# Supplementary material for: A phylogenomic analysis of the role and timing of molecular adaptation in the aquatic transition of cetartiodactyl mammals
Source: R Soc Open Sci. 2015 Sep 30;2(9):150156. doi: 10.1098/rsos.150156 (PMC4593674; doi:10.1098/rsos.150156)
Supplement: Table S5-S6. Separate .xls file with complete lists of genes with PSSs in hippos and whales under branch-site codon and clade models [file rsos150156supp2.xlsx]

## Sheet: MA_anc_cetancodonta
Table S5A. List of genes for which: (i) the branch-site model had a better fit over M1A in the ancestral branch of Cetancodonta (after a filtering step for false positives) (ii) third and fourth site-class ω in the foreground branch was estimated to be ≥ 1; and (iii) one or more codons’ posterior probability for the foreground ω ≥ 0.8.*
Dataset	Score	Gene	p-val	Gene_description	P-value	FDR	Foreground_omega	#sites	#PSS	median_interval	PSS
ENSG00000143549	1	TPM3	**	tropomyosin 3 [Source:HGNC Symbol;Acc:12012]	2.37e-22	1.29e-18	3.95343	244	0	n/a
ENSG00000129003	4	VPS13C	**	vacuolar protein sorting 13 homolog C (S. cerevisiae) [Source:HGNC Symbol;Acc:23594]	9.27e-10	2.52e-06	594.437	3393	50	43	15, 135, 226, 229, 387, 419, 778, 780, 806, 807, 809, 899, 910, 920, 946, 961, 964, 965, 966, 967, 968, 989, 1025, 1132, 1231, 1338, 1357, 1382, 1445, 1466, 1473, 1563, 1606, 1742, 1941, 1945, 2000, 2045, 2178, 2391, 2412, 2425, 2510, 2558, 2606, 2750, 3058, 3115, 3282, 3380
ENSG00000100767	1	PAPLN	*	papilin, proteoglycan-like sulfated glycoprotein [Source:HGNC Symbol;Acc:19262]	0.00043	0.781	999	861	0	n/a
ENSTTRG00000010298	4		*		0.00131	1	999	960	3	76.5	401, 424, 554
ENSG00000177302	0	TOP3A	*	topoisomerase (DNA) III alpha [Source:HGNC Symbol;Acc:11992]	0.00133	1	999	984	6	128	15, 372, 615, 616, 727, 855
ENSG00000136213	3	CHST12	*	carbohydrate (chondroitin 4) sulfotransferase 12 [Source:HGNC Symbol;Acc:17423]	0.0015	1	999	366	6	16	9, 35, 49, 65, 234, 248
ENSG00000134516	0	DOCK2	*	dedicator of cytokinesis 2 [Source:HGNC Symbol;Acc:2988]	0.00178	1	87.2044	1629	2	151	1382, 1533
ENSG00000110090	3	CPT1A	*	carnitine palmitoyltransferase 1A (liver) [Source:HGNC Symbol;Acc:2328]	0.00277	1	999	622	3	208.5	29, 396, 446
ENSG00000068971	0	PPP2R5B	*	protein phosphatase 2, regulatory subunit B', beta [Source:HGNC Symbol;Acc:9310]	0.00288	1	269.682	426	1	n/a	2
ENSG00000158158	3	CNNM4	*	cyclin M4 [Source:HGNC Symbol;Acc:105]	0.00325	1	413.279	636	5	98	115, 214, 227, 324, 566
ENSG00000172375	0	C2CD2L	*	C2CD2-like [Source:HGNC Symbol;Acc:29000]	0.0035	1	999	541	5	59.5	10, 150, 170, 269, 275
ENSG00000196419	3	XRCC6	*	X-ray repair complementing defective repair in Chinese hamster cells 6 [Source:HGNC Symbol;Acc:4055]	0.00459	1	999	500	9	13.5	9, 13, 18, 40, 170, 248, 251, 493, 495
ENSG00000115806	5	GORASP2	*	golgi reassembly stacking protein 2, 55kDa [Source:HGNC Symbol;Acc:17500]	0.0046	1	999	304	1	n/a	111
ENSG00000100393	0	EP300	*	E1A binding protein p300 [Source:HGNC Symbol;Acc:3373]	0.00471	1	86.1734	2367	2	349	1854, 2203
ENSG00000133226	0	SRRM1	*	serine/arginine repetitive matrix 1 [Source:HGNC Symbol;Acc:16638]	0.00471	1	999	623	1	n/a	458
ENSG00000174348	0	PODN	*	podocan [Source:HGNC Symbol;Acc:23174]	0.00493	1	154.918	528	7	36	63, 386, 436, 458, 462, 526, 528
ENSG00000151092	5	NGLY1	*	N-glycanase 1 [Source:HGNC Symbol;Acc:17646]	0.00553	1	140.396	556	1	n/a	328
ENSG00000173992	4	CCS	*	copper chaperone for superoxide dismutase [Source:HGNC Symbol;Acc:1613]	0.00566	1	999	183	3	67.5	26, 157, 161
ENSG00000172638	0	EFEMP2	*	EGF containing fibulin-like extracellular matrix protein 2 [Source:HGNC Symbol;Acc:3219]	0.00675	1	83.2536	327	1	n/a	86
ENSG00000214872	0	SMTNL1	*	smoothelin-like 1 [Source:HGNC Symbol;Acc:32394]	0.00687	1	219.49	353	2	24	178, 202
ENSG00000197724	0	PHF2	*	PHD finger protein 2 [Source:HGNC Symbol;Acc:8920]	0.00708	1	525.671	843	1	n/a	810
ENSG00000135968	0	GCC2	*	GRIP and coiled-coil domain containing 2 [Source:HGNC Symbol;Acc:23218]	0.00717	1	136.36	1388	2	472	62, 534
ENSG00000138678	4	AGPAT9	*	1-acylglycerol-3-phosphate O-acyltransferase 9 [Source:HGNC Symbol;Acc:28157]	0.00844	1	212.421	394	1	n/a	110
ENSG00000066468	4	FGFR2	*	fibroblast growth factor receptor 2 [Source:HGNC Symbol;Acc:3689]	0.00967	1	125.107	757	2	20	342, 362
ENSG00000167632	4	TRAPPC9	*	trafficking protein particle complex 9 [Source:HGNC Symbol;Acc:30832]	0.00985	1	999	1072	1	n/a	577
ENSG00000164465	0	DCBLD1	*	discoidin, CUB and LCCL domain containing 1 [Source:HGNC Symbol;Acc:21479]	0.0113	1	30.0534	265	1	n/a	97
ENSG00000139508	4	SLC46A3	*	solute carrier family 46, member 3 [Source:HGNC Symbol;Acc:27501]	0.0115	1	174.825	441	1	n/a	242
ENSG00000183735	0	TBK1	*	TANK-binding kinase 1 [Source:HGNC Symbol;Acc:11584]	0.0115	1	257.696	709	1	n/a	67
ENSG00000043514	3	TRIT1	*	tRNA isopentenyltransferase 1 [Source:HGNC Symbol;Acc:20286]	0.0121	1	999	390	2	189	93, 282
ENSG00000133454	3	MYO18B	*	myosin XVIIIB [Source:HGNC Symbol;Acc:18150]	0.0122	1	202.054	2272	2	1404	369, 1773
ENSG00000174944	4	P2RY14	*	purinergic receptor P2Y, G-protein coupled, 14 [Source:HGNC Symbol;Acc:16442]	0.0135	1	999	281	3	88.5	55, 220, 232
ENSG00000166405	3	RIC3	*	RIC3 acetylcholine receptor chaperone [Source:HGNC Symbol;Acc:30338]	0.0139	1	999	270	1	n/a	204
ENSG00000161217	4	PCYT1A	*	phosphate cytidylyltransferase 1, choline, alpha [Source:HGNC Symbol;Acc:8754]	0.0151	1	554.373	321	1	n/a	1
ENSG00000039068	3	CDH1	*	cadherin 1, type 1, E-cadherin (epithelial) [Source:HGNC Symbol;Acc:1748]	0.0164	1	79.7365	746	4	80	95, 96, 176, 641
ENSG00000157077	0	ZFYVE9	*	zinc finger, FYVE domain containing 9 [Source:HGNC Symbol;Acc:6775]	0.018	1	118.495	1226	4	258	25, 84, 342, 684
ENSG00000143149	4	ALDH9A1	*	aldehyde dehydrogenase 9 family, member A1 [Source:HGNC Symbol;Acc:412]	0.0186	1	110.095	421	3	60.5	11, 126, 132
ENSG00000122034	2	GTF3A	*	general transcription factor IIIA [Source:HGNC Symbol;Acc:4662]	0.0191	1	999	292	1	n/a	73
ENSG00000130595	4	TNNT3	*	troponin T type 3 (skeletal, fast) [Source:HGNC Symbol;Acc:11950]	0.0224	1	55.6141	177	1	n/a	147
ENSG00000141665	2	FBXO15	*	F-box protein 15 [Source:HGNC Symbol;Acc:13617]	0.0235	1	999	303	6	25	123, 125, 150, 175, 274, 289
ENSG00000167123	0	CERCAM	*	cerebral endothelial cell adhesion molecule [Source:HGNC Symbol;Acc:23723]	0.024	1	43.7914	438	2	75	240, 315
ENSG00000141140	0	MYO19	*	myosin XIX [Source:HGNC Symbol;Acc:26234]	0.0247	1	184.634	690	2	248	413, 661
ENSG00000167792	4	NDUFV1	*	NADH dehydrogenase (ubiquinone) flavoprotein 1, 51kDa [Source:HGNC Symbol;Acc:7716]	0.0271	1	999	430	1	n/a	270
ENSG00000204381	4	LAYN	*	layilin [Source:HGNC Symbol;Acc:29471]	0.0273	1	228.472	258	1	n/a	153
ENSG00000148343	1	FAM73B	*	family with sequence similarity 73, member B [Source:HGNC Symbol;Acc:23621]	0.028	1	58.7732	456	1	n/a	160
ENSG00000168003	0	SLC3A2	*	solute carrier family 3 (amino acid transporter heavy chain), member 2 [Source:HGNC Symbol;Acc:11026]	0.0309	1	115.557	443	1	n/a	98
ENSG00000197893	4	NRAP	*	nebulin-related anchoring protein [Source:HGNC Symbol;Acc:7988]	0.0309	1	226.251	1448	1	n/a	575
ENSG00000066455	2	GOLGA5	*	golgin A5 [Source:HGNC Symbol;Acc:4428]	0.0318	1	289.615	592	1	n/a	345
ENSG00000013364	2	MVP	*	major vault protein [Source:HGNC Symbol;Acc:7531]	0.0333	1	61.6274	710	4	162	61, 223, 288, 687
ENSG00000176978	4	DPP7	*	dipeptidyl-peptidase 7 [Source:HGNC Symbol;Acc:14892]	0.0363	1	999	364	1	n/a	217
ENSG00000155307	0	SAMSN1	*	SAM domain, SH3 domain and nuclear localization signals 1 [Source:HGNC Symbol;Acc:10528]	0.037	1	40.372	254	1	n/a	114
ENSG00000099994	0	SUSD2	*	sushi domain containing 2 [Source:HGNC Symbol;Acc:30667]	0.0372	1	78.2169	752	6	60	288, 322, 382, 418, 648, 730
ENSG00000162928	n/a	PEX13	*	peroxisomal biogenesis factor 13 [Source:HGNC Symbol;Acc:8855]	0.0378	1	3.91809	188	0	n/a
ENSG00000188811	n/a	NHLRC3	*	NHL repeat containing 3 [Source:HGNC Symbol;Acc:33751]	0.0381	1	204.927	294	2	86	10, 96
ENSG00000055609	0	KMT2C	*	lysine (K)-specific methyltransferase 2C [Source:HGNC Symbol;Acc:13726]	0.0388	1	43.2504	4102	12	104	11, 115, 450, 517, 548, 1210, 1759, 1865, 1963, 2043, 2338, 2385
ENSG00000089639	3	GMIP	*	GEM interacting protein [Source:HGNC Symbol;Acc:24852]	0.0414	1	65.1143	713	2	354	185, 539
ENSG00000063245	0	EPN1	*	epsin 1 [Source:HGNC Symbol;Acc:21604]	0.0435	1	29.2986	437	3	113	209, 380, 435
ENSG00000184544	n/a	DHRS7C	*	dehydrogenase/reductase (SDR family) member 7C [Source:HGNC Symbol;Acc:32423]	0.0473	1	103.017	272	2	42	18, 60
*Column "Score" indicated the quality of the alignment after manual inspection (0: unrealiable to 5: very good; n/a not inspected)

## Sheet: MA_hippo
Table S5B. List of genes for which: (i) the branch-site model had a better fit over M1A in the ancestral branch of H. amphibius (after a filtering step for false positives) (ii) third and fourth site-class ω in the foreground branch was estimated to be ≥ 1; and (iii) one or more codons’ posterior probability for the foreground ω ≥ 0.8.*
Dataset	Score	Gene	p-val	Gene_description	P-value	FDR	Foreground_omega	#sites	#PSS	median_interval	PSS
ENSG00000197712	1	FAM114A1	**	family with sequence similarity 114, member A1 [Source:HGNC Symbol;Acc:25087]	1.62e-06	0.00572	998.998	463	6	54	61, 62, 63, 204, 299, 353
ENSG00000138674	4	SEC31A	**	SEC31 homolog A (S. cerevisiae) [Source:HGNC Symbol;Acc:17052]	3.76e-06	0.00679	115.088	1066	17	11.5	84, 114, 118, 125, 126, 135, 138, 142, 144, 305, 403, 417, 494, 509, 518, 632, 735
ENSG00000182199	3	SHMT2	*	serine hydroxymethyltransferase 2 (mitochondrial) [Source:HGNC Symbol;Acc:10852]	0.000115	0.10765	17.7651	431	10	18	28, 159, 226, 244, 271, 278, 281, 354, 355, 356
ENSG00000103194	3	USP10	*	ubiquitin specific peptidase 10 [Source:HGNC Symbol;Acc:12608]	0.000121	0.10765	999	654	3	233.5	61, 62, 528
ENSG00000013364	2	MVP	*	major vault protein [Source:HGNC Symbol;Acc:7531]	0.000131	0.10765	998.999	710	4	31	60, 349, 350, 381
ENSG00000114062	2	UBE3A	*	ubiquitin protein ligase E3A [Source:HGNC Symbol;Acc:12496]	0.000139	0.10765	999	674	1	n/a	492
ENSG00000182670	4	TTC3	*	tetratricopeptide repeat domain 3 [Source:HGNC Symbol;Acc:12393]	0.000167	0.11316	999	1632	6	49	822, 871, 910, 1530, 1589, 1590
ENSG00000198000	1	NOL8	*	nucleolar protein 8 [Source:HGNC Symbol;Acc:23387]	0.000233	0.14034	60.354	1150	6	21	431, 606, 704, 714, 720, 741
ENSG00000119333	3	WDR34	*	WD repeat domain 34 [Source:HGNC Symbol;Acc:28296]	0.000268	0.14528	999	419	1	n/a	410
ENSG00000179094	4	PER1	*	period circadian clock 1 [Source:HGNC Symbol;Acc:8845]	0.000351	0.16037	999	1125	4	255	226, 481, 946, 948
ENSG00000179912	4	R3HDM2	*	R3H domain containing 2 [Source:HGNC Symbol;Acc:29167]	0.000355	0.16037	269.656	858	9	53	209, 357, 360, 391, 477, 484, 494, 569, 800
ENSG00000131831	3	RAI2	*	retinoic acid induced 2 [Source:HGNC Symbol;Acc:9835]	0.000915	0.38156	27.0708	486	3	71.5	304, 379, 447
ENSG00000196639	3	HRH1	*	histamine receptor H1 [Source:HGNC Symbol;Acc:5182]	0.00102	0.38308	999	407	1	n/a	185
ENSG00000153922	3	CHD1	*	chromodomain helicase DNA binding protein 1 [Source:HGNC Symbol;Acc:1915]	0.00106	0.38308	65.8711	1671	2	1060	467, 1527
ENSG00000136152	2	COG3	*	component of oligomeric golgi complex 3 [Source:HGNC Symbol;Acc:18619]	0.00129	0.41774	80.6735	673	3	95.5	174, 176, 365
ENSG00000187867	2	PALM3	*	paralemmin 3 [Source:HGNC Symbol;Acc:33274]	0.00131	0.41774	412.17	275	1	n/a	161
ENSG00000168096	2	ANKS3	*	ankyrin repeat and sterile alpha motif domain containing 3 [Source:HGNC Symbol;Acc:29422]	0.00164	0.49391	362.561	484	2	76	177, 253
ENSG00000124641	2	MED20	*	mediator complex subunit 20 [Source:HGNC Symbol;Acc:16840]	0.00191	0.54495	999	172	2	18	20, 38
ENSG00000088882	4	CPXM1	*	carboxypeptidase X (M14 family), member 1 [Source:HGNC Symbol;Acc:15771]	0.00225	0.60986	125.84	680	1	n/a	640
ENSG00000137171	4	KLC4	*	kinesin light chain 4 [Source:HGNC Symbol;Acc:21624]	0.00263	0.67892	999	433	1	n/a	303
ENSG00000151773	2	CCDC122	*	coiled-coil domain containing 122 [Source:HGNC Symbol;Acc:26478]	0.00374	0.90271	62.2934	193	2	30	155, 185
ENSG00000011465	5	DCN	*	decorin [Source:HGNC Symbol;Acc:2705]	0.00383	0.90271	306.675	265	2	182	50, 232
ENSG00000215644	4	GCGR	*	glucagon receptor [Source:HGNC Symbol;Acc:4192]	0.00458	0.99455	999	348	4	34	44, 45, 79, 147
ENSG00000166788	3	SAAL1	*	serum amyloid A-like 1 [Source:HGNC Symbol;Acc:25158]	0.00459	0.99455	320.043	226	4	40	95, 97, 137, 204
ENSG00000182173	3	TSEN54	*	TSEN54 tRNA splicing endonuclease subunit [Source:HGNC Symbol;Acc:27561]	0.00477	0.99455	999	441	3	85	259, 407, 429
ENSG00000164291	4	ARSK	*	arylsulfatase family, member K [Source:HGNC Symbol;Acc:25239]	0.00515	1	26.8417	498	2	47	294, 341
ENSG00000066629	4	EML1	*	echinoderm microtubule associated protein like 1 [Source:HGNC Symbol;Acc:3330]	0.0055	1	999	476	1	n/a	242
ENSG00000092096	4	SLC22A17	*	solute carrier family 22, member 17 [Source:HGNC Symbol;Acc:23095]	0.00591	1	999	457	1	n/a	259
ENSG00000163631	4	ALB	*	albumin [Source:HGNC Symbol;Acc:399]	0.00616	1	22.9445	487	10	16	176, 177, 239, 273, 305, 308, 432, 448, 459, 460
ENSG00000105852	4	PON3	*	paraoxonase 3 [Source:HGNC Symbol;Acc:9206]	0.00701	1	127.846	318	2	138	128, 266
ENSG00000168301	2	KCTD6	*	potassium channel tetramerization domain containing 6 [Source:HGNC Symbol;Acc:22235]	0.00711	1	999	217	1	n/a	194
ENSG00000124226	4	RNF114	*	ring finger protein 114 [Source:HGNC Symbol;Acc:13094]	0.00793	1	90.7713	172	1	n/a	62
ENSG00000023330	5	ALAS1	*	aminolevulinate, delta-, synthase 1 [Source:HGNC Symbol;Acc:396]	0.00819	1	37.5336	560	9	37.5	64, 107, 139, 144, 285, 291, 425, 476, 483
ENSG00000121440	4	PDZRN3	*	PDZ domain containing ring finger 3 [Source:HGNC Symbol;Acc:17704]	0.00872	1	11.8293	594	4	32	92, 94, 182, 214
ENSG00000104611	4	SH2D4A	*	SH2 domain containing 4A [Source:HGNC Symbol;Acc:26102]	0.0106	1	109.385	309	1	n/a	267
ENSG00000216490	4	IFI30	*	interferon, gamma-inducible protein 30 [Source:HGNC Symbol;Acc:5398]	0.0113	1	998.998	157	2	86	27, 113
ENSG00000144401	5	METTL21A	*	methyltransferase like 21A [Source:HGNC Symbol;Acc:30476]	0.0118	1	999	165	3	35	28, 59, 98
ENSG00000164068	4	RNF123	*	ring finger protein 123 [Source:HGNC Symbol;Acc:21148]	0.012	1	66.6156	1003	5	58	555, 649, 852, 874, 878
ENSG00000139636	3	LMBR1L	*	limb development membrane protein 1-like [Source:HGNC Symbol;Acc:18268]	0.0125	1	999	386	2	95	143, 238
ENSG00000073754	3	CD5L	*	CD5 molecule-like [Source:HGNC Symbol;Acc:1690]	0.0127	1	23.4626	273	1	n/a	135
ENSG00000184207	4	PGP	*	phosphoglycolate phosphatase [Source:HGNC Symbol;Acc:8909]	0.0137	1	999	222	2	52	117, 169
ENSG00000013725	3	CD6	*	CD6 molecule [Source:HGNC Symbol;Acc:1691]	0.0141	1	12.6176	420	2	34	267, 301
ENSG00000164506	4	STXBP5	*	syntaxin binding protein 5 (tomosyn) [Source:HGNC Symbol;Acc:19665]	0.0143	1	999	933	2	23	622, 645
ENSG00000131730	5	CKMT2	*	creatine kinase, mitochondrial 2 (sarcomeric) [Source:HGNC Symbol;Acc:1996]	0.0152	1	121.793	379	6	60	3, 30, 108, 112, 172, 266
ENSG00000147905	3	ZCCHC7	*	zinc finger, CCHC domain containing 7 [Source:HGNC Symbol;Acc:26209]	0.0156	1	43.7851	444	4	67	53, 58, 125, 431
ENSG00000162688	5	AGL	*	amylo-alpha-1, 6-glucosidase, 4-alpha-glucanotransferase [Source:HGNC Symbol;Acc:321]	0.0158	1	44.7048	1452	14	49	84, 269, 305, 344, 386, 406, 486, 660, 715, 735, 833, 1146, 1195, 1202
ENSG00000162757	3	C1orf74	*	chromosome 1 open reading frame 74 [Source:HGNC Symbol;Acc:26319]	0.0161	1	13.9573	249	8	11	100, 118, 129, 137, 140, 193, 234, 236
ENSG00000113273	2	ARSB	*	arylsulfatase B [Source:HGNC Symbol;Acc:714]	0.0164	1	998.977	418	3	54.5	70, 82, 179
ENSG00000206075	3	SERPINB5	*	serpin peptidase inhibitor, clade B (ovalbumin), member 5 [Source:HGNC Symbol;Acc:8949]	0.017	1	44.6821	277	1	n/a	136
ENSG00000087301	n/a	TXNDC16	*	thioredoxin domain containing 16 [Source:HGNC Symbol;Acc:19965]	0.0174	1	25.8539	673	5	77	338, 501, 632, 650, 673
ENSG00000050426	n/a	LETMD1	*	LETM1 domain containing 1 [Source:HGNC Symbol;Acc:24241]	0.0192	1	35.5104	292	5	18.5	159, 188, 189, 197, 290
ENSG00000180432	4	CYP8B1	*	cytochrome P450, family 8, subfamily B, polypeptide 1 [Source:HGNC Symbol;Acc:2653]	0.0193	1	42.5198	479	2	59	150, 209
ENSG00000178772	n/a	CPN2	*	carboxypeptidase N, polypeptide 2 [Source:HGNC Symbol;Acc:2313]	0.0201	1	14.124	482	7	16.5	109, 112, 239, 249, 272, 388, 394
ENSTTRG00000007423	n/a		*		0.0201	1	20.9819	448	7	48	90, 117, 129, 178, 302, 384, 431
ENSG00000141101	n/a	NOB1	*	NIN1/RPN12 binding protein 1 homolog (S. cerevisiae) [Source:HGNC Symbol;Acc:29540]	0.0207	1	87.8469	220	2	30	56, 86
ENSG00000155714	3	PDZD9	*	PDZ domain containing 9 [Source:HGNC Symbol;Acc:28740]	0.0207	1	999	205	1	n/a	195
ENSG00000003987	n/a	MTMR7	*	myotubularin related protein 7 [Source:HGNC Symbol;Acc:7454]	0.0212	1	48.8795	458	2	178	237, 415
ENSG00000158195	n/a	WASF2	*	WAS protein family, member 2 [Source:HGNC Symbol;Acc:12733]	0.0214	1	55.169	451	2	29	215, 244
ENSG00000167969	n/a	ECI1	*	enoyl-CoA delta isomerase 1 [Source:HGNC Symbol;Acc:2703]	0.0214	1	26.5076	207	1	n/a	93
ENSG00000115234	n/a	SNX17	*	sorting nexin 17 [Source:HGNC Symbol;Acc:14979]	0.0242	1	40.1893	404	4	75	104, 214, 218, 293
ENSG00000117054	4	ACADM	*	acyl-CoA dehydrogenase, C-4 to C-12 straight chain [Source:HGNC Symbol;Acc:89]	0.0249	1	18.9532	310	6	17	123, 126, 134, 151, 237, 258
ENSG00000134716	4	CYP2J2	*	cytochrome P450, family 2, subfamily J, polypeptide 2 [Source:HGNC Symbol;Acc:2634]	0.0249	1	8.9577	354	8	30	22, 33, 82, 93, 122, 261, 291, 322
ENSG00000154957	3	ZNF18	*	zinc finger protein 18 [Source:HGNC Symbol;Acc:12969]	0.0261	1	523.475	326	2	137	45, 182
ENSG00000000457	n/a	SCYL3	*	SCY1-like 3 (S. cerevisiae) [Source:HGNC Symbol;Acc:19285]	0.0263	1	13.9085	616	10	14	392, 422, 440, 465, 491, 494, 498, 500, 511, 525
ENSG00000170537	4	TMC7	*	transmembrane channel-like 7 [Source:HGNC Symbol;Acc:23000]	0.0283	1	998.999	599	3	73.5	398, 512, 545
ENSG00000171634	n/a	BPTF	*	bromodomain PHD finger transcription factor [Source:HGNC Symbol;Acc:3581]	0.0291	1	12.9401	2091	8	54	270, 310, 338, 359, 413, 524, 671, 1754
ENSG00000183624	n/a	HMCES	*	5-hydroxymethylcytosine (hmC) binding, ES cell-specific [Source:HGNC Symbol;Acc:24446]	0.0299	1	55.6409	262	2	43	154, 197
ENSG00000157800	n/a	SLC37A3	*	solute carrier family 37, member 3 [Source:HGNC Symbol;Acc:20651]	0.0304	1	60.3265	387	3	17	286, 292, 320
ENSG00000037897	n/a	METTL1	*	methyltransferase like 1 [Source:HGNC Symbol;Acc:7030]	0.032	1	81.1843	205	3	11	17, 26, 39
ENSG00000113161	4	HMGCR	*	3-hydroxy-3-methylglutaryl-CoA reductase [Source:HGNC Symbol;Acc:5006]	0.0321	1	15.4919	784	6	132	276, 410, 542, 543, 566, 773
ENSG00000049449	n/a	RCN1	*	reticulocalbin 1, EF-hand calcium binding domain [Source:HGNC Symbol;Acc:9934]	0.0334	1	31.6934	250	1	n/a	83
ENSG00000215271	4	HOMEZ	*	homeobox and leucine zipper encoding [Source:HGNC Symbol;Acc:20164]	0.0339	1	10.5918	436	6	28	181, 182, 186, 227, 255, 300
ENSG00000049656	n/a	CLPTM1L	*	CLPTM1-like [Source:HGNC Symbol;Acc:24308]	0.0358	1	69.4542	367	1	n/a	194
ENSG00000113194	n/a	FAF2	*	Fas associated factor family member 2 [Source:HGNC Symbol;Acc:24666]	0.0367	1	999	405	1	n/a	194
ENSG00000004799	4	PDK4	*	pyruvate dehydrogenase kinase, isozyme 4 [Source:HGNC Symbol;Acc:8812]	0.039	1	12.835	347	3	81	42, 64, 204
ENSG00000117500	n/a	TMED5	*	transmembrane emp24 protein transport domain containing 5 [Source:HGNC Symbol;Acc:24251]	0.0402	1	48.1934	180	1	n/a	177
ENSG00000088930	n/a	XRN2	*	5'-3' exoribonuclease 2 [Source:HGNC Symbol;Acc:12836]	0.042	1	32.9741	786	2	13	489, 502
ENSG00000129353	n/a	SLC44A2	*	solute carrier family 44 (choline transporter), member 2 [Source:HGNC Symbol;Acc:17292]	0.0428	1	16.5848	503	3	56.5	48, 102, 161
ENSG00000145029	n/a	NICN1	*	nicolin 1 [Source:HGNC Symbol;Acc:18317]	0.0432	1	39.6632	193	3	54.5	26, 133, 135
ENSG00000167792	n/a	NDUFV1	*	NADH dehydrogenase (ubiquinone) flavoprotein 1, 51kDa [Source:HGNC Symbol;Acc:7716]	0.0436	1	22.059	430	1	n/a	128
ENSG00000107949	n/a	BCCIP	*	BRCA2 and CDKN1A interacting protein [Source:HGNC Symbol;Acc:978]	0.0486	1	42.8448	159	3	15.5	56, 75, 87
ENSG00000101160	n/a	CTSZ	*	cathepsin Z [Source:HGNC Symbol;Acc:2547]	0.0489	1	998.996	175	3	33.5	15, 20, 82
ENSG00000121064	n/a	SCPEP1	*	serine carboxypeptidase 1 [Source:HGNC Symbol;Acc:29507]	0.0497	1	15.2109	372	5	49	144, 208, 242, 252, 327
ENSG00000055955	4	ITIH4	*	inter-alpha-trypsin inhibitor heavy chain family, member 4 [Source:HGNC Symbol;Acc:6169]	0.0498	1	15.8179	698	7	28.5	90, 94, 99, 137, 419, 438, 582
*Column "Score" indicated the quality of the alignment after manual inspection (0: unrealiable to 5: very good; n/a not inspected)

## Sheet: MA_anc_cetacea
Table S5C. List of genes for which: (i) the branch-site model had a better fit over M1A in the ancestral branch of Cetacea (after a filtering step for false positives) (ii) third and fourth site-class ω in the foreground branch was estimated to be ≥ 1; and (iii) one or more codons’ posterior probability for the foreground ω ≥ 0.8.*
Dataset	Score	Gene	p-val	Gene_description	P-value	FDR	Foreground_omega	#sites	#PSS	median_interval	PSS
ENSG00000178965	4	C1orf173	**	chromosome 1 open reading frame 173 [Source:HGNC Symbol;Acc:25346]	6.21e-11	2.93e-07	223.47	1205	22	20	100, 104, 122, 217, 310, 629, 648, 695, 736, 741, 795, 840, 860, 872, 874, 876, 879, 887, 1007, 1044, 1047, 1124
ENSG00000129003	4	VPS13C	**	vacuolar protein sorting 13 homolog C (S. cerevisiae) [Source:HGNC Symbol;Acc:23594]	1.26e-08	3.06e-05	38.1681	3393	39	46.5	15, 135, 226, 229, 387, 419, 806, 899, 910, 920, 946, 961, 964, 965, 966, 967, 968, 989, 1231, 1357, 1382, 1445, 1466, 1473, 1563, 1606, 1742, 2000, 2045, 2178, 2412, 2425, 2510, 2558, 2606, 2645, 3122, 3327, 3380
ENSG00000116690	4	PRG4	**	proteoglycan 4 [Source:HGNC Symbol;Acc:9364]	1.3e-08	3.06e-05	309.894	835	10	24	120, 138, 141, 142, 319, 587, 647, 744, 746, 770
ENSG00000160299	3	PCNT	**	pericentrin [Source:HGNC Symbol;Acc:16068]	1.33e-06	0.00251	21.1739	2161	14	115	85, 86, 93, 108, 335, 356, 719, 1010, 1180, 1245, 1625, 1740, 1803, 1927
ENSG00000143552	5	NUP210L	**	nucleoporin 210kDa-like [Source:HGNC Symbol;Acc:29915]	8.44e-06	0.0133	10.318	1382	1	n/a	571
ENSG00000145283	5	SLC10A6	**	solute carrier family 10 (sodium/bile acid cotransporter), member 6 [Source:HGNC Symbol;Acc:30603]	6.31e-05	0.0822	194.045	308	6	50	18, 78, 216, 266, 267, 272
ENSG00000163956	5	LRPAP1	**	low density lipoprotein receptor-related protein associated protein 1 [Source:HGNC Symbol;Acc:6701]	8.2e-05	0.0822	294.17	235	3	18	92, 127, 128
ENSG00000215271	5	HOMEZ	**	homeobox and leucine zipper encoding [Source:HGNC Symbol;Acc:20164]	8.62e-05	0.0822	999	436	3	57	163, 239, 277
ENSG00000183020	4	AP2A2	**	adaptor-related protein complex 2, alpha 2 subunit [Source:HGNC Symbol;Acc:562]	8.73e-05	0.0822	520.106	706	2	15	73, 88
ENSG00000198796	3	ALPK2	*	alpha-kinase 2 [Source:HGNC Symbol;Acc:20565]	0.000123	0.105	999	1659	4	15	165, 535, 537, 552
ENSTTRG00000010298	4		*		0.000201	0.144	998.999	960	3	205	521, 551, 931
ENSG00000164151	3	KIAA0947	*	KIAA0947 [Source:HGNC Symbol;Acc:29154]	0.000207	0.144	17.8368	1753	36	35	177, 264, 319, 356, 379, 427, 462, 588, 590, 728, 730, 731, 732, 734, 807, 809, 829, 836, 907, 929, 1029, 1065, 1097, 1191, 1202, 1228, 1247, 1289, 1312, 1316, 1358, 1408, 1412, 1462, 1575, 1742
ENSG00000138722	5	MMRN1	*	multimerin 1 [Source:HGNC Symbol;Acc:7178]	0.000229	0.144	225.81	1197	2	384	28, 412
ENSG00000140836	4	ZFHX3	*	zinc finger homeobox 3 [Source:HGNC Symbol;Acc:777]	0.00024	0.144	7.83594	3620	45	34.5	75, 142, 164, 167, 254, 302, 385, 460, 468, 504, 524, 560, 1142, 1282, 1308, 1564, 1683, 1702, 1747, 1757, 1784, 1801, 1808, 1815, 1902, 2032, 2469, 3092, 3148, 3161, 3162, 3167, 3203, 3347, 3349, 3384, 3446, 3541, 3542, 3544, 3546, 3563, 3597, 3598, 3599
ENSG00000160145	2	KALRN	*	kalirin, RhoGEF kinase [Source:HGNC Symbol;Acc:4814]	0.000245	0.144	999	2967	1	n/a	1722
ENSG00000176678	5	FOXL1	*	forkhead box L1 [Source:HGNC Symbol;Acc:3817]	0.000408	0.225	999	285	1	n/a	165
ENSG00000107897	5	ACBD5	*	acyl-CoA binding domain containing 5 [Source:HGNC Symbol;Acc:23338]	0.000442	0.225	125.158	358	5	25	143, 181, 193, 259, 262
ENSG00000164038	4	SLC9B2	*	solute carrier family 9, subfamily B (NHA2, cation proton antiporter 2), member 2 [Source:HGNC Symbol;Acc:25143]	0.000464	0.225	351.771	516	7	64	16, 96, 171, 359, 383, 436, 486
ENSG00000006611	4	USH1C	*	Usher syndrome 1C (autosomal recessive, severe) [Source:HGNC Symbol;Acc:12597]	0.000478	0.225	680.47	831	7	70	168, 457, 466, 469, 521, 609, 814
ENSG00000242110	5	AMACR	*	alpha-methylacyl-CoA racemase [Source:HGNC Symbol;Acc:451]	0.00059	0.25	40.1564	342	3	109	58, 112, 276
ENSG00000182983	4	ZNF662	*	zinc finger protein 662 [Source:HGNC Symbol;Acc:31930]	0.000604	0.25	55.2959	260	15	14	3, 20, 21, 35, 37, 43, 60, 64, 73, 74, 109, 135, 159, 175, 189
ENSG00000145495	5	MARCH6	*	membrane-associated ring finger (C3HC4) 6, E3 ubiquitin protein ligase [Source:HGNC Symbol;Acc:30550]	0.000622	0.25	999	775	2	295	207, 502
ENSG00000214237	4	FAM188B2	*	family with sequence similarity 188, member B2 [Source:HGNC Symbol;Acc:35475]	0.000736	0.277	73.9483	336	2	112	214, 326
ENSG00000187492	5	CDHR4	*	cadherin-related family member 4 [Source:HGNC Symbol;Acc:34527]	0.000858	0.301	999	474	1	n/a	226
ENSG00000246922	1	UBAP1L	*	ubiquitin associated protein 1-like [Source:HGNC Symbol;Acc:40028]	0.000862	0.301	999	217	0	n/a
ENSG00000162598	4	C1orf87	*	chromosome 1 open reading frame 87 [Source:HGNC Symbol;Acc:28547]	0.001	0.331	231.953	507	7	71.5	10, 169, 248, 293, 294, 385, 449
ENSG00000147113	4	CXorf36	*	chromosome X open reading frame 36 [Source:HGNC Symbol;Acc:25866]	0.00102	0.331	645.682	222	3	50	100, 133, 200
ENSG00000168209	5	DDIT4	*	DNA-damage-inducible transcript 4 [Source:HGNC Symbol;Acc:24944]	0.00111	0.349	251.592	189	1	n/a	9
ENSG00000135577	4	NMBR	*	neuromedin B receptor [Source:HGNC Symbol;Acc:7843]	0.00116	0.353	15.3171	370	15	11.5	12, 13, 176, 227, 251, 253, 263, 287, 306, 313, 315, 342, 352, 357, 370
ENSG00000196233	5	LCOR	*	ligand dependent nuclear receptor corepressor [Source:HGNC Symbol;Acc:29503]	0.00126	0.371	418.508	413	2	233	24, 257
ENSG00000138623	5	SEMA7A	*	semaphorin 7A, GPI membrane anchor (John Milton Hagen blood group) [Source:HGNC Symbol;Acc:10741]	0.00134	0.383	999	558	3	133.5	109, 220, 376
ENSG00000154957	5	ZNF18	*	zinc finger protein 18 [Source:HGNC Symbol;Acc:12969]	0.00151	0.405	131.134	326	1	n/a	255
ENSG00000170820	5	FSHR	*	follicle stimulating hormone receptor [Source:HGNC Symbol;Acc:3969]	0.00156	0.405	80.3017	675	3	19	229, 250, 267
ENSG00000105821	5	DNAJC2	*	DnaJ (Hsp40) homolog, subfamily C, member 2 [Source:HGNC Symbol;Acc:13192]	0.00159	0.405	188.592	492	1	n/a	414
ENSG00000171346	5	KRT15	*	keratin 15 [Source:HGNC Symbol;Acc:6421]	0.00159	0.405	27.5052	398	8	17	42, 59, 197, 199, 210, 292, 303, 328
ENSG00000198626	1	RYR2	*	ryanodine receptor 2 (cardiac) [Source:HGNC Symbol;Acc:10484]	0.00178	0.432	999	4623	1	n/a	4026
ENSG00000156304	2	SCAF4	*	SR-related CTD-associated factor 4 [Source:HGNC Symbol;Acc:19304]	0.00179	0.432	369.393	498	3	100	153, 324, 353
ENSG00000104957	4	CCDC130	*	coiled-coil domain containing 130 [Source:HGNC Symbol;Acc:28118]	0.00194	0.454	72.7958	257	2	227	8, 235
ENSG00000134871	5	COL4A2	*	collagen, type IV, alpha 2 [Source:HGNC Symbol;Acc:2203]	0.00206	0.454	16.3997	1469	17	49	295, 312, 485, 638, 653, 704, 782, 902, 904, 951, 978, 1074, 1151, 1178, 1188, 1251, 1297
ENSG00000178665	5	ZNF713	*	zinc finger protein 713 [Source:HGNC Symbol;Acc:22043]	0.00207	0.454	348.84	346	3	30.5	1, 59, 62
ENSG00000214872	5	SMTNL1	*	smoothelin-like 1 [Source:HGNC Symbol;Acc:32394]	0.00207	0.454	300.26	353	3	103	103, 202, 309
ENSG00000081692	3	JMJD4	*	jumonji domain containing 4 [Source:HGNC Symbol;Acc:25724]	0.00214	0.458	733.844	344	3	74	196, 295, 344
ENSG00000146205	2	ANO7	*	anoctamin 7 [Source:HGNC Symbol;Acc:31677]	0.00266	0.536	20.5621	496	11	11	57, 60, 62, 66, 67, 69, 231, 324, 375, 443, 461
ENSG00000186638	5	KIF24	*	kinesin family member 24 [Source:HGNC Symbol;Acc:19916]	0.00268	0.536	77.7286	918	6	119	226, 438, 526, 679, 687, 806
ENSG00000174327	5	SLC16A13	*	solute carrier family 16, member 13 [Source:HGNC Symbol;Acc:31037]	0.00269	0.536	192.662	406	3	82.5	88, 199, 253
ENSG00000106125	4	FAM188B	*	family with sequence similarity 188, member B [Source:HGNC Symbol;Acc:21916]	0.00273	0.536	36.3778	704	3	121	114, 274, 356
ENSG00000135968	5	GCC2	*	GRIP and coiled-coil domain containing 2 [Source:HGNC Symbol;Acc:23218]	0.00284	0.546	15.674	1388	22	33	62, 199, 222, 471, 532, 534, 545, 546, 693, 725, 758, 853, 870, 1075, 1084, 1093, 1150, 1210, 1211, 1218, 1253, 1356
ENSG00000173230	5	GOLGB1	*	golgin B1 [Source:HGNC Symbol;Acc:4429]	0.00303	0.571	45.3546	3020	2	2478	51, 2529
ENSG00000148411	5	NACC2	*	NACC family member 2, BEN and BTB (POZ) domain containing [Source:HGNC Symbol;Acc:23846]	0.00323	0.593	76.2093	481	2	265	190, 455
ENSG00000177302	4	TOP3A	*	topoisomerase (DNA) III alpha [Source:HGNC Symbol;Acc:11992]	0.00332	0.593	172.693	984	12	96	15, 117, 372, 375, 478, 485, 615, 616, 631, 727, 855, 944
ENSG00000057757	n/a	PITHD1	*	PITH (C-terminal proteasome-interacting domain of thioredoxin-like) domain containing 1 [Source:HGNC Symbol;Acc:25022]	0.00334	0.593	141.29	189	1	n/a	103
ENSG00000115604	n/a	IL18R1	*	interleukin 18 receptor 1 [Source:HGNC Symbol;Acc:5988]	0.00342	0.593	66.6852	395	3	159	47, 73, 365
ENSG00000129910	n/a	CDH15	*	cadherin 15, type 1, M-cadherin (myotubule) [Source:HGNC Symbol;Acc:1754]	0.00346	0.593	87.5922	567	3	69	417, 521, 555
ENSG00000213694	n/a	S1PR3	*	sphingosine-1-phosphate receptor 3 [Source:HGNC Symbol;Acc:3167]	0.00378	0.613	90.5953	321	3	86	14, 15, 186
ENSG00000161955	n/a	TNFSF13	*	tumor necrosis factor (ligand) superfamily, member 13 [Source:HGNC Symbol;Acc:11928]	0.00382	0.613	50.1706	230	4	30	69, 99, 133, 145
ENSG00000129514	n/a	FOXA1	*	forkhead box A1 [Source:HGNC Symbol;Acc:5021]	0.00383	0.613	33.626	330	3	145	17, 223, 307
ENSG00000073067	n/a	CYP2W1	*	cytochrome P450, family 2, subfamily W, polypeptide 1 [Source:HGNC Symbol;Acc:20243]	0.00386	0.613	27.859	469	8	43	33, 58, 67, 110, 227, 229, 360, 438
ENSG00000180739	n/a	S1PR5	*	sphingosine-1-phosphate receptor 5 [Source:HGNC Symbol;Acc:14299]	0.00397	0.613	332.285	338	4	58	177, 263, 277, 335
ENSG00000166405	3	RIC3	*	RIC3 acetylcholine receptor chaperone [Source:HGNC Symbol;Acc:30338]	0.00403	0.613	999	270	1	n/a	29
ENSG00000076201	n/a	PTPN23	*	protein tyrosine phosphatase, non-receptor type 23 [Source:HGNC Symbol;Acc:14406]	0.00408	0.613	322.024	1512	21	52.5	10, 114, 317, 565, 578, 689, 700, 717, 798, 800, 854, 921, 953, 954, 995, 1082, 1257, 1339, 1352, 1403, 1445
ENSG00000167705	n/a	RILP	*	Rab interacting lysosomal protein [Source:HGNC Symbol;Acc:30266]	0.0041	0.613	54.6533	249	5	31.5	65, 125, 137, 151, 200
ENSG00000267909	n/a	CCDC177	*	Homo sapiens coiled-coil domain containing 177 (CCDC177), mRNA. [Source:RefSeq mRNA;Acc:NM_001271507]	0.00425	0.626	55.0206	572	8	44	25, 113, 120, 214, 233, 392, 422, 466
ENSG00000101187	n/a	SLCO4A1	*	solute carrier organic anion transporter family, member 4A1 [Source:HGNC Symbol;Acc:10953]	0.00432	0.626	999	558	6	89	1, 41, 130, 169, 371, 497
ENSTTRG00000005979	n/a		*		0.00461	0.658	39.769	327	5	56	47, 171, 213, 222, 292
ENSG00000133226	1	SRRM1	*	serine/arginine repetitive matrix 1 [Source:HGNC Symbol;Acc:16638]	0.00468	0.658	999	623	1	n/a	458
ENSG00000138160	n/a	KIF11	*	kinesin family member 11 [Source:HGNC Symbol;Acc:6388]	0.00496	0.687	90.3957	833	3	54.5	590, 620, 699
ENSG00000134516	4	DOCK2	*	dedicator of cytokinesis 2 [Source:HGNC Symbol;Acc:2988]	0.00514	0.702	32.8086	1629	5	156.5	721, 746, 1220, 1382, 1533
ENSG00000055609	4	KMT2C	*	lysine (K)-specific methyltransferase 2C [Source:HGNC Symbol;Acc:13726]	0.00538	0.724	7.54523	4102	42	48	11, 115, 382, 389, 450, 517, 548, 1121, 1210, 1478, 1755, 1759, 1865, 1916, 1963, 2027, 2043, 2119, 2258, 2338, 2349, 2350, 2385, 2591, 2610, 2644, 2784, 2789, 2837, 2891, 2941, 3122, 3162, 3209, 3252, 3388, 3389, 3390, 3410, 3421, 3434, 3457
ENSG00000093072	n/a	CECR1	*	cat eye syndrome chromosome region, candidate 1 [Source:HGNC Symbol;Acc:1839]	0.00558	0.73	79.3896	463	3	123.5	88, 232, 335
ENSG00000247626	n/a	MARS2	*	methionyl-tRNA synthetase 2, mitochondrial [Source:HGNC Symbol;Acc:25133]	0.00601	0.776	159.629	533	2	13	338, 351
ENSG00000164708	n/a	PGAM2	*	phosphoglycerate mutase 2 (muscle) [Source:HGNC Symbol;Acc:8889]	0.00618	0.787	50.639	213	2	80	63, 143
ENSG00000148604	n/a	RGR	*	retinal G protein coupled receptor [Source:HGNC Symbol;Acc:9990]	0.0065	0.812	27.0494	213	5	25	30, 51, 80, 134, 145
ENSG00000189152	n/a	GRAPL	*	GRB2-related adaptor protein-like [Source:HGNC Symbol;Acc:37240]	0.00655	0.812	999	197	1	n/a	128
ENSTTRG00000009706	n/a		*		0.00689	0.828	716.168	158	4	30	59, 60, 90, 127
ENSG00000135365	n/a	PHF21A	*	PHD finger protein 21A [Source:HGNC Symbol;Acc:24156]	0.00701	0.828	131.445	578	2	272	302, 574
ENSG00000180316	n/a	PNPLA1	*	patatin-like phospholipase domain containing 1 [Source:HGNC Symbol;Acc:21246]	0.00701	0.828	999	427	3	95	142, 194, 332
ENSG00000073060	n/a	SCARB1	*	scavenger receptor class B, member 1 [Source:HGNC Symbol;Acc:1664]	0.00703	0.828	999	340	3	112.5	61, 79, 286
ENSG00000167123	4	CERCAM	*	cerebral endothelial cell adhesion molecule [Source:HGNC Symbol;Acc:23723]	0.00751	0.85	169.034	438	3	69	177, 240, 315
ENSG00000153930	n/a	ANKFN1	*	ankyrin-repeat and fibronectin type III domain containing 1 [Source:HGNC Symbol;Acc:26766]	0.00762	0.85	33.3417	730	7	80.5	71, 176, 213, 269, 475, 625, 632
ENSG00000183943	n/a	PRKX	*	protein kinase, X-linked [Source:HGNC Symbol;Acc:9441]	0.00772	0.85	19.6902	248	5	37.5	4, 6, 75, 81, 206
ENSG00000188886	n/a	ASTL	*	astacin-like metallo-endopeptidase (M12 family) [Source:HGNC Symbol;Acc:31704]	0.00782	0.85	112.308	284	2	36	193, 229
ENSG00000132518	n/a	GUCY2D	*	guanylate cyclase 2D, membrane (retina-specific) [Source:HGNC Symbol;Acc:4689]	0.00787	0.85	38.4143	872	6	35	12, 378, 432, 467, 471, 474
ENSG00000167632	3	TRAPPC9	*	trafficking protein particle complex 9 [Source:HGNC Symbol;Acc:30832]	0.00795	0.85	140.228	1072	1	n/a	188
ENSG00000063245	4	EPN1	*	epsin 1 [Source:HGNC Symbol;Acc:21604]	0.00796	0.85	999	437	1	n/a	209
ENSG00000198754	n/a	OXCT2	*	3-oxoacid CoA transferase 2 [Source:HGNC Symbol;Acc:18606]	0.00796	0.85	18.7963	308	5	54	51, 91, 159, 173, 247
ENSG00000121053	n/a	EPX	*	eosinophil peroxidase [Source:HGNC Symbol;Acc:3423]	0.00809	0.85	39.0442	675	7	33	75, 113, 289, 309, 337, 447, 459
ENSG00000125844	n/a	RRBP1	*	ribosome binding protein 1 [Source:HGNC Symbol;Acc:10448]	0.00817	0.85	999	955	9	75	192, 268, 278, 352, 494, 662, 763, 835, 865
ENSG00000135624	n/a	CCT7	*	chaperonin containing TCP1, subunit 7 (eta) [Source:HGNC Symbol;Acc:1622]	0.00821	0.85	999	481	1	n/a	310
ENSG00000065526	n/a	SPEN	*	spen family transcriptional repressor [Source:HGNC Symbol;Acc:17575]	0.00845	0.865	999	2778	1	n/a	2161
ENSG00000166004	n/a	KIAA1731	*	KIAA1731 [Source:HGNC Symbol;Acc:29366]	0.00863	0.874	16.8956	1816	6	97	1063, 1108, 1399, 1496, 1706, 1733
ENSG00000110799	n/a	VWF	*	von Willebrand factor [Source:HGNC Symbol;Acc:12726]	0.00897	0.899	9.3927	2566	35	58	32, 46, 272, 292, 424, 521, 543, 701, 778, 830, 836, 945, 997, 1187, 1266, 1350, 1475, 1716, 1725, 1726, 1790, 1935, 2026, 2144, 2167, 2176, 2178, 2183, 2185, 2187, 2402, 2440, 2507, 2535, 2552
ENSG00000100767	3	PAPLN	*	papilin, proteoglycan-like sulfated glycoprotein [Source:HGNC Symbol;Acc:19262]	0.00912	0.904	8.9986	861	17	39.5	17, 21, 235, 302, 324, 363, 395, 422, 478, 531, 564, 614, 656, 663, 690, 730, 770
ENSG00000187498	n/a	COL4A1	*	collagen, type IV, alpha 1 [Source:HGNC Symbol;Acc:2202]	0.00958	0.94	18.1165	1498	13	81	278, 326, 391, 581, 621, 718, 739, 933, 942, 1137, 1183, 1379, 1479
ENSG00000130147	n/a	SH3BP4	*	SH3-domain binding protein 4 [Source:HGNC Symbol;Acc:10826]	0.00998	0.942	999	883	2	76	153, 229
ENSG00000130772	n/a	MED18	*	mediator complex subunit 18 [Source:HGNC Symbol;Acc:25944]	0.0102	0.942	49.9003	168	2	28	123, 151
ENSG00000163482	n/a	STK36	*	serine/threonine kinase 36 [Source:HGNC Symbol;Acc:17209]	0.0102	0.942	306.891	1099	3	91.5	762, 935, 945
ENSG00000133454	4	MYO18B	*	myosin XVIIIB [Source:HGNC Symbol;Acc:18150]	0.0103	0.942	22.9041	2272	7	160.5	202, 369, 855, 1455, 1518, 1521, 1675
ENSG00000164953	n/a	TMEM67	*	transmembrane protein 67 [Source:HGNC Symbol;Acc:28396]	0.0103	0.942	59.7486	789	5	88	68, 145, 647, 666, 765
ENSG00000070495	n/a	JMJD6	*	jumonji domain containing 6 [Source:HGNC Symbol;Acc:19355]	0.0104	0.942	38.2775	302	2	283	8, 291
ENSG00000165795	n/a	NDRG2	*	NDRG family member 2 [Source:HGNC Symbol;Acc:14460]	0.0104	0.942	643.153	279	2	18	257, 275
ENSG00000112655	n/a	PTK7	*	protein tyrosine kinase 7 [Source:HGNC Symbol;Acc:9618]	0.0106	0.942	19.1565	924	7	24	90, 111, 128, 147, 239, 266, 343
ENSG00000150893	n/a	FREM2	*	FRAS1 related extracellular matrix protein 2 [Source:HGNC Symbol;Acc:25396]	0.0106	0.942	32.2748	2883	2	586	1932, 2518
ENSG00000181004	n/a	BBS12	*	Bardet-Biedl syndrome 12 [Source:HGNC Symbol;Acc:26648]	0.0106	0.942	999	619	1	n/a	437
ENSG00000132130	n/a	LHX1	*	LIM homeobox 1 [Source:HGNC Symbol;Acc:6593]	0.0108	0.951	251.498	366	1	n/a	258
ENSG00000174348	5	PODN	*	podocan [Source:HGNC Symbol;Acc:23174]	0.0111	0.968	45.0619	528	7	36	63, 386, 436, 458, 462, 526, 528
ENSG00000154743	n/a	TSEN2	*	TSEN2 tRNA splicing endonuclease subunit [Source:HGNC Symbol;Acc:28422]	0.0115	0.994	81.9272	367	4	83	107, 190, 245, 330
ENSG00000065613	n/a	SLK	*	STE20-like kinase [Source:HGNC Symbol;Acc:11088]	0.0117	1	999	1044	2	117	302, 419
ENSG00000141295	n/a	SCRN2	*	secernin 2 [Source:HGNC Symbol;Acc:30381]	0.0118	1	82.7529	365	3	143	28, 98, 314
ENSG00000135406	n/a	PRPH	*	peripherin [Source:HGNC Symbol;Acc:9461]	0.012	1	999	449	2	46	5, 51
ENSG00000130711	n/a	PRDM12	*	PR domain containing 12 [Source:HGNC Symbol;Acc:13997]	0.0127	1	57.0739	283	1	n/a	159
ENSG00000011523	n/a	CEP68	*	centrosomal protein 68kDa [Source:HGNC Symbol;Acc:29076]	0.0128	1	63.2027	696	5	115.5	1, 18, 102, 451, 598
ENSG00000198513	n/a	ATL1	*	atlastin GTPase 1 [Source:HGNC Symbol;Acc:11231]	0.0128	1	397.405	474	4	190	8, 52, 242, 466
ENSG00000138061	n/a	CYP1B1	*	cytochrome P450, family 1, subfamily B, polypeptide 1 [Source:HGNC Symbol;Acc:2597]	0.0129	1	74.4045	500	3	199.5	62, 253, 461
ENSG00000108576	n/a	SLC6A4	*	solute carrier family 6 (neurotransmitter transporter), member 4 [Source:HGNC Symbol;Acc:11050]	0.013	1	16.371	570	9	12	6, 13, 15, 44, 47, 182, 183, 541, 558
ENSTTRG00000003980	n/a		*		0.0131	1	15.2973	158	9	15	9, 52, 86, 104, 105, 125, 133, 145, 153
ENSG00000110900	n/a	TSPAN11	*	tetraspanin 11 [Source:HGNC Symbol;Acc:30795]	0.0132	1	999	233	3	66.5	11, 59, 144
ENSG00000171873	n/a	ADRA1D	*	adrenoceptor alpha 1D [Source:HGNC Symbol;Acc:280]	0.0132	1	999	487	7	47.5	12, 21, 22, 86, 378, 413, 473
ENSG00000154025	n/a	SLC5A10	*	solute carrier family 5 (sodium/sugar cotransporter), member 10 [Source:HGNC Symbol;Acc:23155]	0.0133	1	464.088	575	8	34	49, 51, 85, 211, 394, 406, 491, 492
ENSG00000165934	n/a	CPSF2	*	cleavage and polyadenylation specific factor 2, 100kDa [Source:HGNC Symbol;Acc:2325]	0.0136	1	999	568	1	n/a	396
ENSG00000214309	n/a	MBLAC1	*	metallo-beta-lactamase domain containing 1 [Source:HGNC Symbol;Acc:22180]	0.0136	1	182.761	235	7	26	3, 8, 9, 56, 140, 143, 202
ENSG00000163362	n/a	C1orf106	*	chromosome 1 open reading frame 106 [Source:HGNC Symbol;Acc:25599]	0.0137	1	999	316	2	219	75, 294
ENSG00000197724	3	PHF2	*	PHD finger protein 2 [Source:HGNC Symbol;Acc:8920]	0.014	1	69.3564	843	1	n/a	810
ENSG00000051009	n/a	FAM160A2	*	family with sequence similarity 160, member A2 [Source:HGNC Symbol;Acc:25378]	0.0141	1	90.1839	912	2	125	446, 571
ENSG00000182749	n/a	PAQR7	*	progestin and adipoQ receptor family member VII [Source:HGNC Symbol;Acc:23146]	0.0143	1	60.3506	326	5	69	8, 90, 162, 175, 241
ENSG00000143669	n/a	LYST	*	lysosomal trafficking regulator [Source:HGNC Symbol;Acc:1968]	0.0151	1	19.7135	3290	19	82	18, 80, 415, 479, 558, 646, 654, 1083, 1350, 1536, 1621, 1642, 1709, 1711, 1713, 1718, 1942, 2119, 3136
ENSG00000136100	n/a	VPS36	*	vacuolar protein sorting 36 homolog (S. cerevisiae) [Source:HGNC Symbol;Acc:20312]	0.0152	1	999	283	2	27	203, 230
ENSG00000196422	n/a	PPP1R26	*	protein phosphatase 1, regulatory subunit 26 [Source:HGNC Symbol;Acc:29089]	0.0154	1	13.8224	794	3	276	39, 309, 591
ENSG00000113205	n/a	PCDHB3	*	protocadherin beta 3 [Source:HGNC Symbol;Acc:8688]	0.0163	1	208.366	721	1	n/a	643
ENSG00000134760	n/a	DSG1	*	desmoglein 1 [Source:HGNC Symbol;Acc:3048]	0.0163	1	5.9066	823	41	12	100, 110, 169, 186, 206, 220, 262, 363, 367, 391, 398, 399, 423, 436, 444, 450, 474, 479, 491, 492, 495, 505, 517, 529, 606, 618, 628, 635, 642, 674, 698, 705, 731, 737, 748, 749, 752, 776, 794, 815, 817
ENSG00000104365	n/a	IKBKB	*	inhibitor of kappa light polypeptide gene enhancer in B-cells, kinase beta [Source:HGNC Symbol;Acc:5960]	0.0165	1	999	515	4	63	211, 239, 302, 471
ENSG00000135828	n/a	RNASEL	*	ribonuclease L (2',5'-oligoisoadenylate synthetase-dependent) [Source:HGNC Symbol;Acc:10050]	0.0167	1	15.542	591	14	22	23, 92, 114, 123, 149, 153, 268, 288, 295, 363, 377, 399, 468, 524
ENSG00000043514	4	TRIT1	*	tRNA isopentenyltransferase 1 [Source:HGNC Symbol;Acc:20286]	0.0171	1	79.5288	390	1	n/a	93
ENSG00000068971	3	PPP2R5B	*	protein phosphatase 2, regulatory subunit B', beta [Source:HGNC Symbol;Acc:9310]	0.0173	1	32.1016	426	2	28	2, 30
ENSG00000154864	n/a	PIEZO2	*	piezo-type mechanosensitive ion channel component 2 [Source:HGNC Symbol;Acc:26270]	0.0174	1	999	1680	2	614	892, 1506
ENSG00000104894	n/a	CD37	*	CD37 molecule [Source:HGNC Symbol;Acc:1666]	0.0181	1	175.391	186	3	21.5	98, 131, 141
ENSG00000262484	n/a	CCER2	*	coiled-coil glutamate-rich protein 2 [Source:HGNC Symbol;Acc:44662]	0.0183	1	13.9009	196	4	13	94, 107, 159, 171
ENSG00000155659	n/a	VSIG4	*	V-set and immunoglobulin domain containing 4 [Source:HGNC Symbol;Acc:17032]	0.0186	1	30.0467	339	5	36.5	124, 221, 231, 250, 304
ENSG00000136213	4	CHST12	*	carbohydrate (chondroitin 4) sulfotransferase 12 [Source:HGNC Symbol;Acc:17423]	0.0188	1	999	366	5	58.5	35, 65, 195, 248, 312
ENSG00000079435	n/a	LIPE	*	lipase, hormone-sensitive [Source:HGNC Symbol;Acc:6621]	0.019	1	54.5383	662	1	n/a	106
ENSG00000100393	3	EP300	*	E1A binding protein p300 [Source:HGNC Symbol;Acc:3373]	0.0194	1	18.1779	2367	2	349	1854, 2203
ENSG00000125871	n/a	MGME1	*	mitochondrial genome maintenance exonuclease 1 [Source:HGNC Symbol;Acc:16205]	0.0201	1	463.178	302	3	27.5	125, 173, 180
ENSG00000111846	n/a	GCNT2	*	glucosaminyl (N-acetyl) transferase 2, I-branching enzyme (I blood group) [Source:HGNC Symbol;Acc:4204]	0.0202	1	999	335	1	n/a	238
ENSG00000141524	n/a	TMC6	*	transmembrane channel-like 6 [Source:HGNC Symbol;Acc:18021]	0.0209	1	353.993	402	5	79.5	6, 222, 364, 373, 390
ENSG00000145934	n/a	TENM2	*	teneurin transmembrane protein 2 [Source:HGNC Symbol;Acc:29943]	0.0212	1	12.1673	2564	2	2151	234, 2385
ENSG00000110063	n/a	DCPS	*	decapping enzyme, scavenger [Source:HGNC Symbol;Acc:29812]	0.0221	1	379.238	223	3	90	29, 82, 209
ENSG00000129493	n/a	HEATR5A	*	HEAT repeat containing 5A [Source:HGNC Symbol;Acc:20276]	0.0224	1	97.1514	1943	2	335	1075, 1410
ENSG00000126883	n/a	NUP214	*	nucleoporin 214kDa [Source:HGNC Symbol;Acc:8064]	0.0229	1	16.0893	1860	3	228.5	1106, 1375, 1563
ENSG00000141140	4	MYO19	*	myosin XIX [Source:HGNC Symbol;Acc:26234]	0.0229	1	145.249	690	3	255	151, 413, 661
ENSG00000197321	n/a	SVIL	*	supervillin [Source:HGNC Symbol;Acc:11480]	0.0232	1	11.294	1667	19	55.5	21, 29, 33, 135, 169, 256, 310, 317, 497, 559, 604, 698, 733, 820, 856, 865, 922, 994, 1324
ENSG00000171861	n/a	RNMTL1	*	RNA methyltransferase like 1 [Source:HGNC Symbol;Acc:18485]	0.0236	1	48.9918	318	1	n/a	268
ENSG00000198142	n/a	SOWAHC	*	sosondowah ankyrin repeat domain family member C [Source:HGNC Symbol;Acc:26149]	0.0236	1	27.6502	197	2	44	106, 150
ENSG00000092758	n/a	COL9A3	*	collagen, type IX, alpha 3 [Source:HGNC Symbol;Acc:2219]	0.0237	1	999	555	13	18.5	25, 66, 112, 114, 117, 126, 127, 128, 129, 157, 224, 300, 395
ENSG00000213088	n/a	DARC	*	Duffy blood group, atypical chemokine receptor [Source:HGNC Symbol;Acc:4035]	0.0237	1	38.8458	285	6	34	54, 62, 118, 206, 240, 265
ENSG00000172375	4	C2CD2L	*	C2CD2-like [Source:HGNC Symbol;Acc:29000]	0.0247	1	42.5335	541	2	20	150, 170
ENSG00000172638	4	EFEMP2	*	EGF containing fibulin-like extracellular matrix protein 2 [Source:HGNC Symbol;Acc:3219]	0.0247	1	18.9726	327	2	33	53, 86
ENSG00000153404	n/a	PLEKHG4B	*	pleckstrin homology domain containing, family G (with RhoGef domain) member 4B [Source:HGNC Symbol;Acc:29399]	0.025	1	999	620	0	n/a
ENSG00000109927	n/a	TECTA	*	tectorin alpha [Source:HGNC Symbol;Acc:11720]	0.0251	1	191.967	1839	1	n/a	923
ENSG00000130348	n/a	QRSL1	*	glutaminyl-tRNA synthase (glutamine-hydrolyzing)-like 1 [Source:HGNC Symbol;Acc:21020]	0.0254	1	40.4831	486	2	366	8, 374
ENSG00000039068	4	CDH1	*	cadherin 1, type 1, E-cadherin (epithelial) [Source:HGNC Symbol;Acc:1748]	0.0256	1	48.4833	746	5	139	95, 96, 176, 374, 641
ENSG00000175514	n/a	GPR152	*	G protein-coupled receptor 152 [Source:HGNC Symbol;Acc:23622]	0.026	1	999	355	3	14	259, 286, 287
ENSG00000130150	n/a	MOSPD2	*	motile sperm domain containing 2 [Source:HGNC Symbol;Acc:28381]	0.0261	1	206.969	437	2	153	273, 426
ENSG00000122140	n/a	MRPS2	*	mitochondrial ribosomal protein S2 [Source:HGNC Symbol;Acc:14495]	0.0264	1	11.7501	220	2	49	123, 172
ENSTTRG00000010439	n/a		*		0.027	1	51.9712	429	1	n/a	204
ENSG00000182156	n/a	ENPP7	*	ectonucleotide pyrophosphatase/phosphodiesterase 7 [Source:HGNC Symbol;Acc:23764]	0.0271	1	27.9438	357	1	n/a	27
ENSG00000187772	n/a	LIN28B	*	lin-28 homolog B (C. elegans) [Source:HGNC Symbol;Acc:32207]	0.0281	1	126.363	176	2	13	159, 172
ENSG00000157077	5	ZFYVE9	*	zinc finger, FYVE domain containing 9 [Source:HGNC Symbol;Acc:6775]	0.0285	1	43.2263	1226	4	258	25, 84, 342, 684
ENSG00000177380	n/a	PPFIA3	*	protein tyrosine phosphatase, receptor type, f polypeptide (PTPRF), interacting protein (liprin), alpha 3 [Source:HGNC Symbol;Acc:9247]	0.0285	1	29.3563	945	1	n/a	570
ENSG00000110497	n/a	AMBRA1	*	autophagy/beclin-1 regulator 1 [Source:HGNC Symbol;Acc:25990]	0.0287	1	76.0872	976	5	101	501, 593, 703, 964, 973
ENSG00000142273	n/a	CBLC	*	Cbl proto-oncogene C, E3 ubiquitin protein ligase [Source:HGNC Symbol;Acc:15961]	0.029	1	14.1048	312	3	131.5	3, 59, 266
ENSG00000112079	n/a	STK38	*	serine/threonine kinase 38 [Source:HGNC Symbol;Acc:17847]	0.0295	1	34.8386	373	2	182	1, 183
ENSG00000134817	n/a	APLNR	*	apelin receptor [Source:HGNC Symbol;Acc:339]	0.0301	1	288.585	305	4	26	3, 258, 261, 287
ENSG00000105559	n/a	PLEKHA4	*	pleckstrin homology domain containing, family A (phosphoinositide binding specific) member 4 [Source:HGNC Symbol;Acc:14339]	0.0307	1	49.2134	413	3	62	176, 256, 300
ENSG00000143469	n/a	SYT14	*	synaptotagmin XIV [Source:HGNC Symbol;Acc:23143]	0.031	1	107.576	496	2	331	38, 369
ENSG00000183742	n/a	MACC1	*	metastasis associated in colon cancer 1 [Source:HGNC Symbol;Acc:30215]	0.031	1	21.5478	832	40	16	6, 20, 21, 33, 49, 54, 72, 85, 97, 104, 125, 129, 142, 176, 180, 210, 236, 238, 288, 298, 301, 333, 377, 389, 411, 442, 509, 535, 537, 541, 561, 595, 604, 617, 629, 669, 688, 742, 779, 815
ENSG00000174944	n/a	P2RY14	*	purinergic receptor P2Y, G-protein coupled, 14 [Source:HGNC Symbol;Acc:16442]	0.0312	1	58.5095	281	3	53.5	55, 143, 162
ENSG00000173320	n/a	STOX2	*	storkhead box 2 [Source:HGNC Symbol;Acc:25450]	0.0313	1	45.8812	820	4	118	432, 550, 627, 808
ENSG00000168003	4	SLC3A2	*	solute carrier family 3 (amino acid transporter heavy chain), member 2 [Source:HGNC Symbol;Acc:11026]	0.0319	1	87.0879	443	1	n/a	98
ENSG00000161040	n/a	FBXL13	*	F-box and leucine-rich repeat protein 13 [Source:HGNC Symbol;Acc:21658]	0.0324	1	54.3122	619	6	113	21, 81, 276, 389, 441, 580
ENSG00000111077	n/a	TENC1	*	tensin like C1 domain containing phosphatase (tensin 2) [Source:HGNC Symbol;Acc:19737]	0.0329	1	43.62	1072	7	181.5	53, 276, 550, 588, 728, 759, 1031
ENSG00000171401	n/a	KRT13	*	keratin 13 [Source:HGNC Symbol;Acc:6415]	0.0329	1	11.4972	353	4	48	22, 65, 137, 185
ENSG00000087589	n/a	CASS4	*	Cas scaffolding protein family member 4 [Source:HGNC Symbol;Acc:15878]	0.0332	1	13.0477	531	5	108.5	27, 191, 266, 267, 409
ENSG00000126821	n/a	SGPP1	*	sphingosine-1-phosphate phosphatase 1 [Source:HGNC Symbol;Acc:17720]	0.0333	1	109.852	323	2	139	18, 157
ENSG00000147255	n/a	IGSF1	*	immunoglobulin superfamily, member 1 [Source:HGNC Symbol;Acc:5948]	0.0333	1	49.9106	1148	1	n/a	746
ENSG00000183072	n/a	NKX2-5	*	NK2 homeobox 5 [Source:HGNC Symbol;Acc:2488]	0.0334	1	32.6894	263	1	n/a	72
ENSG00000175820	n/a	CCDC168	*	coiled-coil domain containing 168 [Source:HGNC Symbol;Acc:26851]	0.0337	1	26.361	826	12	29	248, 480, 593, 594, 666, 695, 698, 731, 778, 788, 795, 804
ENSG00000155307	4	SAMSN1	*	SAM domain, SH3 domain and nuclear localization signals 1 [Source:HGNC Symbol;Acc:10528]	0.0338	1	47.7544	254	1	n/a	114
ENSG00000122257	n/a	RBBP6	*	retinoblastoma binding protein 6 [Source:HGNC Symbol;Acc:9889]	0.0345	1	45.7487	1667	5	298.5	262, 836, 1145, 1180, 1468
ENSG00000069535	n/a	MAOB	*	monoamine oxidase B [Source:HGNC Symbol;Acc:6834]	0.0349	1	999	391	2	66	145, 211
ENSG00000089639	4	GMIP	*	GEM interacting protein [Source:HGNC Symbol;Acc:24852]	0.0358	1	57.9838	713	3	113.5	185, 405, 412
ENSG00000166946	n/a	CCNDBP1	*	cyclin D-type binding-protein 1 [Source:HGNC Symbol;Acc:1587]	0.0359	1	13.5404	338	7	21	47, 56, 77, 79, 194, 215, 296
ENSG00000119121	n/a	TRPM6	*	transient receptor potential cation channel, subfamily M, member 6 [Source:HGNC Symbol;Acc:17995]	0.0361	1	12.7743	1594	12	59	46, 71, 444, 503, 519, 549, 742, 856, 1093, 1129, 1143, 1523
ENSG00000123191	n/a	ATP7B	*	ATPase, Cu++ transporting, beta polypeptide [Source:HGNC Symbol;Acc:870]	0.0361	1	22.0856	1230	7	94.5	35, 70, 79, 191, 276, 1124, 1228
ENSTTRG00000016094	n/a		*		0.0362	1	26.9795	313	1	n/a	131
ENSG00000164022	n/a	AIMP1	*	aminoacyl tRNA synthetase complex-interacting multifunctional protein 1 [Source:HGNC Symbol;Acc:10648]	0.0363	1	93.7031	262	1	n/a	146
ENSG00000168517	n/a	HEXIM2	*	hexamethylene bis-acetamide inducible 2 [Source:HGNC Symbol;Acc:28591]	0.0364	1	39.0684	203	1	n/a	127
ENSG00000162039	n/a	MEIOB	*	meiosis specific with OB domains [Source:HGNC Symbol;Acc:28569]	0.0377	1	98.4906	451	6	28	72, 282, 310, 364, 367, 395
ENSG00000058799	n/a	YIPF1	*	Yip1 domain family, member 1 [Source:HGNC Symbol;Acc:25231]	0.0379	1	26.3733	230	3	80	35, 119, 195
ENSG00000137563	n/a	GGH	*	gamma-glutamyl hydrolase (conjugase, folylpolygammaglutamyl hydrolase) [Source:HGNC Symbol;Acc:4248]	0.038	1	33.4088	240	1	n/a	120
ENSG00000164889	n/a	SLC4A2	*	solute carrier family 4 (anion exchanger), member 2 [Source:HGNC Symbol;Acc:11028]	0.038	1	42.5598	899	1	n/a	45
ENSG00000173546	n/a	CSPG4	*	chondroitin sulfate proteoglycan 4 [Source:HGNC Symbol;Acc:2466]	0.0381	1	55.1729	2126	14	124	363, 509, 606, 730, 765, 930, 1113, 1132, 1172, 1174, 1423, 1483, 1620, 1880
ENSG00000167637	n/a	ZNF283	*	zinc finger protein 283 [Source:HGNC Symbol;Acc:13077]	0.0386	1	36.7063	598	1	n/a	86
ENSG00000183735	4	TBK1	*	TANK-binding kinase 1 [Source:HGNC Symbol;Acc:11584]	0.0386	1	25.9971	709	2	25	67, 92
ENSG00000122705	n/a	CLTA	*	clathrin, light chain A [Source:HGNC Symbol;Acc:2090]	0.0387	1	999	228	1	n/a	68
ENSG00000141380	n/a	SS18	*	synovial sarcoma translocation, chromosome 18 [Source:HGNC Symbol;Acc:11340]	0.0387	1	999	307	2	87	101, 188
ENSG00000163293	n/a	NIPAL1	*	NIPA-like domain containing 1 [Source:HGNC Symbol;Acc:27194]	0.0388	1	88.2327	308	1	n/a	75
ENSG00000034533	n/a	ASTE1	*	asteroid homolog 1 (Drosophila) [Source:HGNC Symbol;Acc:25021]	0.0389	1	78.5181	658	1	n/a	628
ENSG00000138111	n/a	TMEM180	*	transmembrane protein 180 [Source:HGNC Symbol;Acc:26196]	0.0392	1	18.2543	456	3	128	191, 441, 447
ENSG00000141449	n/a	GREB1L	*	growth regulation by estrogen in breast cancer-like [Source:HGNC Symbol;Acc:31042]	0.0393	1	21.2939	1795	18	42	235, 246, 250, 287, 329, 337, 481, 651, 825, 849, 924, 1089, 1092, 1098, 1186, 1206, 1363, 1792
ENSG00000155714	5	PDZD9	*	PDZ domain containing 9 [Source:HGNC Symbol;Acc:28740]	0.0395	1	106.759	205	4	18	12, 30, 163, 166
ENSG00000100647	n/a	KIAA0247	*	KIAA0247 [Source:HGNC Symbol;Acc:19956]	0.04	1	28.4882	214	5	13.5	3, 16, 192, 206, 207
ENSG00000073754	2	CD5L	*	CD5 molecule-like [Source:HGNC Symbol;Acc:1690]	0.0403	1	27.3866	273	1	n/a	6
ENSG00000250067	n/a	YJEFN3	*	YjeF N-terminal domain containing 3 [Source:HGNC Symbol;Acc:24785]	0.0404	1	26.6196	183	4	24	50, 122, 128, 152
ENSG00000179195	n/a	ZNF664	*	zinc finger protein 664 [Source:HGNC Symbol;Acc:25406]	0.0408	1	999	241	1	n/a	33
ENSG00000204033	n/a	LRIT2	*	leucine-rich repeat, immunoglobulin-like and transmembrane domains 2 [Source:HGNC Symbol;Acc:23443]	0.0409	1	69.007	449	10	23	35, 157, 213, 266, 289, 310, 330, 346, 349, 395
ENSG00000104738	n/a	MCM4	*	minichromosome maintenance complex component 4 [Source:HGNC Symbol;Acc:6947]	0.0411	1	43.4073	681	1	n/a	261
ENSG00000078124	n/a	ACER3	*	alkaline ceramidase 3 [Source:HGNC Symbol;Acc:16066]	0.0413	1	151.861	235	2	98	91, 189
ENSG00000037757	n/a	MRI1	*	methylthioribose-1-phosphate isomerase 1 [Source:HGNC Symbol;Acc:28469]	0.0415	1	108.264	243	3	86.5	40, 122, 213
ENSG00000181544	n/a	FANCB	*	Fanconi anemia, complementation group B [Source:HGNC Symbol;Acc:3583]	0.0415	1	148.619	339	1	n/a	117
ENSG00000186827	n/a	TNFRSF4	*	tumor necrosis factor receptor superfamily, member 4 [Source:HGNC Symbol;Acc:11918]	0.0416	1	21.9147	155	6	12	69, 72, 84, 123, 140, 144
ENSG00000003137	n/a	CYP26B1	*	cytochrome P450, family 26, subfamily B, polypeptide 1 [Source:HGNC Symbol;Acc:20581]	0.0417	1	26.7055	472	2	67	249, 316
ENSG00000153347	n/a	FAM81B	*	family with sequence similarity 81, member B [Source:HGNC Symbol;Acc:26335]	0.0418	1	73.1518	375	1	n/a	17
ENSG00000163701	n/a	IL17RE	*	interleukin 17 receptor E [Source:HGNC Symbol;Acc:18439]	0.0433	1	60.5551	647	2	67	152, 219
ENSG00000111640	n/a	GAPDH	*	glyceraldehyde-3-phosphate dehydrogenase [Source:HGNC Symbol;Acc:4141]	0.0438	1	28.2244	260	1	n/a	98
ENSG00000167700	n/a	MFSD3	*	major facilitator superfamily domain containing 3 [Source:HGNC Symbol;Acc:25157]	0.0443	1	494.74	293	2	79	77, 156
ENSG00000133059	n/a	DSTYK	*	dual serine/threonine and tyrosine protein kinase [Source:HGNC Symbol;Acc:29043]	0.0447	1	23.9474	728	4	34	187, 221, 251, 572
ENSG00000165304	n/a	MELK	*	maternal embryonic leucine zipper kinase [Source:HGNC Symbol;Acc:16870]	0.0453	1	39.1671	517	6	92	6, 98, 113, 210, 332, 336
ENSG00000164081	n/a	TEX264	*	testis expressed 264 [Source:HGNC Symbol;Acc:30247]	0.0456	1	45.0393	262	1	n/a	192
ENSG00000111684	n/a	LPCAT3	*	lysophosphatidylcholine acyltransferase 3 [Source:HGNC Symbol;Acc:30244]	0.0458	1	22.8386	447	6	30	219, 249, 256, 285, 341, 384
ENSG00000075673	n/a	ATP12A	*	ATPase, H+/K+ transporting, nongastric, alpha polypeptide [Source:HGNC Symbol;Acc:13816]	0.0459	1	6.55121	920	14	46	89, 106, 191, 249, 266, 303, 442, 473, 519, 556, 643, 650, 869, 915
ENSG00000130638	n/a	ATXN10	*	ataxin 10 [Source:HGNC Symbol;Acc:10549]	0.0459	1	7.82282	316	11	10.5	105, 127, 133, 136, 187, 191, 200, 251, 262, 272, 305
ENSG00000166188	n/a	ZNF319	*	zinc finger protein 319 [Source:HGNC Symbol;Acc:13644]	0.0461	1	229.768	481	1	n/a	45
ENSG00000196517	n/a	SLC6A9	*	solute carrier family 6 (neurotransmitter transporter, glycine), member 9 [Source:HGNC Symbol;Acc:11056]	0.0469	1	15.7693	448	2	280	116, 396
ENSG00000104221	n/a	BRF2	*	BRF2, RNA polymerase III transcription initiation factor 50 kDa subunit [Source:HGNC Symbol;Acc:17298]	0.0471	1	21.8905	275	4	24	35, 59, 179, 198
ENSG00000067798	n/a	NAV3	*	neuron navigator 3 [Source:HGNC Symbol;Acc:15998]	0.0472	1	12.2148	2025	9	129	199, 245, 273, 600, 747, 755, 866, 1018, 1684
ENSG00000169403	n/a	PTAFR	*	platelet-activating factor receptor [Source:HGNC Symbol;Acc:9582]	0.0477	1	22.1114	302	2	17	201, 218
ENSG00000099994	4	SUSD2	*	sushi domain containing 2 [Source:HGNC Symbol;Acc:30667]	0.0481	1	67.9808	752	8	60	133, 152, 288, 322, 382, 418, 648, 730
ENSG00000177791	n/a	MYOZ1	*	myozenin 1 [Source:HGNC Symbol;Acc:13752]	0.0481	1	52.4574	277	6	12	119, 129, 141, 155, 193, 202
ENSG00000177414	n/a	UBE2U	*	ubiquitin-conjugating enzyme E2U (putative) [Source:HGNC Symbol;Acc:28559]	0.0484	1	106.393	192	3	64.5	16, 86, 145
ENSG00000198734	n/a	F5	*	coagulation factor V (proaccelerin, labile factor) [Source:HGNC Symbol;Acc:3542]	0.0487	1	25.0844	1633	10	161	34, 111, 272, 422, 565, 727, 908, 935, 1360, 1627
ENSG00000139508	4	SLC46A3	*	solute carrier family 46, member 3 [Source:HGNC Symbol;Acc:27501]	0.0499	1	472.958	441	1	n/a	127
ENSG00000184916	n/a	JAG2	*	jagged 2 [Source:HGNC Symbol;Acc:6189]	0.0499	1	19.7656	580	1	n/a	518
*Column "Score" indicated the quality of the alignment after manual inspection (0: unrealiable to 5: very good; n/a not inspected)

## Sheet: MA_anc_mysticeti
Table S5D. List of genes for which: (i) the branch-site model had a better fit over M1A in the ancestral branch of Mysticeti (after a filtering step for false positives) (ii) third and fourth site-class ω in the foreground branch was estimated to be ≥ 1; and (iii) one or more codons’ posterior probability for the foreground ω ≥ 0.8.*
Dataset	Score	Gene	p-val	Gene_description	P-value	FDR	Foreground_omega	#sites	#PSS	median_interval	PSS
ENSG00000197128	n/a	ZNF772	**	zinc finger protein 772 [Source:HGNC Symbol;Acc:33106]	5.75e-22	5.41e-18	1.32588	426	2	39	150, 189
ENSG00000141096	3	DPEP3	**	dipeptidase 3 [Source:HGNC Symbol;Acc:23029]	4.26e-09	2e-05	623.12	407	9	11.5	225, 227, 229, 230, 262, 309, 377, 379, 400
ENSG00000119397	5	CNTRL	**	centriolin [Source:HGNC Symbol;Acc:1858]	9.1e-09	2.85e-05	999	2086	9	161	268, 859, 892, 912, 921, 1050, 1298, 1688, 1881
ENSG00000142632	5	ARHGEF19	**	Rho guanine nucleotide exchange factor (GEF) 19 [Source:HGNC Symbol;Acc:26604]	8.89e-07	0.00179	999	408	1	n/a	272
ENSG00000137628	3	DDX60	**	DEAD (Asp-Glu-Ala-Asp) box polypeptide 60 [Source:HGNC Symbol;Acc:25942]	9.49e-07	0.00179	997.441	1249	9	72.5	179, 484, 608, 609, 622, 725, 1069, 1111, 1112
ENSG00000119977	1	TCTN3	**	tectonic family member 3 [Source:HGNC Symbol;Acc:24519]	1.47e-06	0.00231	999	588	3	24.5	163, 166, 212
ENSG00000144824	4	PHLDB2	**	pleckstrin homology-like domain, family B, member 2 [Source:HGNC Symbol;Acc:29573]	2.06e-06	0.00277	999	1007	1	n/a	707
ENSG00000103404	4	USP31	**	ubiquitin specific peptidase 31 [Source:HGNC Symbol;Acc:20060]	3.46e-06	0.00386	999	1081	5	39.5	88, 89, 90, 791, 869
ENSG00000149527	2	PLCH2	**	phospholipase C, eta 2 [Source:HGNC Symbol;Acc:29037]	3.69e-06	0.00386	999	1127	18	17	118, 119, 121, 122, 124, 125, 142, 158, 180, 301, 343, 362, 437, 440, 443, 468, 507, 668
ENSG00000124126	4	PREX1	**	phosphatidylinositol-3,4,5-trisphosphate-dependent Rac exchange factor 1 [Source:HGNC Symbol;Acc:32594]	4.26e-06	0.00401	999	1179	8	30	369, 370, 437, 441, 442, 554, 584, 816
ENSG00000160299	3	PCNT	**	pericentrin [Source:HGNC Symbol;Acc:16068]	5.6e-06	0.00479	183.767	2161	7	54.5	463, 476, 510, 585, 815, 822, 927
ENSG00000115685	1	PPP1R7	**	protein phosphatase 1, regulatory subunit 7 [Source:HGNC Symbol;Acc:9295]	9.18e-06	0.0072	999	320	3	84	8, 9, 176
ENSG00000184492	4	FOXD4L1	**	forkhead box D4-like 1 [Source:HGNC Symbol;Acc:18521]	1.18e-05	0.00834	999	355	2	22	271, 293
ENSG00000183117	3	CSMD1	**	CUB and Sushi multiple domains 1 [Source:HGNC Symbol;Acc:14026]	1.31e-05	0.00834	386.458	2683	6	222	1037, 1676, 1898, 1981, 2148, 2581
ENSG00000114554	4	PLXNA1	**	plexin A1 [Source:HGNC Symbol;Acc:9099]	1.33e-05	0.00834	295.526	1588	3	486	303, 730, 1275
ENSG00000113924	4	HGD	**	homogentisate 1,2-dioxygenase [Source:HGNC Symbol;Acc:4892]	1.65e-05	0.0097	999	382	2	35	139, 174
ENSG00000133454	4	MYO18B	**	myosin XVIIIB [Source:HGNC Symbol;Acc:18150]	2.03e-05	0.0112	122.763	2272	7	174.5	1247, 1304, 1431, 1668, 1965, 2187, 2261
ENSG00000205356	4	TECPR1	**	tectonin beta-propeller repeat containing 1 [Source:HGNC Symbol;Acc:22214]	3.37e-05	0.0176	10.0995	727	9	63	56, 116, 179, 260, 282, 343, 406, 622, 711
ENSG00000114686	4	MRPL3	**	mitochondrial ribosomal protein L3 [Source:HGNC Symbol;Acc:10379]	0.000141	0.0698	159.259	183	2	72	65, 137
ENSG00000128591	4	FLNC	**	filamin C, gamma [Source:HGNC Symbol;Acc:3756]	0.000199	0.0912	349.829	2521	3	438.5	1499, 1596, 2376
ENSG00000178921	5	PFAS	**	phosphoribosylformylglycinamidine synthase [Source:HGNC Symbol;Acc:8863]	0.000208	0.0912	999	980	1	n/a	115
ENSG00000107938	3	EDRF1	**	erythroid differentiation regulatory factor 1 [Source:HGNC Symbol;Acc:24640]	0.000218	0.0912	145.34	1180	2	404	457, 861
ENSG00000188986	5	NELFB	**	negative elongation factor complex member B [Source:HGNC Symbol;Acc:24324]	0.000223	0.0912	342.024	344	2	94	241, 335
ENSG00000154133	5	ROBO4	**	roundabout, axon guidance receptor, homolog 4 (Drosophila) [Source:HGNC Symbol;Acc:17985]	0.000252	0.0988	615.323	834	5	156	26, 284, 301, 541, 613
ENSG00000225485	5	ARHGAP23	*	Rho GTPase activating protein 23 [Source:HGNC Symbol;Acc:29293]	0.000361	0.132	999	986	1	n/a	231
ENSG00000122952	2	ZWINT	*	ZW10 interacting kinetochore protein [Source:HGNC Symbol;Acc:13195]	0.000364	0.132	999	248	2	145	98, 243
ENSG00000135577	4	NMBR	*	neuromedin B receptor [Source:HGNC Symbol;Acc:7843]	0.000379	0.132	999	370	3	22	12, 13, 56
ENSG00000149295	4	DRD2	*	dopamine receptor D2 [Source:HGNC Symbol;Acc:3023]	0.000401	0.132	105.24	373	4	37	79, 80, 117, 266
ENSG00000166164	5	BRD7	*	bromodomain containing 7 [Source:HGNC Symbol;Acc:14310]	0.000408	0.132	835.706	489	3	21	330, 370, 372
ENSG00000134899	4	ERCC5	*	excision repair cross-complementing rodent repair deficiency, complementation group 5 [Source:HGNC Symbol;Acc:3437]	0.000424	0.133	999	718	8	22	210, 232, 267, 283, 564, 566, 567, 652
ENSG00000100726	4	TELO2	*	telomere maintenance 2 [Source:HGNC Symbol;Acc:29099]	0.000443	0.134	999	617	4	71	350, 462, 533, 534
ENSG00000044459	4	CNTLN	*	centlein, centrosomal protein [Source:HGNC Symbol;Acc:23432]	0.000477	0.14	92.3374	1153	7	75	259, 288, 425, 778, 800, 835, 950
ENSG00000144744	4	UBA3	*	ubiquitin-like modifier activating enzyme 3 [Source:HGNC Symbol;Acc:12470]	0.000538	0.153	999	358	2	187	77, 264
ENSG00000131067	4	GGT7	*	gamma-glutamyltransferase 7 [Source:HGNC Symbol;Acc:4259]	0.000632	0.172	999	570	3	105.5	162, 196, 373
ENSG00000244405	3	ETV5	*	ets variant 5 [Source:HGNC Symbol;Acc:3494]	0.000638	0.172	999	370	3	34.5	51, 52, 120
ENSG00000102302	5	FGD1	*	FYVE, RhoGEF and PH domain containing 1 [Source:HGNC Symbol;Acc:3663]	0.000734	0.184	319.017	851	1	n/a	795
ENSG00000099308	4	MAST3	*	microtubule associated serine/threonine kinase 3 [Source:HGNC Symbol;Acc:19036]	0.000748	0.184	72.4099	933	7	51.5	105, 585, 586, 587, 630, 781, 841
ENSG00000204969	3	PCDHA2	*	protocadherin alpha 2 [Source:HGNC Symbol;Acc:8668]	0.000761	0.184	999	753	9	23	110, 273, 381, 414, 427, 432, 436, 745, 748
ENSG00000134398	3	ERN2	*	endoplasmic reticulum to nucleus signaling 2 [Source:HGNC Symbol;Acc:16942]	0.000768	0.184	999	768	5	33.5	410, 691, 723, 758, 765
ENSG00000186281	4	GPAT2	*	glycerol-3-phosphate acyltransferase 2, mitochondrial [Source:HGNC Symbol;Acc:27168]	0.00079	0.184	57.1979	543	13	17	106, 122, 140, 147, 149, 163, 218, 276, 281, 361, 374, 394, 448
ENSG00000156097	3	GPR61	*	G protein-coupled receptor 61 [Source:HGNC Symbol;Acc:13300]	0.000803	0.184	999	373	3	131	110, 155, 372
ENSG00000186675	4	MAGEE2	*	melanoma antigen family E, 2 [Source:HGNC Symbol;Acc:24935]	0.000943	0.211	646.291	503	2	11	478, 489
ENSG00000166669	4	ATF7IP2	*	activating transcription factor 7 interacting protein 2 [Source:HGNC Symbol;Acc:20397]	0.00101	0.215	69.3142	366	11	31.5	10, 84, 114, 163, 165, 203, 222, 229, 239, 296, 329
ENSG00000102786	3	INTS6	*	integrator complex subunit 6 [Source:HGNC Symbol;Acc:14879]	0.00102	0.215	113.686	682	4	219	45, 46, 316, 535
ENSG00000102981	5	PARD6A	*	par-6 family cell polarity regulator alpha [Source:HGNC Symbol;Acc:15943]	0.00103	0.215	648.517	306	1	n/a	73
ENSG00000158955	5	WNT9B	*	wingless-type MMTV integration site family, member 9B [Source:HGNC Symbol;Acc:12779]	0.00105	0.215	307.086	260	1	n/a	11
ENSG00000141458	4	NPC1	*	Niemann-Pick disease, type C1 [Source:HGNC Symbol;Acc:7897]	0.00116	0.232	74.4042	1155	5	181.5	318, 411, 602, 971, 1143
ENSG00000179627	4	ZBTB42	*	zinc finger and BTB domain containing 42 [Source:HGNC Symbol;Acc:32550]	0.00119	0.233	384.204	319	2	54	118, 172
ENSG00000126001	5	CEP250	*	centrosomal protein 250kDa [Source:HGNC Symbol;Acc:1859]	0.00123	0.236	88.109	2142	7	126.5	604, 1270, 1430, 1643, 1688, 1781, 1838
ENSG00000145832	5	SLC25A48	*	solute carrier family 25, member 48 [Source:HGNC Symbol;Acc:30451]	0.00142	0.267	999	209	1	n/a	137
ENSG00000172575	n/a	RASGRP1	*	RAS guanyl releasing protein 1 (calcium and DAG-regulated) [Source:HGNC Symbol;Acc:9878]	0.00154	0.284	847.547	663	4	159	59, 110, 451, 610
ENSG00000148634	n/a	HERC4	*	HECT and RLD domain containing E3 ubiquitin protein ligase 4 [Source:HGNC Symbol;Acc:24521]	0.00162	0.284	6.14527	871	3	191	393, 679, 775
ENSG00000189079	n/a	ARID2	*	AT rich interactive domain 2 (ARID, RFX-like) [Source:HGNC Symbol;Acc:18037]	0.00167	0.284	101.708	1044	5	171	182, 675, 695, 1017, 1025
ENSG00000169184	n/a	MN1	*	meningioma (disrupted in balanced translocation) 1 [Source:HGNC Symbol;Acc:7180]	0.00169	0.284	463.952	1082	1	n/a	780
ENSG00000168016	n/a	TRANK1	*	tetratricopeptide repeat and ankyrin repeat containing 1 [Source:HGNC Symbol;Acc:29011]	0.00171	0.284	20.4441	2502	19	76.5	46, 63, 165, 173, 193, 207, 303, 314, 657, 823, 842, 847, 961, 1458, 1579, 1636, 1919, 1927, 2179
ENSG00000183814	n/a	LIN9	*	lin-9 homolog (C. elegans) [Source:HGNC Symbol;Acc:30830]	0.00171	0.284	999	491	1	n/a	1
ENSG00000128050	n/a	PAICS	*	phosphoribosylaminoimidazole carboxylase, phosphoribosylaminoimidazole succinocarboxamide synthetase [Source:HGNC Symbol;Acc:8587]	0.00172	0.284	471.287	405	5	62.5	150, 277, 304, 402, 404
ENSG00000111816	n/a	FRK	*	fyn-related kinase [Source:HGNC Symbol;Acc:3955]	0.00195	0.316	292.875	428	2	365	54, 419
ENSG00000135164	n/a	DMTF1	*	cyclin D binding myb-like transcription factor 1 [Source:HGNC Symbol;Acc:14603]	0.00215	0.343	999	635	3	95.5	432, 455, 623
ENSG00000163655	n/a	GMPS	*	guanine monphosphate synthase [Source:HGNC Symbol;Acc:4378]	0.00228	0.358	224.111	605	2	356	105, 461
ENSG00000158106	n/a	RHPN1	*	rhophilin, Rho GTPase binding protein 1 [Source:HGNC Symbol;Acc:19973]	0.00253	0.381	400.84	440	5	64.5	98, 100, 223, 229, 401
ENSG00000138640	n/a	FAM13A	*	family with sequence similarity 13, member A [Source:HGNC Symbol;Acc:19367]	0.00254	0.381	280.551	639	6	24	22, 24, 171, 187, 211, 586
ENSG00000023697	n/a	DERA	*	deoxyribose-phosphate aldolase (putative) [Source:HGNC Symbol;Acc:24269]	0.00257	0.381	930.015	276	1	n/a	73
ENSG00000118777	n/a	ABCG2	*	ATP-binding cassette, sub-family G (WHITE), member 2 [Source:HGNC Symbol;Acc:74]	0.00259	0.381	937.054	556	1	n/a	61
ENSG00000177051	n/a	FBXO46	*	F-box protein 46 [Source:HGNC Symbol;Acc:25069]	0.00267	0.387	160.136	550	2	36	347, 383
ENSG00000198788	n/a	MUC2	*	mucin 2, oligomeric mucus/gel-forming [Source:HGNC Symbol;Acc:7512]	0.00273	0.388	35.3965	1112	15	36	100, 246, 447, 775, 814, 882, 883, 892, 900, 946, 970, 1003, 1007, 1021, 1109
ENSG00000101945	n/a	SUV39H1	*	suppressor of variegation 3-9 homolog 1 (Drosophila) [Source:HGNC Symbol;Acc:11479]	0.00276	0.388	130.874	272	1	n/a	129
ENSG00000140836	n/a	ZFHX3	*	zinc finger homeobox 3 [Source:HGNC Symbol;Acc:777]	0.00287	0.395	32.0423	3620	6	117	1132, 2650, 2683, 3446, 3563, 3564
ENSG00000126217	n/a	MCF2L	*	MCF.2 cell line derived transforming sequence-like [Source:HGNC Symbol;Acc:14576]	0.0029	0.395	72.8057	882	6	53	154, 311, 364, 435, 436, 437
ENSG00000116675	n/a	DNAJC6	*	DnaJ (Hsp40) homolog, subfamily C, member 6 [Source:HGNC Symbol;Acc:15469]	0.00299	0.402	342.143	676	2	15	495, 510
ENSG00000163328	n/a	GPR155	*	G protein-coupled receptor 155 [Source:HGNC Symbol;Acc:22951]	0.00303	0.402	218.383	777	1	n/a	230
ENSG00000069248	n/a	NUP133	*	nucleoporin 133kDa [Source:HGNC Symbol;Acc:18016]	0.00316	0.413	51.2739	1045	3	28.5	402, 455, 459
ENSG00000106128	n/a	GHRHR	*	growth hormone releasing hormone receptor [Source:HGNC Symbol;Acc:4266]	0.00339	0.437	513.936	322	2	125	77, 202
ENSG00000004534	n/a	RBM6	*	RNA binding motif protein 6 [Source:HGNC Symbol;Acc:9903]	0.00369	0.469	459.589	1026	1	n/a	584
ENSG00000099814	n/a	CEP170B	*	centrosomal protein 170B [Source:HGNC Symbol;Acc:20362]	0.00376	0.472	24.8226	1133	7	48.5	594, 595, 597, 598, 752, 913, 1008
ENSG00000120160	n/a	EQTN	*	equatorin, sperm acrosome associated [Source:HGNC Symbol;Acc:1359]	0.00388	0.48	136.594	171	3	56.5	28, 74, 141
ENSG00000134780	n/a	DAGLA	*	diacylglycerol lipase, alpha [Source:HGNC Symbol;Acc:1165]	0.0041	0.501	999	698	1	n/a	498
ENSG00000142627	n/a	EPHA2	*	EPH receptor A2 [Source:HGNC Symbol;Acc:3386]	0.00419	0.505	95.1817	799	4	125	155, 190, 315, 614
ENSG00000120688	n/a	WBP4	*	WW domain binding protein 4 [Source:HGNC Symbol;Acc:12739]	0.00432	0.515	158.272	264	3	71.5	51, 178, 194
ENSG00000205436	n/a	EXOC3L4	*	exocyst complex component 3-like 4 [Source:HGNC Symbol;Acc:20120]	0.00502	0.59	196.086	687	2	356	315, 671
ENSG00000134871	n/a	COL4A2	*	collagen, type IV, alpha 2 [Source:HGNC Symbol;Acc:2203]	0.00531	0.617	999	1469	2	301	904, 1205
ENSG00000129422	n/a	MTUS1	*	microtubule associated tumor suppressor 1 [Source:HGNC Symbol;Acc:29789]	0.00538	0.617	201.354	976	1	n/a	140
ENSG00000117480	n/a	FAAH	*	fatty acid amide hydrolase [Source:HGNC Symbol;Acc:3553]	0.00604	0.685	999	452	3	58	11, 86, 127
ENSG00000011304	n/a	PTBP1	*	polypyrimidine tract binding protein 1 [Source:HGNC Symbol;Acc:9583]	0.00639	0.712	256.521	384	1	n/a	252
ENSG00000181378	n/a	CCDC108	*	coiled-coil domain containing 108 [Source:HGNC Symbol;Acc:25325]	0.00643	0.712	93.0132	1249	1	n/a	130
ENSG00000138119	n/a	MYOF	*	myoferlin [Source:HGNC Symbol;Acc:3656]	0.00651	0.712	130.702	1657	9	58.5	115, 182, 827, 844, 1082, 1572, 1622, 1639, 1654
ENSG00000100422	n/a	CERK	*	ceramide kinase [Source:HGNC Symbol;Acc:19256]	0.00711	0.769	999	364	2	61	200, 261
ENSG00000164465	3	DCBLD1	*	discoidin, CUB and LCCL domain containing 1 [Source:HGNC Symbol;Acc:21479]	0.00724	0.774	216.898	265	1	n/a	97
ENSG00000084731	n/a	KIF3C	*	kinesin family member 3C [Source:HGNC Symbol;Acc:6321]	0.00764	0.805	134.878	640	4	120	131, 360, 408, 528
ENSG00000141485	n/a	SLC13A5	*	solute carrier family 13 (sodium-dependent citrate transporter), member 5 [Source:HGNC Symbol;Acc:23089]	0.0077	0.805	140.108	456	1	n/a	334
ENSG00000012822	n/a	CALCOCO1	*	calcium binding and coiled-coil domain 1 [Source:HGNC Symbol;Acc:29306]	0.00802	0.817	92.0156	597	4	127	183, 310, 316, 532
ENSG00000133069	n/a	TMCC2	*	transmembrane and coiled-coil domain family 2 [Source:HGNC Symbol;Acc:24239]	0.00806	0.817	999	584	3	14	115, 134, 143
ENSG00000139410	n/a	SDSL	*	serine dehydratase-like [Source:HGNC Symbol;Acc:30404]	0.00807	0.817	999	289	2	49	176, 225
ENSG00000038358	n/a	EDC4	*	enhancer of mRNA decapping 4 [Source:HGNC Symbol;Acc:17157]	0.00824	0.825	70.9051	1118	5	100.5	143, 164, 332, 655, 688
ENSG00000076706	n/a	MCAM	*	melanoma cell adhesion molecule [Source:HGNC Symbol;Acc:6934]	0.00852	0.844	999	495	1	n/a	73
ENSG00000159871	n/a	LYPD5	*	LY6/PLAUR domain containing 5 [Source:HGNC Symbol;Acc:26397]	0.00884	0.867	18.995	229	8	12	55, 57, 84, 85, 94, 173, 185, 205
ENSG00000139192	n/a	TAPBPL	*	TAP binding protein-like [Source:HGNC Symbol;Acc:30683]	0.00915	0.881	292.229	292	4	47	106, 153, 223, 234
ENSG00000183354	n/a	KIAA2026	*	KIAA2026 [Source:HGNC Symbol;Acc:23378]	0.00918	0.881	89.5	1345	11	137.5	30, 302, 431, 620, 633, 670, 816, 821, 1077, 1100, 1266
ENSG00000137460	n/a	FHDC1	*	FH2 domain containing 1 [Source:HGNC Symbol;Acc:29363]	0.00947	0.9	178.142	687	5	78.5	155, 156, 346, 444, 503
ENSG00000147488	n/a	ST18	*	suppression of tumorigenicity 18 (breast carcinoma) (zinc finger protein) [Source:HGNC Symbol;Acc:18695]	0.00957	0.901	72.7737	769	4	319	21, 44, 363, 758
ENSG00000084693	n/a	AGBL5	*	ATP/GTP binding protein-like 5 [Source:HGNC Symbol;Acc:26147]	0.00991	0.923	999	646	3	140	306, 529, 586
ENSG00000145911	n/a	N4BP3	*	NEDD4 binding protein 3 [Source:HGNC Symbol;Acc:29852]	0.01	0.923	50.2355	382	5	24	40, 61, 149, 162, 189
ENSG00000163661	n/a	PTX3	*	pentraxin 3, long [Source:HGNC Symbol;Acc:9692]	0.0101	0.923	115.344	209	1	n/a	45
ENSG00000184860	n/a	SDR42E1	*	short chain dehydrogenase/reductase family 42E, member 1 [Source:HGNC Symbol;Acc:29834]	0.0102	0.923	999	347	2	84	91, 175
ENSG00000182199	4	SHMT2	*	serine hydroxymethyltransferase 2 (mitochondrial) [Source:HGNC Symbol;Acc:10852]	0.0104	0.924	95.861	431	4	175	1, 176, 215, 401
ENSG00000129221	n/a	AIPL1	*	aryl hydrocarbon receptor interacting protein-like 1 [Source:HGNC Symbol;Acc:359]	0.0105	0.924	999	257	1	n/a	203
ENSG00000167173	n/a	C15orf39	*	chromosome 15 open reading frame 39 [Source:HGNC Symbol;Acc:24497]	0.0106	0.924	335.007	782	3	147.5	66, 241, 361
ENSG00000178188	n/a	SH2B1	*	SH2B adaptor protein 1 [Source:HGNC Symbol;Acc:30417]	0.0106	0.924	999	497	1	n/a	65
ENSG00000198408	n/a	MGEA5	*	meningioma expressed antigen 5 (hyaluronidase) [Source:HGNC Symbol;Acc:7056]	0.0111	0.958	203.604	856	2	386	15, 401
ENSG00000148156	n/a	ACTL7B	*	actin-like 7B [Source:HGNC Symbol;Acc:162]	0.0113	0.958	93.6721	397	6	24	178, 201, 250, 259, 369, 393
ENSG00000204859	n/a	ZBTB48	*	zinc finger and BTB domain containing 48 [Source:HGNC Symbol;Acc:4930]	0.0114	0.958	72.3695	485	3	26.5	112, 117, 165
ENSG00000041982	n/a	TNC	*	tenascin C [Source:HGNC Symbol;Acc:5318]	0.0115	0.958	8.61228	1915	28	39	162, 164, 198, 264, 594, 639, 738, 753, 776, 851, 889, 951, 972, 991, 1125, 1130, 1151, 1159, 1178, 1218, 1257, 1307, 1334, 1622, 1661, 1685, 1751, 1885
ENSG00000176978	4	DPP7	*	dipeptidyl-peptidase 7 [Source:HGNC Symbol;Acc:14892]	0.0115	0.958	96.8081	364	1	n/a	227
ENSG00000198399	n/a	ITSN2	*	intersectin 2 [Source:HGNC Symbol;Acc:6184]	0.0124	1	999	1348	7	137	115, 335, 339, 346, 400, 964, 1230
ENSG00000010270	n/a	STARD3NL	*	STARD3 N-terminal like [Source:HGNC Symbol;Acc:19169]	0.0125	1	999	155	1	n/a	1
ENSG00000092295	n/a	TGM1	*	transglutaminase 1 [Source:HGNC Symbol;Acc:11777]	0.0125	1	10.8559	483	17	30	11, 12, 15, 43, 91, 123, 126, 127, 128, 177, 232, 269, 329, 361, 435, 444, 458
ENSG00000229809	n/a	ZNF688	*	zinc finger protein 688 [Source:HGNC Symbol;Acc:30489]	0.0127	1	64.5519	254	3	54.5	25, 94, 134
ENSG00000168418	n/a	KCNG4	*	potassium voltage-gated channel, subfamily G, member 4 [Source:HGNC Symbol;Acc:19697]	0.0128	1	952.502	400	4	108	83, 273, 288, 396
ENSG00000005302	n/a	MSL3	*	male-specific lethal 3 homolog (Drosophila) [Source:HGNC Symbol;Acc:7370]	0.013	1	108.097	413	19	13.5	20, 41, 44, 48, 66, 70, 104, 106, 223, 230, 260, 294, 295, 323, 335, 350, 360, 412, 413
ENSG00000145390	n/a	USP53	*	ubiquitin specific peptidase 53 [Source:HGNC Symbol;Acc:29255]	0.013	1	114.16	894	5	155	19, 33, 363, 413, 673
ENSG00000110318	n/a	KIAA1377	*	KIAA1377 [Source:HGNC Symbol;Acc:29264]	0.0134	1	549.886	824	5	90.5	213, 428, 535, 609, 668
ENSG00000197969	n/a	VPS13A	*	vacuolar protein sorting 13 homolog A (S. cerevisiae) [Source:HGNC Symbol;Acc:1908]	0.0136	1	39.2218	2800	10	266	230, 277, 341, 638, 1076, 1878, 1937, 2223, 2489, 2513
ENSG00000128652	n/a	HOXD3	*	homeobox D3 [Source:HGNC Symbol;Acc:5137]	0.0138	1	61.5509	238	3	30	167, 226, 227
ENSG00000002016	n/a	RAD52	*	RAD52 homolog (S. cerevisiae) [Source:HGNC Symbol;Acc:9824]	0.014	1	88.0254	213	3	59.5	47, 53, 166
ENSG00000159459	n/a	UBR1	*	ubiquitin protein ligase E3 component n-recognin 1 [Source:HGNC Symbol;Acc:16808]	0.0143	1	208.104	1429	6	108	6, 13, 426, 470, 578, 849
ENSG00000118873	n/a	RAB3GAP2	*	RAB3 GTPase activating protein subunit 2 (non-catalytic) [Source:HGNC Symbol;Acc:17168]	0.0146	1	45.7577	760	2	29	523, 552
ENSG00000182107	n/a	TMEM30B	*	transmembrane protein 30B [Source:HGNC Symbol;Acc:27254]	0.0148	1	999	260	2	25	48, 73
ENSG00000136286	n/a	MYO1G	*	myosin IG [Source:HGNC Symbol;Acc:13880]	0.015	1	102.674	876	2	391	67, 458
ENSG00000110723	n/a	EXPH5	*	exophilin 5 [Source:HGNC Symbol;Acc:30578]	0.0151	1	6.86927	1592	37	27	160, 240, 248, 281, 321, 327, 354, 358, 425, 441, 448, 461, 520, 533, 549, 571, 616, 643, 664, 725, 761, 944, 949, 957, 980, 1018, 1088, 1135, 1170, 1363, 1393, 1413, 1420, 1445, 1512, 1542, 1543
ENSG00000083290	n/a	ULK2	*	unc-51 like autophagy activating kinase 2 [Source:HGNC Symbol;Acc:13480]	0.0156	1	85.7257	740	4	15	186, 451, 466, 472
ENSG00000075399	n/a	VPS9D1	*	VPS9 domain containing 1 [Source:HGNC Symbol;Acc:13526]	0.0163	1	318.818	431	2	17	219, 236
ENSG00000144647	n/a	POMGNT2	*	protein O-linked mannose N-acetylglucosaminyltransferase 2 (beta 1,4-) [Source:HGNC Symbol;Acc:25902]	0.0164	1	66.9784	503	6	15	48, 55, 221, 287, 302, 309
ENSG00000167216	n/a	KATNAL2	*	katanin p60 subunit A-like 2 [Source:HGNC Symbol;Acc:25387]	0.0165	1	335.113	360	2	242	52, 294
ENSG00000141161	n/a	UNC45B	*	unc-45 homolog B (C. elegans) [Source:HGNC Symbol;Acc:14304]	0.0169	1	8.53529	849	26	20	39, 50, 74, 82, 99, 112, 122, 130, 150, 190, 253, 265, 294, 309, 401, 438, 444, 483, 496, 568, 571, 676, 719, 748, 804, 820
ENSG00000165566	n/a	AMER2	*	APC membrane recruitment protein 2 [Source:HGNC Symbol;Acc:26360]	0.0173	1	78.4809	212	2	36	118, 154
ENSG00000118898	n/a	PPL	*	periplakin [Source:HGNC Symbol;Acc:9273]	0.0175	1	11.3601	1437	21	50.5	271, 329, 353, 530, 562, 569, 724, 744, 802, 815, 820, 871, 925, 985, 1124, 1174, 1181, 1182, 1233, 1242, 1381
ENSG00000178295	n/a	GEN1	*	GEN1 Holliday junction 5' flap endonuclease [Source:HGNC Symbol;Acc:26881]	0.0176	1	168.733	664	3	291	66, 142, 648
ENSG00000070047	n/a	PHRF1	*	PHD and ring finger domains 1 [Source:HGNC Symbol;Acc:24351]	0.0177	1	999	1382	1	n/a	547
ENSG00000103227	n/a	LMF1	*	lipase maturation factor 1 [Source:HGNC Symbol;Acc:14154]	0.0177	1	978.65	469	1	n/a	84
ENSG00000038002	n/a	AGA	*	aspartylglucosaminidase [Source:HGNC Symbol;Acc:318]	0.0188	1	103.734	243	1	n/a	15
ENSG00000107745	n/a	MICU1	*	mitochondrial calcium uptake 1 [Source:HGNC Symbol;Acc:1530]	0.0188	1	999	371	1	n/a	267
ENSG00000165269	n/a	AQP7	*	aquaporin 7 [Source:HGNC Symbol;Acc:640]	0.0189	1	76.004	266	1	n/a	16
ENSG00000103269	n/a	RHBDL1	*	rhomboid, veinlet-like 1 (Drosophila) [Source:HGNC Symbol;Acc:10007]	0.0192	1	999	338	1	n/a	307
ENSG00000081386	n/a	ZNF510	*	zinc finger protein 510 [Source:HGNC Symbol;Acc:29161]	0.0197	1	45.1646	576	7	61	72, 150, 164, 220, 261, 466, 532
ENSG00000138411	n/a	HECW2	*	HECT, C2 and WW domain containing E3 ubiquitin protein ligase 2 [Source:HGNC Symbol;Acc:29853]	0.0199	1	630.677	947	1	n/a	355
ENSG00000142621	n/a	FHAD1	*	forkhead-associated (FHA) phosphopeptide binding domain 1 [Source:HGNC Symbol;Acc:29408]	0.0203	1	39.4815	1096	6	205	79, 332, 439, 490, 695, 1094
ENSG00000099910	n/a	KLHL22	*	kelch-like family member 22 [Source:HGNC Symbol;Acc:25888]	0.0205	1	126.086	614	1	n/a	470
ENSG00000170412	n/a	GPRC5C	*	G protein-coupled receptor, family C, group 5, member C [Source:HGNC Symbol;Acc:13309]	0.0209	1	105.74	326	6	77	4, 94, 193, 195, 206, 283
ENSG00000169594	n/a	BNC1	*	basonuclin 1 [Source:HGNC Symbol;Acc:1081]	0.0214	1	999	738	3	247.5	66, 158, 561
ENSG00000135966	n/a	TGFBRAP1	*	transforming growth factor, beta receptor associated protein 1 [Source:HGNC Symbol;Acc:16836]	0.0217	1	73.7138	740	4	27	38, 588, 594, 621
ENSG00000151779	n/a	NBAS	*	neuroblastoma amplified sequence [Source:HGNC Symbol;Acc:15625]	0.0217	1	51.0451	2099	6	330	235, 630, 960, 1142, 1669, 1835
ENSG00000162994	n/a	CLHC1	*	clathrin heavy chain linker domain containing 1 [Source:HGNC Symbol;Acc:26453]	0.0217	1	73.0286	489	4	107	69, 205, 288, 395
ENSG00000196296	n/a	ATP2A1	*	ATPase, Ca++ transporting, cardiac muscle, fast twitch 1 [Source:HGNC Symbol;Acc:811]	0.0219	1	10.8252	894	20	25	118, 152, 156, 161, 210, 222, 257, 370, 449, 474, 475, 611, 744, 763, 774, 795, 802, 850, 876, 885
ENSG00000155561	n/a	NUP205	*	nucleoporin 205kDa [Source:HGNC Symbol;Acc:18658]	0.0221	1	71.575	1792	4	375	184, 850, 1225, 1431
ENSG00000133742	n/a	CA1	*	carbonic anhydrase I [Source:HGNC Symbol;Acc:1368]	0.0227	1	65.3213	241	2	121	18, 139
ENSG00000169618	n/a	PROKR1	*	prokineticin receptor 1 [Source:HGNC Symbol;Acc:4524]	0.0228	1	42.9672	353	3	152	9, 57, 313
ENSG00000120694	n/a	HSPH1	*	heat shock 105kDa/110kDa protein 1 [Source:HGNC Symbol;Acc:16969]	0.0239	1	13.2432	739	7	80	19, 123, 204, 249, 298, 504, 583
ENSG00000184434	n/a	LRRC19	*	leucine rich repeat containing 19 [Source:HGNC Symbol;Acc:23379]	0.024	1	999	310	4	48	68, 116, 142, 285
ENSG00000116106	n/a	EPHA4	*	EPH receptor A4 [Source:HGNC Symbol;Acc:3388]	0.0241	1	33.7818	946	3	266.5	391, 550, 924
ENSG00000197122	n/a	SRC	*	v-src avian sarcoma (Schmidt-Ruppin A-2) viral oncogene homolog [Source:HGNC Symbol;Acc:11283]	0.0245	1	39.666	428	2	204	70, 274
ENSG00000132470	n/a	ITGB4	*	integrin, beta 4 [Source:HGNC Symbol;Acc:6158]	0.0246	1	45.6043	1385	8	77	17, 29, 241, 309, 448, 465, 542, 826
ENSG00000140279	n/a	DUOX2	*	dual oxidase 2 [Source:HGNC Symbol;Acc:13273]	0.0255	1	999	1330	2	431	565, 996
ENSG00000153531	n/a	ADPRHL1	*	ADP-ribosylhydrolase like 1 [Source:HGNC Symbol;Acc:21303]	0.0259	1	999	221	1	n/a	213
ENSG00000153802	n/a	TMPRSS11D	*	transmembrane protease, serine 11D [Source:HGNC Symbol;Acc:24059]	0.0261	1	26.7476	306	1	n/a	13
ENSG00000047410	n/a	TPR	*	translocated promoter region, nuclear basket protein [Source:HGNC Symbol;Acc:12017]	0.0265	1	17.9656	2057	13	75	123, 481, 489, 490, 500, 713, 812, 877, 891, 939, 1025, 1110, 2017
ENSG00000141198	n/a	TOM1L1	*	target of myb1 (chicken)-like 1 [Source:HGNC Symbol;Acc:11983]	0.0269	1	44.7255	403	4	66	113, 179, 244, 339
ENSG00000072201	n/a	LNX1	*	ligand of numb-protein X 1, E3 ubiquitin protein ligase [Source:HGNC Symbol;Acc:6657]	0.0274	1	37.7407	623	4	18	227, 305, 323, 327
ENSG00000153896	n/a	ZNF599	*	zinc finger protein 599 [Source:HGNC Symbol;Acc:26408]	0.0278	1	108.332	568	4	65	39, 104, 105, 324
ENSG00000186517	n/a	ARHGAP30	*	Rho GTPase activating protein 30 [Source:HGNC Symbol;Acc:27414]	0.0286	1	23.2613	830	4	88	269, 297, 385, 717
ENSG00000135828	n/a	RNASEL	*	ribonuclease L (2',5'-oligoisoadenylate synthetase-dependent) [Source:HGNC Symbol;Acc:10050]	0.0293	1	23.3153	591	6	69	48, 120, 147, 276, 336, 405
ENSG00000105220	n/a	GPI	*	glucose-6-phosphate isomerase [Source:HGNC Symbol;Acc:4458]	0.0295	1	45.2357	463	6	48	13, 35, 162, 325, 373, 374
ENSG00000170037	n/a	CNTROB	*	centrobin, centrosomal BRCA2 interacting protein [Source:HGNC Symbol;Acc:29616]	0.0295	1	76.8963	557	2	61	274, 335
ENSG00000086544	n/a	ITPKC	*	inositol-trisphosphate 3-kinase C [Source:HGNC Symbol;Acc:14897]	0.0302	1	555.133	434	1	n/a	11
ENSG00000163029	n/a	SMC6	*	structural maintenance of chromosomes 6 [Source:HGNC Symbol;Acc:20466]	0.0303	1	33.0115	1051	3	92.5	612, 772, 797
ENSG00000128918	n/a	ALDH1A2	*	aldehyde dehydrogenase 1 family, member A2 [Source:HGNC Symbol;Acc:15472]	0.0312	1	999	459	2	45	254, 299
ENSG00000147689	n/a	FAM83A	*	family with sequence similarity 83, member A [Source:HGNC Symbol;Acc:28210]	0.0318	1	35.2252	327	6	50	14, 90, 250, 300, 310, 327
ENSG00000133422	n/a	MORC2	*	MORC family CW-type zinc finger 2 [Source:HGNC Symbol;Acc:23573]	0.0321	1	135.294	909	1	n/a	663
ENSG00000171522	n/a	PTGER4	*	prostaglandin E receptor 4 (subtype EP4) [Source:HGNC Symbol;Acc:9596]	0.0333	1	999	320	1	n/a	160
ENSG00000073598	n/a	FNDC8	*	fibronectin type III domain containing 8 [Source:HGNC Symbol;Acc:25286]	0.0338	1	50.9744	241	4	38	17, 55, 190, 195
ENSG00000176658	n/a	MYO1D	*	myosin ID [Source:HGNC Symbol;Acc:7598]	0.0347	1	47.2018	915	2	436	247, 683
ENSG00000118965	n/a	WDR35	*	WD repeat domain 35 [Source:HGNC Symbol;Acc:29250]	0.0348	1	649.118	1070	3	137.5	625, 842, 900
ENSG00000136099	n/a	PCDH8	*	protocadherin 8 [Source:HGNC Symbol;Acc:8660]	0.0357	1	999	858	1	n/a	494
ENSG00000175311	n/a	ANKS4B	*	ankyrin repeat and sterile alpha motif domain containing 4B [Source:HGNC Symbol;Acc:26795]	0.0368	1	48.2793	331	1	n/a	267
ENSG00000149231	n/a	CCDC82	*	coiled-coil domain containing 82 [Source:HGNC Symbol;Acc:26282]	0.0374	1	148.903	356	3	56.5	216, 310, 329
ENSG00000135451	n/a	TROAP	*	trophinin associated protein [Source:HGNC Symbol;Acc:12327]	0.0384	1	22.2386	698	8	59	100, 150, 215, 294, 346, 405, 414, 530
ENSG00000147144	n/a	CCDC120	*	coiled-coil domain containing 120 [Source:HGNC Symbol;Acc:28910]	0.0429	1	34.3907	657	3	74	60, 61, 208
ENSG00000153820	n/a	SPHKAP	*	SPHK1 interactor, AKAP domain containing [Source:HGNC Symbol;Acc:30619]	0.0438	1	17.8619	1198	8	79	24, 103, 298, 303, 782, 789, 1166, 1189
ENSG00000134760	n/a	DSG1	*	desmoglein 1 [Source:HGNC Symbol;Acc:3048]	0.045	1	26.5506	823	15	33	176, 206, 215, 334, 369, 405, 442, 473, 474, 488, 595, 655, 728, 739, 741
ENSG00000147804	n/a	SLC39A4	*	solute carrier family 39 (zinc transporter), member 4 [Source:HGNC Symbol;Acc:17129]	0.045	1	999	481	1	n/a	68
ENSG00000151176	n/a	PLBD2	*	phospholipase B domain containing 2 [Source:HGNC Symbol;Acc:27283]	0.0451	1	34.95	372	4	131	20, 151, 217, 370
ENSG00000118322	n/a	ATP10B	*	ATPase, class V, type 10B [Source:HGNC Symbol;Acc:13543]	0.0458	1	51.2073	1271	7	181	178, 214, 307, 576, 939, 946, 1269
ENSG00000070182	n/a	SPTB	*	spectrin, beta, erythrocytic [Source:HGNC Symbol;Acc:11274]	0.0471	1	21.1193	2104	8	163	28, 60, 190, 690, 875, 1038, 1051, 1564
ENSG00000072310	n/a	SREBF1	*	sterol regulatory element binding transcription factor 1 [Source:HGNC Symbol;Acc:11289]	0.0483	1	29.5604	833	6	42	225, 265, 307, 377, 579, 605
ENSG00000184507	n/a	NUTM1	*	NUT midline carcinoma, family member 1 [Source:HGNC Symbol;Acc:29919]	0.0483	1	43.3873	688	10	66	109, 182, 248, 251, 361, 457, 507, 512, 613, 674
ENSG00000187266	n/a	EPOR	*	erythropoietin receptor [Source:HGNC Symbol;Acc:3416]	0.0483	1	100.955	415	4	78	81, 159, 311, 317
ENSG00000127884	n/a	ECHS1	*	enoyl CoA hydratase, short chain, 1, mitochondrial [Source:HGNC Symbol;Acc:3151]	0.0484	1	999	211	1	n/a	154
ENSG00000198691	n/a	ABCA4	*	ATP-binding cassette, sub-family A (ABC1), member 4 [Source:HGNC Symbol;Acc:34]	0.0497	1	57.818	1819	4	249	874, 880, 1129, 1746
*Column "Score" indicated the quality of the alignment after manual inspection (0: unrealiable to 5: very good; n/a not inspected)

## Sheet: MA_anc_odontoceti
Table S5E. List of genes for which: (i) the branch-site model had a better fit over M1A in the ancestral branch of Odontoceti (after a filtering step for false positives) (ii) third and fourth site-class ω in the foreground branch was estimated to be ≥ 1; and (iii) one or more codons’ posterior probability for the foreground ω ≥ 0.8.*
Dataset	Score	Gene	p-val	Gene_description	P-value	FDR	Foreground_omega	#sites	#PSS	median_interval	PSS
ENSG00000129003	5	VPS13C	**	vacuolar protein sorting 13 homolog C (S. cerevisiae) [Source:HGNC Symbol;Acc:23594]	1.56e-11	4.89e-08	999	3393	23	73.5	15, 135, 226, 229, 387, 806, 899, 910, 920, 946, 961, 964, 965, 966, 968, 989, 1231, 1404, 1460, 1772, 2116, 2424, 2756
ENSG00000178965	1	C1orf173	**	chromosome 1 open reading frame 173 [Source:HGNC Symbol;Acc:25346]	7e-11	1.65e-07	629.933	1205	10	66	172, 250, 336, 629, 695, 741, 840, 860, 872, 879
ENSG00000116690	3	PRG4	**	proteoglycan 4 [Source:HGNC Symbol;Acc:9364]	7.28e-10	1.37e-06	999	835	10	18	114, 119, 120, 138, 141, 142, 166, 319, 752, 828
ENSG00000113211	3	PCDHB6	**	protocadherin beta 6 [Source:HGNC Symbol;Acc:8691]	2.24e-09	3.51e-06	999	755	9	18	119, 406, 609, 671, 692, 707, 708, 709, 710
ENSG00000160299	3	PCNT	**	pericentrin [Source:HGNC Symbol;Acc:16068]	4.82e-08	6.48e-05	100.377	2161	15	117	86, 185, 323, 368, 489, 510, 627, 815, 1224, 1341, 1342, 1625, 1740, 1803, 1927
ENSG00000196739	2	COL27A1	**	collagen, type XXVII, alpha 1 [Source:HGNC Symbol;Acc:22986]	1.75e-07	0.000206	999	1096	3	295	347, 936, 937
ENSG00000102904	3	TSNAXIP1	**	translin-associated factor X interacting protein 1 [Source:HGNC Symbol;Acc:18586]	3.12e-06	0.00279	37.5549	567	22	20	55, 99, 190, 212, 220, 240, 284, 289, 302, 316, 317, 342, 347, 378, 379, 380, 382, 425, 461, 484, 528, 534
ENSG00000198796	2	ALPK2	**	alpha-kinase 2 [Source:HGNC Symbol;Acc:20565]	3.26e-06	0.00279	685.416	1659	5	95	535, 552, 1217, 1218, 1391
ENSG00000115267	5	IFIH1	**	interferon induced with helicase C domain 1 [Source:HGNC Symbol;Acc:18873]	1.55e-05	0.0122	999	910	2	330	383, 713
ENSG00000119397	5	CNTRL	**	centriolin [Source:HGNC Symbol;Acc:1858]	2.36e-05	0.0171	999	2086	5	292	372, 1345, 1409, 1817, 1993
ENSG00000105639	5	JAK3	**	Janus kinase 3 [Source:HGNC Symbol;Acc:6193]	3.6e-05	0.0242	691.471	838	5	123	105, 196, 240, 395, 682
ENSG00000140836	n/a	ZFHX3	**	zinc finger homeobox 3 [Source:HGNC Symbol;Acc:777]	4.01e-05	0.0252	999	3620	0	n/a
ENSG00000145934	n/a	TENM2	**	teneurin transmembrane protein 2 [Source:HGNC Symbol;Acc:29943]	6.42e-05	0.0378	999	2564	0	n/a
ENSG00000067445	2	TRO	**	trophinin [Source:HGNC Symbol;Acc:12326]	8.42e-05	0.0466	999	858	2	139	481, 620
ENSG00000197816	4	CCDC180	**	coiled-coil domain containing 180 [Source:HGNC Symbol;Acc:29303]	0.000103	0.0539	103.003	1442	22	36	56, 116, 119, 338, 452, 561, 691, 901, 903, 907, 1003, 1007, 1033, 1042, 1044, 1045, 1078, 1114, 1177, 1346, 1407, 1415
ENSG00000196335	2	STK31	**	serine/threonine kinase 31 [Source:HGNC Symbol;Acc:11407]	0.000163	0.0807	999	835	2	292	216, 508
ENSG00000165097	4	KDM1B	*	lysine (K)-specific demethylase 1B [Source:HGNC Symbol;Acc:21577]	0.000243	0.114	999	579	4	128	3, 7, 382, 510
ENSG00000134871	4	COL4A2	*	collagen, type IV, alpha 2 [Source:HGNC Symbol;Acc:2203]	0.000268	0.12	999	1469	9	158	5, 295, 485, 584, 653, 956, 967, 1093, 1460
ENSG00000159339	3	PADI4	*	peptidyl arginine deiminase, type IV [Source:HGNC Symbol;Acc:18368]	0.000301	0.12	308.079	400	10	22	26, 204, 226, 228, 229, 241, 268, 277, 325, 367
ENSG00000120519	4	SLC10A7	*	solute carrier family 10, member 7 [Source:HGNC Symbol;Acc:23088]	0.000306	0.12	999	278	1	n/a	108
ENSG00000132518	3	GUCY2D	*	guanylate cyclase 2D, membrane (retina-specific) [Source:HGNC Symbol;Acc:4689]	0.000318	0.12	138.58	872	2	851	12, 863
ENSG00000176083	2	ZNF683	*	zinc finger protein 683 [Source:HGNC Symbol;Acc:28495]	0.00037	0.131	999	331	5	81	1, 76, 94, 181, 277
ENSG00000138722	4	MMRN1	*	multimerin 1 [Source:HGNC Symbol;Acc:7178]	0.000377	0.131	343.794	1197	5	75	28, 332, 386, 482, 515
ENSG00000177302	2	TOP3A	*	topoisomerase (DNA) III alpha [Source:HGNC Symbol;Acc:11992]	0.000425	0.143	999	984	1	n/a	767
ENSG00000006611	3	USH1C	*	Usher syndrome 1C (autosomal recessive, severe) [Source:HGNC Symbol;Acc:12597]	0.000501	0.157	999	831	2	471	343, 814
ENSG00000163050	2	ADCK3	*	aarF domain containing kinase 3 [Source:HGNC Symbol;Acc:16812]	0.000502	0.157	999	417	1	n/a	40
ENSG00000102195	4	GPR50	*	G protein-coupled receptor 50 [Source:HGNC Symbol;Acc:4506]	0.000551	0.166	999	420	1	n/a	296
ENSG00000164323	2	KIAA1430	*	KIAA1430 [Source:HGNC Symbol;Acc:29276]	0.000563	0.166	999	405	3	30.5	115, 119, 176
ENSG00000130638	n/a	ATXN10	*	ataxin 10 [Source:HGNC Symbol;Acc:10549]	0.000589	0.168	999	316	0	n/a
ENSG00000160185	4	UBASH3A	*	ubiquitin associated and SH3 domain containing A [Source:HGNC Symbol;Acc:12462]	0.000681	0.187	999	523	5	29	114, 135, 444, 481, 497
ENSG00000187535	4	IFT140	*	intraflagellar transport 140 homolog (Chlamydomonas) [Source:HGNC Symbol;Acc:29077]	0.000696	0.187	999	1167	1	n/a	675
ENSG00000129514	4	FOXA1	*	forkhead box A1 [Source:HGNC Symbol;Acc:5021]	0.000762	0.199	999	330	1	n/a	218
ENSG00000162552	n/a	WNT4	*	wingless-type MMTV integration site family, member 4 [Source:HGNC Symbol;Acc:12783]	0.000869	0.22	3.21959	205	0	n/a
ENSG00000155066	4	PROM2	*	prominin 2 [Source:HGNC Symbol;Acc:20685]	0.000902	0.22	999	695	4	135	274, 409, 569, 632
ENSG00000138111	5	TMEM180	*	transmembrane protein 180 [Source:HGNC Symbol;Acc:26196]	0.000912	0.22	999	456	1	n/a	300
ENSG00000115850	4	LCT	*	lactase [Source:HGNC Symbol;Acc:6530]	0.00124	0.285	678.794	1669	1	n/a	165
ENSG00000196208	4	GREB1	*	growth regulation by estrogen in breast cancer 1 [Source:HGNC Symbol;Acc:24885]	0.00124	0.285	45.3914	1629	3	250.5	213, 511, 714
ENSG00000147573	4	TRIM55	*	tripartite motif containing 55 [Source:HGNC Symbol;Acc:14215]	0.00136	0.304	394.033	437	3	67	297, 305, 431
ENSG00000142661	4	MYOM3	*	myomesin 3 [Source:HGNC Symbol;Acc:26679]	0.00139	0.304	124.155	1217	14	35	2, 37, 91, 213, 400, 408, 428, 608, 621, 649, 664, 716, 744, 800
ENSG00000124212	3	PTGIS	*	prostaglandin I2 (prostacyclin) synthase [Source:HGNC Symbol;Acc:9603]	0.00158	0.338	609.583	417	1	n/a	402
ENSG00000254995	3	STX16-NPEPL1	*	STX16-NPEPL1 readthrough (NMD candidate) [Source:HGNC Symbol;Acc:41993]	0.00163	0.341	999	236	5	31	82, 130, 135, 190, 204
ENSG00000178084	2	HTR3C	*	5-hydroxytryptamine (serotonin) receptor 3C, ionotropic [Source:HGNC Symbol;Acc:24003]	0.00173	0.345	46.7452	193	7	19	2, 19, 21, 24, 118, 144, 165
ENSG00000185294	2	SPPL2C	*	signal peptide peptidase like 2C [Source:HGNC Symbol;Acc:28902]	0.00174	0.345	999	479	8	43	9, 50, 93, 96, 186, 286, 418, 461
ENSG00000163814	2	CDCP1	*	CUB domain containing protein 1 [Source:HGNC Symbol;Acc:24357]	0.00176	0.345	999	688	1	n/a	618
ENSG00000129910	4	CDH15	*	cadherin 15, type 1, M-cadherin (myotubule) [Source:HGNC Symbol;Acc:1754]	0.00188	0.361	396.051	567	4	118	270, 388, 521, 555
ENSG00000179218	2	CALR	*	calreticulin [Source:HGNC Symbol;Acc:1455]	0.00194	0.365	178.96	321	1	n/a	75
ENSG00000100393	2	EP300	*	E1A binding protein p300 [Source:HGNC Symbol;Acc:3373]	0.00208	0.375	999	2367	1	n/a	1026
ENSG00000072518	2	MARK2	*	MAP/microtubule affinity-regulating kinase 2 [Source:HGNC Symbol;Acc:3332]	0.00209	0.375	999	596	1	n/a	505
ENSG00000134812	5	GIF	*	gastric intrinsic factor (vitamin B synthesis) [Source:HGNC Symbol;Acc:4268]	0.00211	0.375	999	377	4	59	64, 71, 159, 218
ENSG00000163611	4	SPICE1	*	spindle and centriole associated protein 1 [Source:HGNC Symbol;Acc:25083]	0.00217	0.376	999	642	6	61	70, 131, 133, 198, 355, 403
ENSG00000000938	n/a	FGR	*	feline Gardner-Rasheed sarcoma viral oncogene homolog [Source:HGNC Symbol;Acc:3697]	0.0022	0.376	257.577	467	4	148	22, 122, 300, 448
ENSG00000100767	3	PAPLN	*	papilin, proteoglycan-like sulfated glycoprotein [Source:HGNC Symbol;Acc:19262]	0.00243	0.408	284.764	861	9	58.5	17, 21, 235, 395, 491, 547, 608, 624, 675
ENSG00000204394	n/a	VARS	*	valyl-tRNA synthetase [Source:HGNC Symbol;Acc:12651]	0.00255	0.421	28.8805	1118	9	89	17, 186, 551, 667, 689, 844, 899, 908, 970
ENSG00000068971	3	PPP2R5B	*	protein phosphatase 2, regulatory subunit B', beta [Source:HGNC Symbol;Acc:9310]	0.00265	0.43	521.872	426	0	n/a
ENSG00000267909	n/a	CCDC177	*	Homo sapiens coiled-coil domain containing 177 (CCDC177), mRNA. [Source:RefSeq mRNA;Acc:NM_001271507]	0.00279	0.445	458.241	572	1	n/a	113
ENSG00000172888	n/a	ZNF621	*	zinc finger protein 621 [Source:HGNC Symbol;Acc:24787]	0.00287	0.45	623.32	355	3	16	293, 322, 325
ENSG00000103599	n/a	IQCH	*	IQ motif containing H [Source:HGNC Symbol;Acc:25721]	0.00294	0.454	999	895	1	n/a	328
ENSG00000129028	n/a	THAP10	*	THAP domain containing 10 [Source:HGNC Symbol;Acc:23193]	0.00306	0.464	999	175	1	n/a	110
ENSG00000007171	n/a	NOS2	*	nitric oxide synthase 2, inducible [Source:HGNC Symbol;Acc:7873]	0.00343	0.512	629.069	1010	1	n/a	956
ENSG00000168453	n/a	HR	*	hair growth associated [Source:HGNC Symbol;Acc:5172]	0.00367	0.54	93.3468	991	8	33	86, 256, 266, 299, 308, 332, 544, 712
ENSG00000008838	n/a	MED24	*	mediator complex subunit 24 [Source:HGNC Symbol;Acc:22963]	0.00374	0.541	999	787	1	n/a	690
ENSG00000167580	n/a	AQP2	*	aquaporin 2 (collecting duct) [Source:HGNC Symbol;Acc:634]	0.00405	0.577	451.873	171	3	41.5	12, 71, 95
ENSG00000170027	n/a	YWHAG	*	tyrosine 3-monooxygenase/tryptophan 5-monooxygenase activation protein, gamma [Source:HGNC Symbol;Acc:12852]	0.00411	0.577	999	227	0	n/a
ENSG00000133226	1	SRRM1	*	serine/arginine repetitive matrix 1 [Source:HGNC Symbol;Acc:16638]	0.00447	0.608	558.144	623	1	n/a	458
ENSG00000212916	n/a	MAP10	*	microtubule-associated protein 10 [Source:HGNC Symbol;Acc:29265]	0.00447	0.608	170.815	670	20	18	3, 46, 67, 109, 212, 272, 410, 414, 432, 449, 466, 467, 468, 470, 493, 508, 628, 652, 666, 669
ENSG00000166689	n/a	PLEKHA7	*	pleckstrin homology domain containing, family A member 7 [Source:HGNC Symbol;Acc:27049]	0.00459	0.608	999	678	6	103	41, 164, 200, 303, 513, 520
ENSG00000174482	n/a	LINGO2	*	leucine rich repeat and Ig domain containing 2 [Source:HGNC Symbol;Acc:21207]	0.00459	0.608	329.545	586	1	n/a	253
ENSG00000198626	n/a	RYR2	*	ryanodine receptor 2 (cardiac) [Source:HGNC Symbol;Acc:10484]	0.0051	0.659	999	4623	4	377	719, 1096, 1215, 4026
ENSG00000262484	n/a	CCER2	*	coiled-coil glutamate-rich protein 2 [Source:HGNC Symbol;Acc:44662]	0.00511	0.659	999	196	1	n/a	73
ENSG00000091073	n/a	DTX2	*	deltex homolog 2 (Drosophila) [Source:HGNC Symbol;Acc:15973]	0.00534	0.679	820.924	423	5	32	100, 107, 116, 204, 259
ENSG00000153113	n/a	CAST	*	calpastatin [Source:HGNC Symbol;Acc:1515]	0.00547	0.686	374.842	429	8	19	1, 216, 224, 243, 250, 262, 348, 415
ENSG00000169064	n/a	ZBBX	*	zinc finger, B-box domain containing [Source:HGNC Symbol;Acc:26245]	0.00579	0.717	999	520	15	18.5	4, 60, 74, 102, 108, 181, 196, 258, 280, 353, 486, 491, 494, 496, 501
ENSG00000146223	n/a	RPL7L1	*	ribosomal protein L7-like 1 [Source:HGNC Symbol;Acc:21370]	0.00596	0.728	999	212	1	n/a	89
ENSG00000105523	n/a	FAM83E	*	family with sequence similarity 83, member E [Source:HGNC Symbol;Acc:25972]	0.00617	0.729	109.431	183	2	30	147, 177
ENSG00000132357	n/a	CARD6	*	caspase recruitment domain family, member 6 [Source:HGNC Symbol;Acc:16394]	0.00618	0.729	29.1561	1013	13	22	196, 336, 365, 386, 402, 479, 565, 578, 585, 607, 629, 634, 738
ENSG00000006747	n/a	SCIN	*	scinderin [Source:HGNC Symbol;Acc:21695]	0.0062	0.729	80.1349	655	5	52	106, 213, 253, 269, 333
ENSTTRG00000000366	n/a		*		0.00636	0.736	129.823	449	3	110.5	28, 66, 249
ENSG00000073067	n/a	CYP2W1	*	cytochrome P450, family 2, subfamily W, polypeptide 1 [Source:HGNC Symbol;Acc:20243]	0.00648	0.736	36.7666	469	7	38.5	33, 67, 110, 203, 236, 315, 316
ENSG00000171219	n/a	CDC42BPG	*	CDC42 binding protein kinase gamma (DMPK-like) [Source:HGNC Symbol;Acc:29829]	0.00649	0.736	140.628	1180	6	90	292, 363, 377, 467, 1011, 1153
ENSG00000102710	n/a	SUPT20H	*	suppressor of Ty 20 homolog (S. cerevisiae) [Source:HGNC Symbol;Acc:20596]	0.00673	0.754	511.219	662	1	n/a	627
ENSG00000125844	n/a	RRBP1	*	ribosome binding protein 1 [Source:HGNC Symbol;Acc:10448]	0.00696	0.764	292.871	955	3	217	236, 242, 670
ENSG00000204950	n/a	LRRC10B	*	leucine rich repeat containing 10B [Source:HGNC Symbol;Acc:37215]	0.00704	0.764	101.343	183	1	n/a	66
ENSG00000171401	n/a	KRT13	*	keratin 13 [Source:HGNC Symbol;Acc:6415]	0.00706	0.764	999	353	5	26.5	7, 17, 22, 65, 205
ENSG00000164024	n/a	METAP1	*	methionyl aminopeptidase 1 [Source:HGNC Symbol;Acc:15789]	0.00727	0.777	999	328	1	n/a	107
ENSG00000130711	n/a	PRDM12	*	PR domain containing 12 [Source:HGNC Symbol;Acc:13997]	0.00777	0.821	93.0137	283	1	n/a	159
ENSG00000132854	n/a	KANK4	*	KN motif and ankyrin repeat domains 4 [Source:HGNC Symbol;Acc:27263]	0.00786	0.821	747.621	795	3	152.5	392, 553, 697
ENSG00000165730	n/a	STOX1	*	storkhead box 1 [Source:HGNC Symbol;Acc:23508]	0.00794	0.821	142.982	799	3	174	335, 353, 683
ENSG00000118193	n/a	KIF14	*	kinesin family member 14 [Source:HGNC Symbol;Acc:19181]	0.00803	0.821	369.313	1420	27	37	44, 107, 151, 156, 170, 183, 313, 350, 357, 374, 453, 535, 629, 653, 720, 797, 1044, 1046, 1103, 1140, 1142, 1190, 1202, 1203, 1231, 1304, 1332
ENSG00000196422	n/a	PPP1R26	*	protein phosphatase 1, regulatory subunit 26 [Source:HGNC Symbol;Acc:29089]	0.00825	0.835	999	794	8	22	221, 223, 311, 321, 562, 565, 643, 665
ENSG00000140284	n/a	SLC27A2	*	solute carrier family 27 (fatty acid transporter), member 2 [Source:HGNC Symbol;Acc:10996]	0.00841	0.842	586.749	580	1	n/a	70
ENSG00000169217	n/a	CD2BP2	*	CD2 (cytoplasmic tail) binding protein 2 [Source:HGNC Symbol;Acc:1656]	0.00854	0.846	192.469	258	1	n/a	12
ENSG00000134899	n/a	ERCC5	*	excision repair cross-complementing rodent repair deficiency, complementation group 5 [Source:HGNC Symbol;Acc:3437]	0.00865	0.848	22.5377	718	5	12	266, 287, 289, 292, 418
ENSG00000164975	n/a	SNAPC3	*	small nuclear RNA activating complex, polypeptide 3, 50kDa [Source:HGNC Symbol;Acc:11136]	0.00935	0.907	764.043	371	1	n/a	27
ENSG00000133863	n/a	TEX15	*	testis expressed 15 [Source:HGNC Symbol;Acc:11738]	0.0103	0.979	67.7065	2199	22	77	19, 144, 164, 215, 346, 356, 374, 491, 568, 708, 717, 743, 767, 877, 1107, 1223, 1313, 1318, 1631, 1644, 1752, 1809
ENSG00000161328	n/a	LRRC56	*	leucine rich repeat containing 56 [Source:HGNC Symbol;Acc:25430]	0.0103	0.979	172.897	409	4	68	12, 40, 239, 307
ENSG00000069122	n/a	GPR116	*	G protein-coupled receptor 116 [Source:HGNC Symbol;Acc:19030]	0.0112	1	588.587	1084	1	n/a	123
ENSG00000100652	n/a	SLC10A1	*	solute carrier family 10 (sodium/bile acid cotransporter), member 1 [Source:HGNC Symbol;Acc:10905]	0.0116	1	146.677	309	3	130.5	24, 148, 285
ENSG00000214237	n/a	FAM188B2	*	family with sequence similarity 188, member B2 [Source:HGNC Symbol;Acc:35475]	0.0118	1	52.6899	336	2	59	267, 326
ENSG00000163362	n/a	C1orf106	*	chromosome 1 open reading frame 106 [Source:HGNC Symbol;Acc:25599]	0.0124	1	999	316	4	80	45, 57, 137, 294
ENSG00000213965	n/a	NUDT19	*	nudix (nucleoside diphosphate linked moiety X)-type motif 19 [Source:HGNC Symbol;Acc:32036]	0.013	1	999	212	1	n/a	149
ENSG00000053770	n/a	AP5M1	*	adaptor-related protein complex 5, mu 1 subunit [Source:HGNC Symbol;Acc:20192]	0.0135	1	85.0145	430	2	294	33, 327
ENSG00000162598	n/a	C1orf87	*	chromosome 1 open reading frame 87 [Source:HGNC Symbol;Acc:28547]	0.0137	1	999	507	2	159	10, 169
ENSG00000015520	n/a	NPC1L1	*	NPC1-like 1 [Source:HGNC Symbol;Acc:7898]	0.0139	1	99.1398	1033	10	76	150, 175, 251, 606, 690, 710, 736, 867, 1008, 1017
ENSG00000189152	n/a	GRAPL	*	GRB2-related adaptor protein-like [Source:HGNC Symbol;Acc:37240]	0.0144	1	999	197	2	84	44, 128
ENSG00000070182	n/a	SPTB	*	spectrin, beta, erythrocytic [Source:HGNC Symbol;Acc:11274]	0.0145	1	13.6021	2104	26	69	64, 323, 458, 610, 622, 689, 698, 701, 725, 809, 882, 909, 956, 1178, 1266, 1282, 1354, 1380, 1449, 1513, 1527, 1616, 1634, 1794, 1950, 2089
ENSG00000112964	n/a	GHR	*	growth hormone receptor [Source:HGNC Symbol;Acc:4263]	0.0149	1	69.9149	558	2	41	372, 413
ENSG00000142623	n/a	PADI1	*	peptidyl arginine deiminase, type I [Source:HGNC Symbol;Acc:18367]	0.0149	1	134.213	535	9	42	113, 185, 297, 317, 336, 412, 438, 484, 522
ENSG00000139880	n/a	CDH24	*	cadherin 24, type 2 [Source:HGNC Symbol;Acc:14265]	0.0157	1	117.762	651	3	82	330, 365, 494
ENSG00000142178	n/a	SIK1	*	salt-inducible kinase 1 [Source:HGNC Symbol;Acc:11142]	0.0164	1	999	562	1	n/a	329
ENSG00000182253	n/a	SYNM	*	synemin, intermediate filament protein [Source:HGNC Symbol;Acc:24466]	0.0164	1	16.4024	786	13	33.5	115, 268, 369, 439, 477, 502, 531, 638, 664, 676, 694, 717, 759
ENSG00000153922	5	CHD1	*	chromodomain helicase DNA binding protein 1 [Source:HGNC Symbol;Acc:1915]	0.0171	1	53.0258	1671	4	233	466, 1072, 1305, 1318
ENSG00000101181	n/a	MTG2	*	mitochondrial ribosome-associated GTPase 2 [Source:HGNC Symbol;Acc:16239]	0.0172	1	252.325	321	2	84	162, 246
ENSG00000139144	n/a	PIK3C2G	*	phosphatidylinositol-4-phosphate 3-kinase, catalytic subunit type 2 gamma [Source:HGNC Symbol;Acc:8973]	0.0172	1	42.134	1405	9	54.5	278, 321, 387, 927, 1184, 1193, 1194, 1320, 1345
ENSG00000134262	n/a	AP4B1	*	adaptor-related protein complex 4, beta 1 subunit [Source:HGNC Symbol;Acc:572]	0.0173	1	999	679	3	203.5	120, 524, 527
ENSG00000162782	n/a	TDRD5	*	tudor domain containing 5 [Source:HGNC Symbol;Acc:20614]	0.0173	1	999	866	0	n/a
ENSG00000012822	n/a	CALCOCO1	*	calcium binding and coiled-coil domain 1 [Source:HGNC Symbol;Acc:29306]	0.0174	1	999	597	1	n/a	187
ENSG00000248713	n/a	RP11-766F14.2	*	Protein LOC285556 [Source:UniProtKB/TrEMBL;Acc:D6RIA3]	0.0178	1	101.347	1291	3	153.5	61, 296, 368
ENSG00000175535	n/a	PNLIP	*	pancreatic lipase [Source:HGNC Symbol;Acc:9155]	0.0186	1	371.937	395	2	20	58, 78
ENSG00000188770	n/a	OPTC	*	opticin [Source:HGNC Symbol;Acc:8158]	0.0187	1	58.8992	260	1	n/a	231
ENSG00000176438	n/a	SYNE3	*	spectrin repeat containing, nuclear envelope family member 3 [Source:HGNC Symbol;Acc:19861]	0.0196	1	710.023	752	2	56	550, 606
ENSG00000177354	n/a	C10orf71	*	chromosome 10 open reading frame 71 [Source:HGNC Symbol;Acc:26973]	0.022	1	41.8086	1015	4	18	542, 753, 769, 787
ENSG00000181220	n/a	ZNF746	*	zinc finger protein 746 [Source:HGNC Symbol;Acc:21948]	0.0223	1	150.727	570	1	n/a	96
ENSG00000139219	n/a	COL2A1	*	collagen, type II, alpha 1 [Source:HGNC Symbol;Acc:2200]	0.0233	1	35.9817	1449	5	91.5	585, 727, 897, 899, 940
ENSG00000055609	4	KMT2C	*	lysine (K)-specific methyltransferase 2C [Source:HGNC Symbol;Acc:13726]	0.0235	1	82.6403	4102	13	103	1038, 1199, 1520, 1728, 1736, 1838, 1942, 1953, 1962, 2623, 2624, 3389, 3410
ENSG00000173230	n/a	GOLGB1	*	golgin B1 [Source:HGNC Symbol;Acc:4429]	0.0236	1	320.644	3020	2	590	1174, 1764
ENSG00000105122	n/a	RASAL3	*	RAS protein activator like 3 [Source:HGNC Symbol;Acc:26129]	0.0241	1	48.9549	890	9	69	14, 129, 183, 225, 279, 559, 592, 742, 826
ENSG00000150403	n/a	TMCO3	*	transmembrane and coiled-coil domains 3 [Source:HGNC Symbol;Acc:20329]	0.0256	1	999	584	5	51.5	28, 104, 517, 544, 551
ENSG00000180251	n/a	SLC9A4	*	solute carrier family 9, subfamily A (NHE4, cation proton antiporter 4), member 4 [Source:HGNC Symbol;Acc:11077]	0.0272	1	178.466	636	2	536	7, 543
ENSG00000120262	n/a	CCDC170	*	coiled-coil domain containing 170 [Source:HGNC Symbol;Acc:21177]	0.0275	1	88.8422	621	0	n/a
ENSG00000141564	n/a	RPTOR	*	regulatory associated protein of MTOR, complex 1 [Source:HGNC Symbol;Acc:30287]	0.0282	1	999	1189	0	n/a
ENSG00000204539	n/a	CDSN	*	corneodesmosin [Source:HGNC Symbol;Acc:1802]	0.03	1	230.108	478	1	n/a	240
ENSG00000178175	n/a	ZNF366	*	zinc finger protein 366 [Source:HGNC Symbol;Acc:18316]	0.0301	1	27.2629	483	6	11	2, 434, 445, 455, 465, 480
ENSG00000148942	n/a	SLC5A12	*	solute carrier family 5 (sodium/monocarboxylate cotransporter), member 12 [Source:HGNC Symbol;Acc:28750]	0.0304	1	87.2087	519	1	n/a	320
ENSG00000106785	n/a	TRIM14	*	tripartite motif containing 14 [Source:HGNC Symbol;Acc:16283]	0.0306	1	35.1782	238	15	15.5	2, 4, 18, 37, 51, 75, 92, 104, 121, 143, 150, 152, 205, 208, 230
ENSG00000117600	n/a	LPPR4	*	Lipid phosphate phosphatase-related protein type 4 [Source:UniProtKB/Swiss-Prot;Acc:Q7Z2D5]	0.0309	1	94.6634	703	4	203	30, 233, 630, 692
ENSG00000186952	n/a	TMEM232	*	transmembrane protein 232 [Source:HGNC Symbol;Acc:37270]	0.0312	1	185.188	318	2	114	121, 235
ENSG00000197653	n/a	DNAH10	*	dynein, axonemal, heavy chain 10 [Source:HGNC Symbol;Acc:2941]	0.0318	1	11.7342	3787	59	20	7, 152, 154, 200, 217, 352, 398, 442, 449, 508, 521, 528, 1141, 1571, 1810, 1815, 1830, 1852, 1854, 1864, 2215, 2334, 2357, 2382, 2402, 2412, 2422, 2587, 2622, 2650, 2651, 2684, 2733, 2736, 2758, 2766, 2894, 2907, 2981, 3051, 3068, 3074, 3087, 3219, 3228, 3374, 3435, 3536, 3539, 3546, 3554, 3569, 3586, 3730, 3732, 3735, 3736, 3741, 3761
ENSG00000133454	4	MYO18B	*	myosin XVIIIB [Source:HGNC Symbol;Acc:18150]	0.0323	1	12.5736	2272	47	36.5	9, 134, 179, 202, 207, 210, 272, 274, 330, 369, 603, 625, 753, 822, 825, 827, 855, 856, 869, 975, 981, 1089, 1130, 1237, 1295, 1396, 1400, 1410, 1500, 1515, 1611, 1637, 1671, 1812, 1827, 1829, 1871, 1912, 1926, 1975, 2146, 2147, 2192, 2197, 2200, 2211, 2252
ENSG00000149646	n/a	CNBD2	*	cyclic nucleotide binding domain containing 2 [Source:HGNC Symbol;Acc:16145]	0.0328	1	80.5575	446	10	16	18, 33, 49, 52, 115, 362, 365, 405, 421, 441
ENSG00000155875	n/a	FAM154A	*	family with sequence similarity 154, member A [Source:HGNC Symbol;Acc:28566]	0.0348	1	999	421	2	138	163, 301
ENSG00000100485	n/a	SOS2	*	son of sevenless homolog 2 (Drosophila) [Source:HGNC Symbol;Acc:11188]	0.0366	1	241.71	1174	2	633	154, 787
ENSG00000166343	n/a	MSS51	*	MSS51 mitochondrial translational activator [Source:HGNC Symbol;Acc:21000]	0.0366	1	848.511	440	0	n/a
ENSG00000140505	n/a	CYP1A2	*	cytochrome P450, family 1, subfamily A, polypeptide 2 [Source:HGNC Symbol;Acc:2596]	0.0371	1	42.0618	479	2	105	139, 244
ENSG00000197321	n/a	SVIL	*	supervillin [Source:HGNC Symbol;Acc:11480]	0.0375	1	131.733	1667	8	100	45, 53, 71, 171, 305, 307, 1005, 1527
ENSG00000138316	n/a	ADAMTS14	*	ADAM metallopeptidase with thrombospondin type 1 motif, 14 [Source:HGNC Symbol;Acc:14899]	0.038	1	558.342	1050	4	300	11, 311, 972, 1025
ENSG00000117601	n/a	SERPINC1	*	serpin peptidase inhibitor, clade C (antithrombin), member 1 [Source:HGNC Symbol;Acc:775]	0.0382	1	92.6833	445	3	37	18, 65, 92
ENSG00000131409	n/a	LRRC4B	*	leucine rich repeat containing 4B [Source:HGNC Symbol;Acc:25042]	0.0393	1	461.578	429	0	n/a
ENSG00000144810	n/a	COL8A1	*	collagen, type VIII, alpha 1 [Source:HGNC Symbol;Acc:2215]	0.0407	1	22.8725	704	15	20.5	56, 206, 220, 226, 241, 296, 355, 367, 415, 436, 456, 471, 480, 533, 568
ENSG00000066777	n/a	ARFGEF1	*	ADP-ribosylation factor guanine nucleotide-exchange factor 1 (brefeldin A-inhibited) [Source:HGNC Symbol;Acc:15772]	0.0418	1	743.462	1682	1	n/a	1253
ENSG00000034533	n/a	ASTE1	*	asteroid homolog 1 (Drosophila) [Source:HGNC Symbol;Acc:25021]	0.0431	1	472.336	658	2	624	4, 628
ENSG00000125998	n/a	FAM83C	*	family with sequence similarity 83, member C [Source:HGNC Symbol;Acc:16121]	0.0442	1	28.4447	651	16	35	19, 54, 85, 88, 94, 138, 143, 193, 262, 274, 308, 364, 494, 571, 633, 645
ENSG00000073754	2	CD5L	*	CD5 molecule-like [Source:HGNC Symbol;Acc:1690]	0.0447	1	163.201	273	1	n/a	6
ENSG00000163492	n/a	CCDC141	*	coiled-coil domain containing 141 [Source:HGNC Symbol;Acc:26821]	0.0453	1	93.2241	723	7	73.5	156, 282, 500, 517, 537, 614, 684
ENSG00000182472	n/a	CAPN12	*	calpain 12 [Source:HGNC Symbol;Acc:13249]	0.0455	1	5.86779	377	22	11	32, 33, 34, 45, 77, 129, 144, 161, 162, 168, 226, 241, 250, 254, 269, 297, 335, 346, 347, 348, 349, 367
ENSG00000138650	n/a	PCDH10	*	protocadherin 10 [Source:HGNC Symbol;Acc:13404]	0.0462	1	999	589	2	318	200, 518
ENSG00000047936	n/a	ROS1	*	c-ros oncogene 1 , receptor tyrosine kinase [Source:HGNC Symbol;Acc:10261]	0.0464	1	59.9585	1753	23	57	12, 19, 23, 46, 118, 151, 242, 279, 342, 421, 474, 751, 1124, 1125, 1127, 1128, 1196, 1295, 1347, 1408, 1588, 1691, 1725
ENSG00000174233	n/a	ADCY6	*	adenylate cyclase 6 [Source:HGNC Symbol;Acc:237]	0.0483	1	38.0274	1084	4	140	195, 335, 701, 745
ENSG00000021852	n/a	C8B	*	complement component 8, beta polypeptide [Source:HGNC Symbol;Acc:1353]	0.0485	1	107.121	490	2	392	39, 431
ENSG00000155890	n/a	TRIM42	*	tripartite motif containing 42 [Source:HGNC Symbol;Acc:19014]	0.0487	1	26.4689	590	10	44	50, 55, 96, 140, 162, 340, 400, 467, 504, 582
*Column "Score" indicated the quality of the alignment after manual inspection (0: unrealiable to 5: very good; n/a not inspected)

## Sheet: ModelC_cetancodonta
Table S6A. List of genes for which: (i) the Clade model C had a better fit over M1A along the clade of Cetancodonta (after a filtering step for false positives) (ii) ω in the divergent site class (ω2) was estimated to be ≥ 1; and (iii) one or more codons’ posterior probability for the ω2 site class ≥ 0.8.*
Dataset	Score	Gene	p-val	Gene_description	P-value	FDR	Background_omega	Foreground_omega	#sites	#PSS	median_interval	PSS
ENSG00000173193	n/a	PARP14	**	poly (ADP-ribose) polymerase family, member 14 [Source:HGNC Symbol;Acc:29232]	1.72e-36	5.49e-34	3.0447	4.39486	1399	69	13	24, 42, 143, 173, 186, 232, 257, 285, 315, 336, 377, 386, 400, 472, 479, 486, 505, 508, 521, 570, 597, 600, 608, 637, 643, 669, 670, 677, 698, 709, 713, 720, 728, 739, 745, 758, 761, 762, 763, 822, 857, 872, 873, 925, 932, 1009, 1020, 1039, 1095, 1124, 1153, 1167, 1170, 1178, 1210, 1241, 1244, 1251, 1252, 1254, 1261, 1290, 1304, 1354, 1360, 1372, 1387, 1390, 1393
ENSG00000047188	n/a	YTHDC2	**	YTH domain containing 2 [Source:HGNC Symbol;Acc:24721]	1.61e-30	3.23e-28	0.04172	1.69549	1255	27	31.5	35, 98, 236, 346, 355, 357, 374, 375, 376, 377, 391, 478, 589, 590, 591, 666, 729, 785, 789, 848, 912, 1036, 1082, 1090, 1094, 1097, 1153
ENSG00000082438	n/a	COBLL1	**	cordon-bleu WH2 repeat protein-like 1 [Source:HGNC Symbol;Acc:23571]	1.79e-17	8.91e-16	1.32444	27.486	897	10	48	237, 353, 464, 500, 548, 645, 806, 835, 838, 853
ENSG00000138162	n/a	TACC2	**	transforming, acidic coiled-coil containing protein 2 [Source:HGNC Symbol;Acc:11523]	5.6e-17	2.64e-15	3.34337	2.12453	2350	75	12	36, 39, 49, 54, 61, 72, 81, 99, 129, 140, 177, 179, 186, 191, 205, 216, 222, 225, 235, 245, 269, 279, 294, 318, 335, 337, 369, 373, 384, 447, 469, 507, 509, 518, 523, 545, 551, 566, 576, 585, 601, 611, 637, 671, 701, 736, 789, 819, 829, 850, 861, 916, 918, 920, 927, 935, 987, 1028, 1089, 1098, 1134, 1167, 1221, 1236, 1268, 1276, 1334, 1357, 1385, 1429, 1594, 1601, 1603, 1616, 1620
ENSG00000114541	n/a	FRMD4B	**	FERM domain containing 4B [Source:HGNC Symbol;Acc:24886]	1.59e-16	7.37e-15	0.3632	1.16708	892	27	18	61, 113, 114, 115, 120, 400, 407, 410, 448, 489, 527, 539, 572, 600, 638, 676, 689, 690, 700, 717, 737, 752, 806, 854, 873, 875, 878
ENSG00000016490	n/a	CLCA1	**	chloride channel accessory 1 [Source:HGNC Symbol;Acc:2015]	4.93e-16	2.09e-14	4.23927	4.83592	835	18	17	78, 79, 116, 124, 132, 146, 163, 164, 178, 196, 252, 253, 312, 459, 466, 553, 622, 767
ENSG00000134109	n/a	EDEM1	**	ER degradation enhancer, mannosidase alpha-like 1 [Source:HGNC Symbol;Acc:18967]	2.49e-14	7.99e-13	0.17752	1.25335	486	7	18	138, 364, 365, 383, 401, 443, 447
ENSG00000197816	n/a	CCDC180	**	coiled-coil domain containing 180 [Source:HGNC Symbol;Acc:29303]	1.72e-13	4.91e-12	4.09397	1.84589	1442	42	25	61, 68, 130, 133, 167, 182, 312, 414, 447, 472, 475, 536, 542, 556, 560, 589, 618, 643, 645, 664, 669, 694, 695, 724, 729, 743, 759, 780, 805, 819, 850, 924, 1054, 1090, 1096, 1132, 1138, 1232, 1235, 1236, 1285, 1414
ENSG00000083520	2	DIS3	**	DIS3 mitotic control homolog (S. cerevisiae) [Source:HGNC Symbol;Acc:20604]	2.69e-13	7.56e-12	0.15902	1.01822	716	14	35	36, 46, 49, 110, 140, 223, 279, 286, 339, 435, 478, 494, 528, 563
ENSG00000179912	n/a	R3HDM2	**	R3H domain containing 2 [Source:HGNC Symbol;Acc:29167]	1.33e-12	3.33e-11	0	20.6785	858	28	18	21, 65, 82, 84, 100, 104, 209, 246, 357, 360, 370, 392, 411, 412, 477, 484, 494, 525, 545, 552, 569, 581, 647, 718, 800, 803, 821, 853
ENSG00000139726	n/a	DENR	**	density-regulated protein [Source:HGNC Symbol;Acc:2769]	1.51e-11	3.2e-10	4.98475	22.6949	178	5	11.5	7, 26, 28, 32, 71
ENSG00000082641	n/a	NFE2L1	**	nuclear factor, erythroid 2-like 1 [Source:HGNC Symbol;Acc:7781]	1.3e-10	2.28e-09	0	39.9592	707	6	44	170, 211, 212, 458, 505, 549
ENSG00000198887	n/a	SMC5	**	structural maintenance of chromosomes 5 [Source:HGNC Symbol;Acc:20465]	1.71e-10	2.95e-09	0.29119	1.1934	1001	30	14	6, 20, 22, 27, 136, 173, 180, 261, 264, 283, 295, 324, 330, 355, 358, 360, 369, 398, 399, 406, 417, 445, 452, 503, 552, 624, 685, 687, 821, 973
ENSG00000100077	n/a	ADRBK2	**	adrenergic, beta, receptor kinase 2 [Source:HGNC Symbol;Acc:290]	4.56e-10	7.38e-09	0.26812	1.18576	509	6	70	194, 195, 265, 266, 367, 472
ENSG00000205403	n/a	CFI	**	complement factor I [Source:HGNC Symbol;Acc:5394]	9.05e-10	1.39e-08	3.22531	3.01422	446	16	13	98, 184, 231, 247, 259, 261, 281, 295, 298, 301, 304, 317, 333, 334, 338, 386
ENSG00000137628	n/a	DDX60	**	DEAD (Asp-Glu-Ala-Asp) box polypeptide 60 [Source:HGNC Symbol;Acc:25942]	1.12e-09	1.67e-08	3.51141	3.06345	1249	26	43	104, 115, 175, 176, 210, 345, 371, 457, 554, 616, 659, 760, 763, 767, 775, 833, 857, 869, 933, 1004, 1104, 1166, 1167, 1211, 1214, 1224
ENSG00000182179	n/a	UBA7	**	ubiquitin-like modifier activating enzyme 7 [Source:HGNC Symbol;Acc:12471]	2.99e-09	4.07e-08	2.98342	3.12189	792	21	32	74, 90, 128, 175, 216, 274, 444, 461, 498, 511, 519, 554, 596, 642, 654, 669, 727, 747, 776, 778, 785
ENSG00000156599	n/a	ZDHHC5	**	zinc finger, DHHC-type containing 5 [Source:HGNC Symbol;Acc:18472]	3.76e-09	5.05e-08	0.16307	1.33077	592	5	166	2, 12, 234, 447, 566
ENSG00000167257	n/a	RNF214	**	ring finger protein 214 [Source:HGNC Symbol;Acc:25335]	6.8e-09	8.66e-08	0.39498	271.436	643	8	22	5, 6, 8, 122, 149, 483, 495, 517
ENSG00000159842	n/a	ABR	**	active BCR-related [Source:HGNC Symbol;Acc:81]	7.53e-09	9.48e-08	0.14986	1.47761	818	5	169.5	33, 417, 418, 428, 757
ENSG00000134061	n/a	CD180	**	CD180 molecule [Source:HGNC Symbol;Acc:6726]	7.89e-09	9.89e-08	3.30302	4.04365	641	16	21	116, 183, 218, 289, 301, 322, 386, 397, 411, 414, 423, 459, 470, 592, 596, 619
ENSG00000104331	n/a	IMPAD1	**	inositol monophosphatase domain containing 1 [Source:HGNC Symbol;Acc:26019]	9.6e-09	1.16e-07	0.13881	1.97413	207	8	22	34, 71, 80, 88, 112, 123, 177, 199
ENSG00000173588	n/a	CCDC41	**	coiled-coil domain containing 41 [Source:HGNC Symbol;Acc:17966]	1.53e-08	1.79e-07	5.32506	1.92453	497	15	23	8, 11, 13, 134, 172, 176, 180, 183, 188, 225, 255, 271, 309, 393, 459
ENSG00000039068	n/a	CDH1	**	cadherin 1, type 1, E-cadherin (epithelial) [Source:HGNC Symbol;Acc:1748]	1.69e-08	1.95e-07	2.92623	4.67659	746	18	28	5, 117, 158, 196, 203, 274, 276, 365, 367, 376, 388, 426, 467, 472, 543, 571, 572, 574
ENSG00000198796	n/a	ALPK2	**	alpha-kinase 2 [Source:HGNC Symbol;Acc:20565]	2.36e-08	2.66e-07	2.39461	2.1869	1659	30	28	254, 383, 393, 465, 471, 498, 508, 516, 599, 604, 651, 699, 749, 761, 797, 850, 879, 884, 941, 949, 998, 1001, 1003, 1031, 1150, 1155, 1176, 1217, 1218, 1659
ENSG00000158022	3	TRIM63	**	tripartite motif containing 63, E3 ubiquitin protein ligase [Source:HGNC Symbol;Acc:16007]	2.43e-08	2.72e-07	0.22772	1.00284	332	10	12	39, 51, 174, 186, 195, 201, 221, 244, 267, 274
ENSG00000138430	n/a	OLA1	**	Obg-like ATPase 1 [Source:HGNC Symbol;Acc:28833]	3.35e-08	3.64e-07	0	20.3782	255	4	13	143, 156, 233, 234
ENSG00000178913	n/a	TAF7	**	TAF7 RNA polymerase II, TATA box binding protein (TBP)-associated factor, 55kDa [Source:HGNC Symbol;Acc:11541]	3.78e-08	4.07e-07	0.15505	1.28734	309	1	NA	81
ENSG00000084693	n/a	AGBL5	**	ATP/GTP binding protein-like 5 [Source:HGNC Symbol;Acc:26147]	4.16e-08	4.44e-07	0.22778	1.19315	646	11	17	282, 294, 306, 307, 326, 453, 468, 494, 559, 569, 594
ENSG00000079134	n/a	THOC1	**	THO complex 1 [Source:HGNC Symbol;Acc:19070]	9.33e-08	9.34e-07	0.10569	4.66673	563	4	104	36, 140, 339, 340
ENSG00000118276	2	B4GALT6	**	UDP-Gal:betaGlcNAc beta 1,4- galactosyltransferase, polypeptide 6 [Source:HGNC Symbol;Acc:929]	9.51e-08	9.5e-07	0.17213	1.27785	342	5	15.5	53, 61, 62, 85, 325
ENSG00000122224	n/a	LY9	**	lymphocyte antigen 9 [Source:HGNC Symbol;Acc:6730]	1.03e-07	1.02e-06	3.67431	2.75338	400	17	11.5	11, 17, 25, 75, 81, 83, 84, 85, 112, 114, 158, 167, 221, 238, 368, 382, 398
ENSG00000122861	n/a	PLAU	**	plasminogen activator, urokinase [Source:HGNC Symbol;Acc:9052]	1.09e-07	1.08e-06	4.03437	2.16705	413	10	18	14, 79, 145, 156, 239, 277, 295, 296, 300, 303
ENSG00000121892	n/a	PDS5A	**	PDS5, regulator of cohesion maintenance, homolog A (S. cerevisiae) [Source:HGNC Symbol;Acc:29088]	1.57e-07	1.5e-06	0	84.6997	1211	2	48	579, 627
ENSG00000182264	n/a	IZUMO1	**	izumo sperm-egg fusion 1 [Source:HGNC Symbol;Acc:28539]	1.57e-07	1.5e-06	3.30183	2.2415	315	17	14.5	14, 17, 45, 106, 153, 159, 164, 179, 193, 196, 214, 229, 237, 259, 275, 276, 278
ENSG00000148634	n/a	HERC4	**	HECT and RLD domain containing E3 ubiquitin protein ligase 4 [Source:HGNC Symbol;Acc:24521]	1.94e-07	1.82e-06	0	7.64065	871	3	216.5	163, 393, 596
ENSTTRG00000012619	n/a		**		2.48e-07	2.28e-06	1.21396	999	359	1	NA	4
ENSG00000143324	n/a	XPR1	**	xenotropic and polytropic retrovirus receptor 1 [Source:HGNC Symbol;Acc:12827]	2.54e-07	2.33e-06	0	2.51142	626	14	34	68, 118, 195, 224, 225, 226, 258, 376, 382, 402, 487, 529, 563, 613
ENSG00000170027	n/a	YWHAG	**	tyrosine 3-monooxygenase/tryptophan 5-monooxygenase activation protein, gamma [Source:HGNC Symbol;Acc:12852]	3.12e-07	2.82e-06	0	2.15019	227	2	203	14, 217
ENSG00000143643	n/a	TTC13	**	tetratricopeptide repeat domain 13 [Source:HGNC Symbol;Acc:26204]	3.31e-07	2.97e-06	0.17838	2.04343	650	5	88.5	125, 137, 182, 314, 519
ENSG00000149231	n/a	CCDC82	**	coiled-coil domain containing 82 [Source:HGNC Symbol;Acc:26282]	4.23e-07	3.7e-06	7.9779	1.67834	356	10	26	49, 63, 105, 110, 136, 216, 239, 257, 293, 356
ENSG00000120705	n/a	ETF1	**	eukaryotic translation termination factor 1 [Source:HGNC Symbol;Acc:3477]	4.4e-07	3.83e-06	0	26.2342	397	3	68.5	119, 240, 256
ENSG00000166133	n/a	RPUSD2	**	RNA pseudouridylate synthase domain containing 2 [Source:HGNC Symbol;Acc:24180]	4.53e-07	3.93e-06	0.06309	3.12108	452	19	20	2, 15, 36, 42, 60, 61, 130, 156, 178, 187, 220, 239, 240, 242, 256, 300, 383, 420, 451
ENSG00000198000	n/a	NOL8	**	nucleolar protein 8 [Source:HGNC Symbol;Acc:23387]	4.59e-07	3.97e-06	3.0149	8.72351	1150	16	31	218, 230, 257, 258, 282, 338, 395, 426, 440, 441, 501, 609, 699, 709, 742, 1028
ENSG00000214655	n/a	ZSWIM8	**	zinc finger, SWIM-type containing 8 [Source:HGNC Symbol;Acc:23528]	5.38e-07	4.55e-06	0	13.9534	1723	5	199.5	692, 693, 1073, 1092, 1507
ENSG00000153147	n/a	SMARCA5	**	SWI/SNF related, matrix associated, actin dependent regulator of chromatin, subfamily a, member 5 [Source:HGNC Symbol;Acc:11101]	5.97e-07	4.99e-06	0	1.94572	892	1	NA	694
ENSG00000167325	n/a	RRM1	**	ribonucleotide reductase M1 [Source:HGNC Symbol;Acc:10451]	6.21e-07	5.18e-06	0.17597	1.27375	771	8	63	101, 363, 426, 535, 567, 658, 706, 753
ENSG00000058729	n/a	RIOK2	**	RIO kinase 2 [Source:HGNC Symbol;Acc:18999]	7.19e-07	5.96e-06	0.18621	4.37175	415	15	13.5	47, 59, 138, 160, 169, 182, 276, 307, 327, 333, 347, 349, 359, 374, 382
ENSG00000172543	n/a	CTSW	**	cathepsin W [Source:HGNC Symbol;Acc:2546]	7.28e-07	6.02e-06	4.32382	3.96589	222	8	20	77, 88, 98, 131, 151, 178, 179, 207
ENSG00000006652	n/a	IFRD1	**	interferon-related developmental regulator 1 [Source:HGNC Symbol;Acc:5456]	7.3e-07	6.03e-06	0	5.64742	399	11	15	3, 6, 9, 98, 170, 197, 217, 226, 236, 346, 347
ENSG00000162927	n/a	PUS10	**	pseudouridylate synthase 10 [Source:HGNC Symbol;Acc:26505]	7.42e-07	6.12e-06	5.54503	12.8182	452	7	20.5	50, 84, 86, 92, 235, 413, 420
ENSG00000123609	3	NMI	**	N-myc (and STAT) interactor [Source:HGNC Symbol;Acc:7854]	7.99e-07	6.54e-06	4.64828	3.29322	289	9	30	5, 6, 7, 45, 114, 120, 142, 192, 263
ENSG00000111752	n/a	PHC1	**	polyhomeotic homolog 1 (Drosophila) [Source:HGNC Symbol;Acc:3182]	1.14e-06	9.08e-06	0.42764	1.71447	977	20	14	81, 339, 427, 429, 432, 477, 488, 537, 542, 571, 594, 621, 635, 656, 662, 675, 676, 689, 772, 777
ENSG00000108389	n/a	MTMR4	**	myotubularin related protein 4 [Source:HGNC Symbol;Acc:7452]	1.2e-06	9.45e-06	0.10405	2.43155	1095	8	61	80, 95, 270, 581, 642, 662, 692, 779
ENSG00000076108	n/a	BAZ2A	**	bromodomain adjacent to zinc finger domain, 2A [Source:HGNC Symbol;Acc:962]	1.26e-06	9.82e-06	0.19996	1.4082	1750	54	19	1, 10, 40, 65, 66, 76, 88, 176, 183, 198, 227, 230, 280, 299, 318, 337, 370, 407, 410, 411, 432, 489, 510, 656, 679, 688, 693, 694, 700, 717, 723, 798, 831, 883, 1057, 1060, 1061, 1084, 1097, 1100, 1229, 1292, 1371, 1402, 1444, 1447, 1475, 1476, 1508, 1591, 1615, 1616, 1635, 1637
ENSG00000064313	n/a	TAF2	**	TAF2 RNA polymerase II, TATA box binding protein (TBP)-associated factor, 150kDa [Source:HGNC Symbol;Acc:11536]	1.32e-06	1.02e-05	0	16.5822	983	3	415.5	34, 35, 865
ENSG00000162819	n/a	BROX	**	BRO1 domain and CAAX motif containing [Source:HGNC Symbol;Acc:26512]	1.56e-06	1.2e-05	0.31979	1.23684	271	8	16	9, 10, 15, 126, 217, 233, 247, 265
ENSG00000164024	n/a	METAP1	**	methionyl aminopeptidase 1 [Source:HGNC Symbol;Acc:15789]	1.64e-06	1.25e-05	0	1.35	328	3	44.5	18, 25, 107
ENSTTRG00000012474	n/a		**		1.65e-06	1.25e-05	0	1.08935	382	3	116.5	133, 282, 366
ENSG00000118246	n/a	FASTKD2	**	FAST kinase domains 2 [Source:HGNC Symbol;Acc:29160]	1.83e-06	1.37e-05	3.19189	4.55161	550	13	16.5	17, 26, 50, 51, 108, 255, 289, 410, 413, 416, 420, 423, 493
ENSG00000142687	n/a	KIAA0319L	**	KIAA0319-like [Source:HGNC Symbol;Acc:30071]	1.91e-06	1.42e-05	0.2764	16.8409	810	5	30.5	211, 578, 583, 622, 644
ENSG00000115568	2	ZNF142	**	zinc finger protein 142 [Source:HGNC Symbol;Acc:12927]	1.94e-06	1.44e-05	0.99699	123.433	1306	28	22	3, 30, 33, 85, 105, 169, 243, 259, 536, 558, 560, 562, 582, 588, 592, 599, 651, 666, 733, 786, 810, 818, 819, 863, 988, 1021, 1038, 1303
ENSG00000106344	n/a	RBM28	**	RNA binding motif protein 28 [Source:HGNC Symbol;Acc:21863]	2.05e-06	1.52e-05	0.17364	1.4002	540	7	33	73, 342, 367, 397, 433, 451, 509
ENSG00000177054	n/a	ZDHHC13	**	zinc finger, DHHC-type containing 13 [Source:HGNC Symbol;Acc:18413]	2.12e-06	1.56e-05	0.25158	6.04453	495	19	12.5	127, 169, 182, 207, 210, 222, 224, 225, 255, 267, 329, 375, 376, 377, 386, 408, 410, 423, 450
ENSG00000180210	n/a	F2	**	coagulation factor II (thrombin) [Source:HGNC Symbol;Acc:3535]	2.61e-06	1.9e-05	4.19323	1.24197	411	11	18	18, 21, 97, 100, 117, 128, 172, 191, 292, 334, 335
ENSG00000112759	n/a	SLC29A1	**	solute carrier family 29 (equilibrative nucleoside transporter), member 1 [Source:HGNC Symbol;Acc:11003]	2.81e-06	2.03e-05	7.57685	5.42957	386	9	17.5	143, 199, 200, 207, 218, 265, 266, 290, 324
ENSG00000116729	n/a	WLS	**	wntless Wnt ligand secretion mediator [Source:HGNC Symbol;Acc:30238]	2.82e-06	2.03e-05	0	26.3331	438	3	42	13, 69, 97
ENSG00000021852	n/a	C8B	**	complement component 8, beta polypeptide [Source:HGNC Symbol;Acc:1353]	2.9e-06	2.08e-05	3.07241	2.22567	490	12	17	1, 50, 238, 239, 241, 260, 313, 380, 381, 391, 394, 411
ENSG00000256061	n/a	DYX1C1	**	dyslexia susceptibility 1 candidate 1 [Source:HGNC Symbol;Acc:21493]	2.9e-06	2.08e-05	1.2321	19.9788	380	14	13	4, 17, 66, 105, 110, 135, 144, 148, 165, 174, 175, 178, 251, 340
ENSG00000155380	n/a	SLC16A1	**	solute carrier family 16 (monocarboxylate transporter), member 1 [Source:HGNC Symbol;Acc:10922]	2.96e-06	2.12e-05	0.85445	45.5978	451	10	29	81, 100, 196, 203, 251, 306, 406, 416, 445, 447
ENSG00000160685	n/a	ZBTB7B	**	zinc finger and BTB domain containing 7B [Source:HGNC Symbol;Acc:18668]	4.3e-06	2.99e-05	0.17177	11.1346	522	10	36	69, 127, 128, 160, 182, 218, 257, 318, 473, 501
ENSG00000163104	n/a	SMARCAD1	**	SWI/SNF-related, matrix-associated actin-dependent regulator of chromatin, subfamily a, containing DEAD/H box 1 [Source:HGNC Symbol;Acc:18398]	4.45e-06	3.08e-05	0.11131	3.76226	884	11	17.5	22, 64, 72, 220, 352, 375, 387, 388, 398, 401, 501
ENSG00000073578	n/a	SDHA	**	succinate dehydrogenase complex, subunit A, flavoprotein (Fp) [Source:HGNC Symbol;Acc:10680]	4.52e-06	3.12e-05	0.01773	1.48566	552	6	63	7, 133, 344, 349, 388, 451
ENSG00000146267	n/a	FAXC	**	failed axon connections homolog (Drosophila) [Source:HGNC Symbol;Acc:20742]	4.62e-06	3.19e-05	0.07236	2.23148	270	3	51.5	110, 114, 213
ENSG00000114013	3	CD86	**	CD86 molecule [Source:HGNC Symbol;Acc:1705]	5.97e-06	3.99e-05	10.0367	6.68221	195	5	31	43, 85, 116, 147, 177
ENSG00000120948	n/a	TARDBP	**	TAR DNA binding protein [Source:HGNC Symbol;Acc:11571]	6.01e-06	4.02e-05	0	1.5416	394	3	97	175, 176, 369
ENSG00000151148	n/a	UBE3B	**	ubiquitin protein ligase E3B [Source:HGNC Symbol;Acc:13478]	6.6e-06	4.39e-05	0.42891	1.39962	883	14	25	53, 79, 83, 101, 126, 127, 231, 246, 247, 387, 552, 571, 609, 662
ENSG00000196405	n/a	EVL	**	Enah/Vasp-like [Source:HGNC Symbol;Acc:20234]	6.91e-06	4.59e-05	0.4202	5.66017	309	11	11.5	94, 96, 98, 106, 121, 139, 158, 201, 218, 219, 220
ENSG00000104450	n/a	SPAG1	**	sperm associated antigen 1 [Source:HGNC Symbol;Acc:11212]	7.51e-06	4.93e-05	30.8685	1.32661	691	1	NA	68
ENSG00000166444	n/a	ST5	**	suppression of tumorigenicity 5 [Source:HGNC Symbol;Acc:11350]	7.78e-06	5.08e-05	0.07664	8.44741	911	11	11	168, 255, 259, 264, 322, 449, 451, 452, 457, 842, 859
ENSG00000079246	n/a	XRCC5	**	X-ray repair complementing defective repair in Chinese hamster cells 5 (double-strand-break rejoining) [Source:HGNC Symbol;Acc:12833]	7.85e-06	5.12e-05	3.82938	4.38248	650	11	23	173, 174, 195, 232, 257, 381, 388, 537, 545, 548, 646
ENSG00000112715	n/a	VEGFA	**	vascular endothelial growth factor A [Source:HGNC Symbol;Acc:12680]	8.01e-06	5.2e-05	0	117.922	151	2	16	26, 42
ENSG00000085760	n/a	MTIF2	**	mitochondrial translational initiation factor 2 [Source:HGNC Symbol;Acc:7441]	9.35e-06	5.98e-05	5.0815	6.89825	707	25	20	35, 51, 52, 60, 66, 95, 96, 108, 128, 175, 198, 269, 289, 308, 325, 365, 394, 420, 451, 478, 486, 500, 541, 582, 599
ENSG00000010292	n/a	NCAPD2	**	non-SMC condensin I complex, subunit D2 [Source:HGNC Symbol;Acc:24305]	9.73e-06	6.19e-05	0.27041	4.58248	1140	40	16	76, 88, 103, 136, 146, 229, 232, 241, 244, 249, 297, 306, 307, 355, 402, 475, 491, 510, 587, 593, 594, 608, 635, 662, 698, 769, 819, 900, 972, 983, 991, 1007, 1008, 1010, 1028, 1093, 1121, 1126, 1131, 1132
ENSG00000104824	n/a	HNRNPL	**	heterogeneous nuclear ribonucleoprotein L [Source:HGNC Symbol;Acc:5045]	1.48e-05	9.16e-05	0	5.34633	394	2	18	278, 296
ENSTTRG00000006290	n/a		**		1.92e-05	0.000116	0	12.9604	487	7	60	8, 100, 224, 252, 255, 269, 432
ENSG00000078618	n/a	NRD1	**	nardilysin (N-arginine dibasic convertase) [Source:HGNC Symbol;Acc:7995]	1.95e-05	0.000118	0.33254	8.65685	998	25	27.5	4, 32, 55, 57, 88, 143, 169, 330, 388, 415, 416, 451, 578, 583, 682, 730, 746, 761, 779, 786, 790, 809, 867, 952, 989
ENSG00000007062	n/a	PROM1	**	prominin 1 [Source:HGNC Symbol;Acc:9454]	1.98e-05	0.00012	2.06376	4.39068	673	21	14	96, 142, 156, 173, 183, 190, 191, 202, 292, 428, 434, 492, 507, 514, 519, 533, 542, 549, 565, 581, 603
ENSG00000184988	n/a	TMEM106A	**	transmembrane protein 106A [Source:HGNC Symbol;Acc:28288]	2.18e-05	0.00013	8.87268	6.78795	184	4	24	12, 15, 39, 149
ENSG00000161204	n/a	ABCF3	**	ATP-binding cassette, sub-family F (GCN20), member 3 [Source:HGNC Symbol;Acc:72]	2.21e-05	0.000131	0.07941	4.92927	609	4	147	217, 364, 565, 585
ENSG00000103194	n/a	USP10	**	ubiquitin specific peptidase 10 [Source:HGNC Symbol;Acc:12608]	2.84e-05	0.000166	0.3536	1.02739	654	11	41.5	60, 61, 86, 171, 198, 204, 260, 276, 395, 455, 571
ENSG00000120708	n/a	TGFBI	**	transforming growth factor, beta-induced, 68kDa [Source:HGNC Symbol;Acc:11771]	2.97e-05	0.000173	1.01235	11.4175	574	17	23	15, 79, 262, 304, 368, 388, 392, 443, 469, 535, 564, 565, 567, 568, 570, 571, 572
ENSG00000113916	n/a	BCL6	**	B-cell CLL/lymphoma 6 [Source:HGNC Symbol;Acc:1001]	3.24e-05	0.000188	0.06722	7.05557	585	3	25	126, 144, 176
ENSG00000198908	n/a	BHLHB9	**	basic helix-loop-helix domain containing, class B, 9 [Source:HGNC Symbol;Acc:29353]	3.25e-05	0.000188	3.7517	3.36272	433	12	13	21, 33, 46, 49, 66, 77, 78, 79, 93, 162, 351, 424
ENSG00000213614	n/a	HEXA	**	hexosaminidase A (alpha polypeptide) [Source:HGNC Symbol;Acc:4878]	3.71e-05	0.000212	6.63419	2.68597	392	5	45	25, 269, 272, 282, 362
ENSG00000077238	n/a	IL4R	**	interleukin 4 receptor [Source:HGNC Symbol;Acc:6015]	4.11e-05	0.000233	4.16672	3.91408	527	8	43	20, 29, 323, 390, 445, 450, 479, 522
ENSG00000183530	n/a	PRR14L	**	proline rich 14-like [Source:HGNC Symbol;Acc:28738]	4.25e-05	0.000241	0.61753	6.70933	1816	9	39	414, 918, 941, 943, 1121, 1169, 1186, 1233, 1264
ENSG00000044459	n/a	CNTLN	**	centlein, centrosomal protein [Source:HGNC Symbol;Acc:23432]	4.35e-05	0.000245	3.28375	1.82391	1153	31	16.5	7, 15, 28, 38, 43, 54, 112, 142, 183, 225, 274, 355, 512, 523, 535, 536, 605, 616, 724, 737, 830, 872, 982, 985, 986, 1028, 1034, 1039, 1054, 1072, 1104
ENSG00000058056	n/a	USP13	**	ubiquitin specific peptidase 13 (isopeptidase T-3) [Source:HGNC Symbol;Acc:12611]	4.74e-05	0.000267	0	1.26753	610	2	75	271, 346
ENSG00000103264	n/a	FBXO31	**	F-box protein 31 [Source:HGNC Symbol;Acc:16510]	5.32e-05	0.000298	2.38624	225.852	268	1	NA	183
ENSG00000176624	n/a	MEX3C	**	mex-3 RNA binding family member C [Source:HGNC Symbol;Acc:28040]	5.43e-05	0.000303	0.05561	1.46384	422	2	301	24, 325
ENSG00000197948	n/a	FCHSD1	**	FCH and double SH3 domains 1 [Source:HGNC Symbol;Acc:25463]	5.56e-05	0.000308	0.31727	3.06242	585	20	15	1, 13, 69, 157, 205, 211, 227, 229, 231, 241, 244, 259, 267, 405, 418, 477, 483, 504, 547, 567
ENSG00000174125	n/a	TLR1	**	toll-like receptor 1 [Source:HGNC Symbol;Acc:11847]	5.67e-05	0.000314	3.39635	1.39071	766	9	78	24, 51, 195, 276, 378, 456, 478, 556, 616
ENSG00000080819	n/a	CPOX	**	coproporphyrinogen oxidase [Source:HGNC Symbol;Acc:2321]	5.98e-05	0.000328	0.08692	2.11283	274	8	12	28, 98, 132, 144, 268, 271, 273, 274
ENSG00000064115	n/a	TM7SF3	**	transmembrane 7 superfamily member 3 [Source:HGNC Symbol;Acc:23049]	6.19e-05	0.000338	5.06799	4.63314	528	17	21.5	31, 33, 67, 205, 253, 255, 262, 291, 295, 304, 309, 328, 372, 384, 471, 499, 523
ENSG00000151849	n/a	CENPJ	**	centromere protein J [Source:HGNC Symbol;Acc:17272]	6.46e-05	0.00035	3.79318	9.11152	1093	10	11	120, 186, 529, 533, 538, 688, 878, 889, 892, 893
ENSG00000144021	n/a	CIAO1	**	cytosolic iron-sulfur protein assembly 1 [Source:HGNC Symbol;Acc:14280]	7.33e-05	0.000395	0.13752	1.17597	239	2	67	83, 150
ENSG00000115875	n/a	SRSF7	**	serine/arginine-rich splicing factor 7 [Source:HGNC Symbol;Acc:10789]	7.54e-05	0.000405	0	4.12938	217	3	35	16, 21, 86
ENSTTRG00000010439	n/a		**		8.36e-05	0.000445	0.03342	1.9743	429	8	41	35, 76, 181, 204, 263, 265, 266, 367
ENSG00000159164	n/a	SV2A	**	synaptic vesicle glycoprotein 2A [Source:HGNC Symbol;Acc:20566]	8.64e-05	0.000458	0	18.3758	667	2	31	179, 210
ENSG00000196419	n/a	XRCC6	**	X-ray repair complementing defective repair in Chinese hamster cells 6 [Source:HGNC Symbol;Acc:4055]	9.05e-05	0.000478	4.49768	2.84869	500	3	46	207, 297, 299
ENSG00000196116	n/a	TDRD7	**	tudor domain containing 7 [Source:HGNC Symbol;Acc:30831]	9.56e-05	0.000502	0.22873	1.01865	1078	52	14	10, 16, 34, 155, 180, 186, 192, 216, 231, 281, 288, 308, 309, 329, 333, 336, 407, 416, 419, 429, 430, 463, 475, 493, 529, 547, 565, 579, 600, 602, 622, 628, 645, 752, 801, 803, 804, 879, 884, 916, 919, 949, 963, 977, 982, 987, 991, 992, 997, 998, 1037, 1065
ENSG00000175697	n/a	GPR156	**	G protein-coupled receptor 156 [Source:HGNC Symbol;Acc:20844]	9.64e-05	0.000505	3.36153	1.39176	655	12	14	342, 392, 403, 425, 427, 459, 507, 546, 560, 563, 564, 575
ENSG00000074603	n/a	DPP8	**	dipeptidyl-peptidase 8 [Source:HGNC Symbol;Acc:16490]	9.65e-05	0.000505	0	5.82416	878	5	21.5	418, 489, 531, 532, 533
ENSG00000140284	n/a	SLC27A2	**	solute carrier family 27 (fatty acid transporter), member 2 [Source:HGNC Symbol;Acc:10996]	0.000101	0.000526	3.41656	1.96275	580	12	27	21, 48, 56, 230, 240, 241, 272, 276, 325, 347, 383, 421
ENSG00000162928	n/a	PEX13	**	peroxisomal biogenesis factor 13 [Source:HGNC Symbol;Acc:8855]	0.000105	0.000546	0	329.539	188	1	NA	188
ENSG00000131437	n/a	KIF3A	**	kinesin family member 3A [Source:HGNC Symbol;Acc:6319]	0.000107	0.000555	0	6.82791	594	3	153	212, 514, 518
ENSG00000146278	n/a	PNRC1	**	proline-rich nuclear receptor coactivator 1 [Source:HGNC Symbol;Acc:17278]	0.000118	0.000611	0.51456	20.257	307	7	12.5	59, 61, 97, 140, 156, 159, 168
ENSG00000113108	n/a	APBB3	**	amyloid beta (A4) precursor protein-binding, family B, member 3 [Source:HGNC Symbol;Acc:20708]	0.000132	0.000678	0.07559	2.05114	331	20	14	7, 8, 39, 44, 82, 96, 115, 131, 158, 164, 165, 167, 175, 188, 196, 201, 228, 259, 292, 324
ENSG00000162419	n/a	GMEB1	**	glucocorticoid modulatory element binding protein 1 [Source:HGNC Symbol;Acc:4370]	0.000143	0.000726	0.09251	1.59682	513	2	243	242, 485
ENSG00000110934	n/a	BIN2	**	bridging integrator 2 [Source:HGNC Symbol;Acc:1053]	0.000149	0.000753	3.76556	6.35334	417	9	21.5	172, 260, 283, 341, 351, 355, 375, 381, 413
ENSG00000122591	n/a	FAM126A	**	family with sequence similarity 126, member A [Source:HGNC Symbol;Acc:24587]	0.000149	0.000753	0.45879	1.41261	501	14	22	15, 19, 187, 195, 247, 328, 357, 365, 387, 396, 431, 468, 488, 492
ENSG00000013561	n/a	RNF14	**	ring finger protein 14 [Source:HGNC Symbol;Acc:10058]	0.000167	0.000836	0	3.79927	368	18	15	16, 39, 41, 56, 77, 99, 117, 123, 126, 151, 161, 207, 316, 353, 354, 356, 364, 367
ENSG00000149929	n/a	HIRIP3	**	HIRA interacting protein 3 [Source:HGNC Symbol;Acc:4917]	0.000171	0.000853	0.86971	69.0613	339	1	NA	169
ENSG00000166140	2	ZFYVE19	**	zinc finger, FYVE domain containing 19 [Source:HGNC Symbol;Acc:20758]	0.000171	0.000853	0.22713	4.22789	316	19	13.5	52, 80, 99, 120, 127, 151, 157, 169, 175, 181, 196, 211, 222, 224, 233, 235, 256, 287, 312
ENSG00000181722	n/a	ZBTB20	**	zinc finger and BTB domain containing 20 [Source:HGNC Symbol;Acc:13503]	0.000173	0.000862	0	4.41112	653	3	178.5	124, 128, 481
ENSG00000062485	3	CS	**	citrate synthase [Source:HGNC Symbol;Acc:2422]	0.000181	0.000898	0.34566	1.46574	408	4	66	59, 69, 135, 338
ENSG00000163631	n/a	ALB	**	albumin [Source:HGNC Symbol;Acc:399]	0.000184	0.00091	1.78956	4.59762	487	9	35.5	106, 139, 226, 244, 273, 305, 355, 393, 465
ENSG00000164430	n/a	MB21D1	**	Mab-21 domain containing 1 [Source:HGNC Symbol;Acc:21367]	0.000195	0.000959	2.2565	3.72436	332	21	15	1, 4, 5, 10, 18, 31, 32, 76, 84, 120, 140, 155, 190, 205, 228, 258, 277, 282, 299, 315, 327
ENSG00000165806	n/a	CASP7	**	caspase 7, apoptosis-related cysteine peptidase [Source:HGNC Symbol;Acc:1508]	0.000198	0.000972	8.46481	4.0324	230	3	21	9, 16, 51
ENSG00000176248	n/a	ANAPC2	**	anaphase promoting complex subunit 2 [Source:HGNC Symbol;Acc:19989]	0.0002	0.000979	0.03192	2.49193	631	5	40	1, 71, 81, 88, 286
ENSG00000033030	n/a	ZCCHC8	**	zinc finger, CCHC domain containing 8 [Source:HGNC Symbol;Acc:25265]	0.000206	0.001	3.48748	2.89473	499	6	28	58, 345, 421, 422, 450, 458
ENSG00000112658	n/a	SRF	**	serum response factor (c-fos serum response element-binding transcription factor) [Source:HGNC Symbol;Acc:11291]	0.000222	0.00108	0	46.4211	301	1	NA	290
ENSG00000152270	n/a	PDE3B	**	phosphodiesterase 3B, cGMP-inhibited [Source:HGNC Symbol;Acc:8779]	0.000222	0.00108	1.0798	32.1178	870	22	25	5, 61, 65, 182, 236, 270, 286, 288, 304, 306, 325, 339, 364, 382, 441, 453, 491, 545, 570, 631, 803, 810
ENSG00000160818	n/a	GPATCH4	**	G patch domain containing 4 [Source:HGNC Symbol;Acc:25982]	0.000225	0.00109	1.5272	10.0159	215	6	33	53, 86, 90, 127, 130, 174
ENSG00000139173	n/a	TMEM117	**	transmembrane protein 117 [Source:HGNC Symbol;Acc:25308]	0.000231	0.00111	0	18.5978	494	2	284	6, 290
ENSG00000137563	n/a	GGH	**	gamma-glutamyl hydrolase (conjugase, folylpolygammaglutamyl hydrolase) [Source:HGNC Symbol;Acc:4248]	0.000235	0.00113	3.32234	4.16561	240	6	30	17, 19, 40, 70, 106, 157
ENSG00000169064	n/a	ZBBX	**	zinc finger, B-box domain containing [Source:HGNC Symbol;Acc:26245]	0.000242	0.00116	2.95388	4.51546	520	11	30	51, 82, 111, 196, 239, 253, 279, 302, 457, 491, 494
ENSG00000162877	3	PM20D1	**	peptidase M20 domain containing 1 [Source:HGNC Symbol;Acc:26518]	0.000248	0.00119	3.71886	1.19671	483	13	32	23, 35, 59, 74, 82, 152, 186, 235, 314, 383, 395, 452, 482
ENSG00000136943	4	CTSV	**	cathepsin V [Source:HGNC Symbol;Acc:2538]	0.000257	0.00123	4.43257	1.84934	314	9	36	13, 97, 111, 162, 188, 199, 245, 252, 299
ENSG00000110435	n/a	PDHX	**	pyruvate dehydrogenase complex, component X [Source:HGNC Symbol;Acc:21350]	0.000281	0.00133	0.30348	1.68805	361	14	12	2, 3, 54, 84, 94, 144, 152, 186, 188, 267, 271, 277, 347, 359
ENSG00000047457	n/a	CP	**	ceruloplasmin (ferroxidase) [Source:HGNC Symbol;Acc:2295]	0.00029	0.00137	3.05476	4.92916	923	20	26	35, 161, 215, 250, 276, 293, 342, 376, 405, 410, 412, 433, 518, 528, 761, 773, 789, 823, 831, 848
ENSG00000170385	n/a	SLC30A1	**	solute carrier family 30 (zinc transporter), member 1 [Source:HGNC Symbol;Acc:11012]	0.000291	0.00137	8.21257	4.29887	278	10	11	2, 6, 17, 55, 62, 68, 87, 235, 245, 262
ENSG00000144635	n/a	DYNC1LI1	**	dynein, cytoplasmic 1, light intermediate chain 1 [Source:HGNC Symbol;Acc:18745]	0.000295	0.00139	0.2201	5.11784	382	9	50.5	4, 5, 42, 50, 137, 202, 266, 350, 381
ENSG00000112079	n/a	STK38	**	serine/threonine kinase 38 [Source:HGNC Symbol;Acc:17847]	0.000315	0.00147	0.10103	5.0495	373	3	108	137, 183, 353
ENSG00000156873	n/a	PHKG2	**	phosphorylase kinase, gamma 2 (testis) [Source:HGNC Symbol;Acc:8931]	0.000335	0.00155	0	2.28346	386	2	136	35, 171
ENSG00000148700	n/a	ADD3	**	adducin 3 (gamma) [Source:HGNC Symbol;Acc:245]	0.000336	0.00156	0	15.2084	584	8	71	3, 95, 146, 147, 342, 455, 526, 532
ENSG00000099194	4	SCD	**	stearoyl-CoA desaturase (delta-9-desaturase) [Source:HGNC Symbol;Acc:10571]	0.000337	0.00156	5.83578	4.96003	259	4	22	8, 30, 41, 153
ENSG00000111142	n/a	METAP2	**	methionyl aminopeptidase 2 [Source:HGNC Symbol;Acc:16672]	0.000348	0.0016	0.27545	12.8514	379	2	305	19, 324
ENSG00000214872	n/a	SMTNL1	**	smoothelin-like 1 [Source:HGNC Symbol;Acc:32394]	0.000361	0.00165	0.61546	21.6317	353	2	97	134, 231
ENSG00000129680	n/a	MAP7D3	**	MAP7 domain containing 3 [Source:HGNC Symbol;Acc:25742]	0.000389	0.00176	4.83632	6.83735	386	4	30	208, 238, 246, 291
ENSG00000120733	n/a	KDM3B	**	lysine (K)-specific demethylase 3B [Source:HGNC Symbol;Acc:1337]	0.000411	0.00185	0.03487	9.88201	1516	10	96	152, 248, 318, 471, 624, 890, 964, 968, 1497, 1500
ENSG00000122642	n/a	FKBP9	**	FK506 binding protein 9, 63 kDa [Source:HGNC Symbol;Acc:3725]	0.000415	0.00187	0	1.12773	485	4	39	222, 293, 317, 356
ENSG00000113621	n/a	TXNDC15	**	thioredoxin domain containing 15 [Source:HGNC Symbol;Acc:20652]	0.000437	0.00197	0	2.29606	332	12	13	29, 39, 56, 71, 84, 97, 141, 177, 231, 232, 233, 234
ENSG00000095002	n/a	MSH2	**	mutS homolog 2 [Source:HGNC Symbol;Acc:7325]	0.000438	0.00197	0.34676	3.14762	821	13	37.5	99, 111, 118, 126, 190, 413, 454, 530, 670, 760, 794, 802, 818
ENSG00000103023	n/a	PRSS54	**	protease, serine, 54 [Source:HGNC Symbol;Acc:26336]	0.000446	0.002	2.64863	15.9626	254	2	206	18, 224
ENSG00000110497	n/a	AMBRA1	**	autophagy/beclin-1 regulator 1 [Source:HGNC Symbol;Acc:25990]	0.000485	0.00216	0	1.79795	976	2	252	721, 973
ENSG00000132109	n/a	TRIM21	**	tripartite motif containing 21 [Source:HGNC Symbol;Acc:11312]	0.000496	0.00221	2.49664	3.72649	365	12	15	36, 47, 127, 130, 171, 184, 197, 233, 248, 276, 280, 359
ENSG00000118507	n/a	AKAP7	**	A kinase (PRKA) anchor protein 7 [Source:HGNC Symbol;Acc:377]	0.000497	0.00221	4.00996	3.47873	204	9	21.5	16, 29, 63, 64, 70, 112, 140, 177, 192
ENSG00000107625	n/a	DDX50	**	DEAD (Asp-Glu-Ala-Asp) box polypeptide 50 [Source:HGNC Symbol;Acc:17906]	0.000535	0.00237	0	28.2214	578	4	86	54, 93, 321, 407
ENSG00000113328	n/a	CCNG1	**	cyclin G1 [Source:HGNC Symbol;Acc:1592]	0.000637	0.00277	0	1.05512	239	10	16	35, 45, 85, 101, 104, 119, 137, 170, 226, 229
ENSG00000175198	n/a	PCCA	**	propionyl CoA carboxylase, alpha polypeptide [Source:HGNC Symbol;Acc:8653]	0.00064	0.00278	0.06818	2.75237	549	23	12.5	16, 25, 75, 136, 140, 154, 160, 262, 264, 296, 324, 332, 343, 347, 370, 393, 398, 405, 426, 444, 453, 454, 475
ENSG00000206559	n/a	ZCWPW2	**	zinc finger, CW type with PWWP domain 2 [Source:HGNC Symbol;Acc:23574]	0.000641	0.00278	2.55308	13.6744	282	2	103	147, 250
ENSG00000111371	n/a	SLC38A1	**	solute carrier family 38, member 1 [Source:HGNC Symbol;Acc:13447]	0.000689	0.00295	0	35.1705	371	1	NA	118
ENSG00000138463	n/a	DIRC2	**	disrupted in renal carcinoma 2 [Source:HGNC Symbol;Acc:16628]	0.000694	0.00296	0	19.4712	355	3	52.5	89, 177, 194
ENSG00000169241	n/a	SLC50A1	**	solute carrier family 50 (sugar efflux transporter), member 1 [Source:HGNC Symbol;Acc:30657]	0.000729	0.00309	6.38124	7.40895	201	6	27	24, 31, 85, 112, 173, 182
ENSG00000213088	n/a	DARC	**	Duffy blood group, atypical chemokine receptor [Source:HGNC Symbol;Acc:4035]	0.000731	0.0031	0.26096	9.19569	285	6	40	14, 54, 121, 206, 240, 258
ENSG00000156875	n/a	HIAT1	**	hippocampus abundant transcript 1 [Source:HGNC Symbol;Acc:23363]	0.000738	0.00313	0	1.4431	443	1	NA	280
ENSG00000006576	n/a	PHTF2	**	putative homeodomain transcription factor 2 [Source:HGNC Symbol;Acc:13411]	0.000862	0.00359	0.21723	5.78259	477	9	20	82, 83, 99, 112, 141, 165, 342, 434, 435
ENSG00000181704	n/a	YIPF6	**	Yip1 domain family, member 6 [Source:HGNC Symbol;Acc:28304]	0.000872	0.00363	0	55.6188	216	1	NA	168
ENSG00000197712	n/a	FAM114A1	**	family with sequence similarity 114, member A1 [Source:HGNC Symbol;Acc:25087]	0.000902	0.00374	1.88769	10.1648	463	4	135	69, 204, 373, 412
ENSG00000110660	2	SLC35F2	**	solute carrier family 35, member F2 [Source:HGNC Symbol;Acc:23615]	0.000972	0.004	0.26408	1.14915	277	10	18	1, 23, 45, 99, 117, 133, 185, 187, 194, 210
ENSG00000138587	n/a	MNS1	**	meiosis-specific nuclear structural 1 [Source:HGNC Symbol;Acc:29636]	0.000984	0.00404	3.89745	1.08908	419	14	19	16, 51, 63, 119, 124, 137, 146, 165, 166, 189, 221, 228, 276, 360
ENSG00000105852	4	PON3	**	paraoxonase 3 [Source:HGNC Symbol;Acc:9206]	0.000988	0.00405	2.88314	1.37827	318	9	14.5	18, 30, 181, 186, 190, 219, 230, 247, 282
ENSG00000135090	n/a	TAOK3	**	TAO kinase 3 [Source:HGNC Symbol;Acc:18133]	0.00102	0.00418	0	13.6483	804	3	19.5	333, 356, 372
ENSG00000176454	n/a	LPCAT4	**	lysophosphatidylcholine acyltransferase 4 [Source:HGNC Symbol;Acc:30059]	0.00106	0.00432	3.41427	5.04866	371	9	19	177, 243, 246, 285, 325, 356, 358, 365, 366
ENSG00000010017	n/a	RANBP9	**	RAN binding protein 9 [Source:HGNC Symbol;Acc:13727]	0.00109	0.00443	0.00337	2.15462	420	3	72.5	269, 408, 414
ENSG00000162300	n/a	ZFPL1	**	zinc finger protein-like 1 [Source:HGNC Symbol;Acc:12868]	0.0011	0.00446	3.79953	17.902	259	6	29	48, 78, 107, 152, 156, 160
ENSG00000129353	n/a	SLC44A2	**	solute carrier family 44 (choline transporter), member 2 [Source:HGNC Symbol;Acc:17292]	0.00112	0.00453	6.15357	5.61983	503	2	15	184, 199
ENSG00000175104	n/a	TRAF6	**	TNF receptor-associated factor 6, E3 ubiquitin protein ligase [Source:HGNC Symbol;Acc:12036]	0.00112	0.00453	0.53702	1.08434	387	5	25	142, 187, 190, 197, 240
ENSG00000179454	1	KLHL28	**	kelch-like family member 28 [Source:HGNC Symbol;Acc:19741]	0.00115	0.00464	0	26.159	478	1	NA	25
ENSG00000184500	4	PROS1	**	protein S (alpha) [Source:HGNC Symbol;Acc:9456]	0.00116	0.00466	3.02407	2.88366	524	14	23	32, 73, 91, 115, 274, 292, 315, 318, 377, 418, 423, 431, 445, 474
ENSG00000089775	n/a	ZBTB25	**	zinc finger and BTB domain containing 25 [Source:HGNC Symbol;Acc:13112]	0.00116	0.00466	0.26265	1.5523	415	18	14	105, 184, 198, 219, 220, 226, 227, 249, 276, 278, 294, 295, 303, 340, 376, 377, 403, 413
ENSG00000141646	n/a	SMAD4	**	SMAD family member 4 [Source:HGNC Symbol;Acc:6770]	0.00121	0.00485	0.1271	2.02586	296	2	19	246, 265
ENSG00000123159	n/a	GIPC1	**	GIPC PDZ domain containing family, member 1 [Source:HGNC Symbol;Acc:1226]	0.00126	0.00502	0	4.73923	274	2	97	24, 121
ENSG00000136891	n/a	TEX10	**	testis expressed 10 [Source:HGNC Symbol;Acc:25988]	0.00127	0.00504	0.28996	22.0047	757	14	58	215, 282, 284, 343, 359, 362, 375, 442, 469, 537, 610, 630, 688, 753
ENSG00000168209	n/a	DDIT4	**	DNA-damage-inducible transcript 4 [Source:HGNC Symbol;Acc:24944]	0.00129	0.00511	0	34.8432	189	1	NA	9
ENSG00000083093	n/a	PALB2	**	partner and localizer of BRCA2 [Source:HGNC Symbol;Acc:26144]	0.00132	0.00522	2.74673	3.09495	840	6	16	108, 121, 122, 507, 554, 570
ENSG00000179163	n/a	FUCA1	**	fucosidase, alpha-L- 1, tissue [Source:HGNC Symbol;Acc:4006]	0.00133	0.00525	2.62375	1.69953	364	11	21.5	6, 47, 52, 55, 80, 186, 230, 245, 248, 321, 339
ENSG00000140807	n/a	NKD1	**	naked cuticle homolog 1 (Drosophila) [Source:HGNC Symbol;Acc:17045]	0.00137	0.0054	0.50279	9.86825	300	6	26	68, 217, 237, 268, 269, 295
ENSG00000132423	n/a	COQ3	**	coenzyme Q3 methyltransferase [Source:HGNC Symbol;Acc:18175]	0.00139	0.00547	5.65681	3.49818	253	5	36	7, 60, 228, 229, 248
ENSG00000159579	n/a	RSPRY1	**	ring finger and SPRY domain containing 1 [Source:HGNC Symbol;Acc:29420]	0.00141	0.00553	0	10.3391	505	2	81	20, 101
ENSG00000146281	n/a	PM20D2	**	peptidase M20 domain containing 2 [Source:HGNC Symbol;Acc:21408]	0.00141	0.00553	0.27519	12.851	333	8	23	6, 34, 57, 74, 96, 97, 235, 301
ENSG00000184220	n/a	CMSS1	**	cms1 ribosomal small subunit homolog (yeast) [Source:HGNC Symbol;Acc:28666]	0.00146	0.00571	0	9.79542	240	9	19.5	4, 34, 56, 73, 78, 82, 86, 165, 231
ENSG00000170266	n/a	GLB1	**	galactosidase, beta 1 [Source:HGNC Symbol;Acc:4298]	0.00162	0.00626	2.74364	2.39328	493	10	21	2, 145, 160, 162, 180, 201, 215, 375, 400, 493
ENSG00000122952	n/a	ZWINT	**	ZW10 interacting kinetochore protein [Source:HGNC Symbol;Acc:13195]	0.00164	0.00632	3.88493	7.74809	248	5	38	2, 155, 165, 210, 241
ENSG00000154310	2	TNIK	**	TRAF2 and NCK interacting kinase [Source:HGNC Symbol;Acc:30765]	0.00166	0.00638	0	33.7751	1291	1	NA	797
ENSG00000165304	n/a	MELK	**	maternal embryonic leucine zipper kinase [Source:HGNC Symbol;Acc:16870]	0.00167	0.00641	0.08355	2.71074	517	25	11.5	6, 33, 98, 113, 153, 205, 210, 256, 258, 264, 284, 286, 288, 297, 309, 310, 313, 314, 332, 336, 373, 382, 393, 432, 454
ENSG00000178425	n/a	NT5DC1	**	5'-nucleotidase domain containing 1 [Source:HGNC Symbol;Acc:21556]	0.00168	0.00644	0.05497	1.41129	365	18	13	57, 65, 73, 109, 115, 124, 152, 183, 214, 227, 229, 230, 267, 270, 297, 317, 324, 347
ENSG00000184371	n/a	CSF1	**	colony stimulating factor 1 (macrophage) [Source:HGNC Symbol;Acc:2432]	0.00174	0.00663	3.18497	3.28587	405	17	10.5	68, 100, 217, 222, 235, 258, 270, 273, 278, 286, 293, 313, 346, 350, 359, 367, 397
ENSG00000107560	n/a	RAB11FIP2	**	RAB11 family interacting protein 2 (class I) [Source:HGNC Symbol;Acc:29152]	0.00178	0.00676	0.19204	1.43959	439	12	13	14, 67, 75, 235, 257, 259, 260, 261, 299, 302, 315, 347
ENSG00000167645	n/a	YIF1B	**	Yip1 interacting factor homolog B (S. cerevisiae) [Source:HGNC Symbol;Acc:30511]	0.00179	0.00679	0.45493	2.03574	268	2	26	184, 210
ENSG00000113140	n/a	SPARC	**	secreted protein, acidic, cysteine-rich (osteonectin) [Source:HGNC Symbol;Acc:11219]	0.00181	0.00685	0	4.57034	242	2	53	173, 226
ENSG00000168890	n/a	TMEM150A	**	transmembrane protein 150A [Source:HGNC Symbol;Acc:24677]	0.00186	0.007	0	13.5474	191	3	25	120, 150, 170
ENSG00000094975	n/a	SUCO	**	SUN domain containing ossification factor [Source:HGNC Symbol;Acc:1240]	0.00186	0.007	0.08586	1.48582	921	27	25	4, 38, 40, 81, 92, 231, 267, 292, 333, 373, 435, 460, 474, 476, 496, 515, 538, 539, 542, 543, 582, 597, 622, 653, 709, 716, 744
ENSG00000170802	n/a	FOXN2	**	forkhead box N2 [Source:HGNC Symbol;Acc:5281]	0.00187	0.00704	2.23189	24.0249	419	1	NA	199
ENSG00000258890	n/a	CEP95	**	centrosomal protein 95kDa [Source:HGNC Symbol;Acc:25141]	0.00197	0.00738	2.65442	2.40748	703	13	25	118, 223, 297, 311, 315, 341, 347, 371, 391, 443, 514, 658, 677
ENSG00000106993	n/a	CDC37L1	**	cell division cycle 37-like 1 [Source:HGNC Symbol;Acc:17179]	0.002	0.00747	0.45674	10.5448	257	9	11.5	19, 95, 97, 111, 117, 126, 212, 244, 251
ENSG00000131725	n/a	WDR44	**	WD repeat domain 44 [Source:HGNC Symbol;Acc:30512]	0.00205	0.00764	0.49418	1.66781	699	9	45	45, 65, 160, 179, 249, 395, 397, 685, 695
ENSG00000104129	3	DNAJC17	**	DnaJ (Hsp40) homolog, subfamily C, member 17 [Source:HGNC Symbol;Acc:25556]	0.00219	0.00812	0	11.0284	284	2	102	17, 119
ENSG00000121964	n/a	GTDC1	**	glycosyltransferase-like domain containing 1 [Source:HGNC Symbol;Acc:20887]	0.00229	0.00846	0.1164	18.8679	345	3	150.5	17, 108, 318
ENSG00000138286	n/a	FAM149B1	**	family with sequence similarity 149, member B1 [Source:HGNC Symbol;Acc:29162]	0.00233	0.00859	0	4.44429	564	24	16	13, 25, 35, 95, 114, 163, 227, 241, 270, 292, 309, 310, 374, 390, 402, 418, 487, 493, 496, 526, 529, 535, 538, 543
ENSG00000197635	n/a	DPP4	**	dipeptidyl-peptidase 4 [Source:HGNC Symbol;Acc:3009]	0.00234	0.00862	3.62673	3.55947	655	9	13	45, 51, 170, 171, 223, 232, 249, 250, 457
ENSG00000080802	n/a	CNOT4	**	CCR4-NOT transcription complex, subunit 4 [Source:HGNC Symbol;Acc:7880]	0.00236	0.00869	1.37164	34.6126	574	1	NA	450
ENSG00000155729	n/a	KCTD18	**	potassium channel tetramerization domain containing 18 [Source:HGNC Symbol;Acc:26446]	0.00238	0.00875	0.01742	1.51457	304	2	183	114, 297
ENSG00000215695	n/a	RSC1A1	**	regulatory solute carrier protein, family 1, member 1 [Source:HGNC Symbol;Acc:10458]	0.0024	0.00881	2.43	4.67239	448	12	16	17, 30, 151, 160, 169, 171, 207, 265, 281, 323, 336, 355
ENSG00000005249	n/a	PRKAR2B	**	protein kinase, cAMP-dependent, regulatory, type II, beta [Source:HGNC Symbol;Acc:9392]	0.00245	0.00898	0.41158	91.1294	232	1	NA	3
ENSG00000170881	n/a	RNF139	**	ring finger protein 139 [Source:HGNC Symbol;Acc:17023]	0.00255	0.0093	0.04446	1.21466	645	4	179	47, 226, 585, 625
ENSG00000104442	n/a	ARMC1	**	armadillo repeat containing 1 [Source:HGNC Symbol;Acc:17684]	0.00262	0.00951	0	1.03965	242	1	NA	78
ENSG00000150637	n/a	CD226	**	CD226 molecule [Source:HGNC Symbol;Acc:16961]	0.00266	0.00964	0.36091	6.47481	314	5	35.5	7, 24, 191, 245, 247
ENSG00000178467	n/a	P4HTM	**	prolyl 4-hydroxylase, transmembrane (endoplasmic reticulum) [Source:HGNC Symbol;Acc:28858]	0.00272	0.00982	0.16485	3.58412	390	3	173	33, 153, 379
ENSG00000136560	n/a	TANK	**	TRAF family member-associated NFKB activator [Source:HGNC Symbol;Acc:11562]	0.00291	0.0104	3.89096	2.68808	365	10	27	113, 140, 143, 149, 179, 189, 234, 292, 297, 361
ENSG00000168291	n/a	PDHB	**	pyruvate dehydrogenase (lipoamide) beta [Source:HGNC Symbol;Acc:8808]	0.00294	0.0105	0.61763	30.2697	299	5	51	87, 89, 164, 191, 293
ENSG00000162894	n/a	FAIM3	**	Fas apoptotic inhibitory molecule 3 [Source:HGNC Symbol;Acc:14315]	0.00296	0.0106	9.91143	1.79485	211	5	16.5	33, 44, 47, 98, 120
ENSG00000025796	n/a	SEC63	**	SEC63 homolog (S. cerevisiae) [Source:HGNC Symbol;Acc:21082]	0.00298	0.0107	0.13232	3.97273	637	6	42	302, 371, 533, 541, 583, 620
ENSG00000161031	2	PGLYRP2	**	peptidoglycan recognition protein 2 [Source:HGNC Symbol;Acc:30013]	0.00299	0.0107	1.50623	7.46193	427	3	170.5	64, 176, 405
ENSG00000144233	n/a	AMMECR1L	**	AMMECR1-like [Source:HGNC Symbol;Acc:28658]	0.003	0.0107	0.00937	1.50125	290	2	39	49, 88
ENSG00000048405	n/a	ZNF800	**	zinc finger protein 800 [Source:HGNC Symbol;Acc:27267]	0.00305	0.0109	3.69575	11.4571	612	8	38	104, 142, 144, 164, 360, 382, 421, 545
ENSG00000117481	n/a	NSUN4	**	NOP2/Sun domain family, member 4 [Source:HGNC Symbol;Acc:31802]	0.00316	0.0112	0.39002	2.27396	324	14	20	23, 55, 66, 94, 156, 160, 166, 186, 216, 236, 254, 283, 290, 303
ENSG00000137842	n/a	TMEM62	**	transmembrane protein 62 [Source:HGNC Symbol;Acc:26269]	0.00317	0.0113	3.70299	1.65916	549	11	41.5	24, 38, 106, 124, 129, 137, 202, 301, 370, 371, 443
ENSG00000119707	n/a	RBM25	**	RNA binding motif protein 25 [Source:HGNC Symbol;Acc:23244]	0.0032	0.0113	0	21.3728	823	1	NA	469
ENSG00000165283	n/a	STOML2	**	stomatin (EPB72)-like 2 [Source:HGNC Symbol;Acc:14559]	0.0032	0.0113	0.28529	1.13238	316	2	104	146, 250
ENSG00000129158	n/a	SERGEF	**	secretion regulating guanine nucleotide exchange factor [Source:HGNC Symbol;Acc:17499]	0.00325	0.0115	3.80798	5.87304	201	4	12	147, 178, 190, 196
ENSG00000145675	n/a	PIK3R1	**	phosphoinositide-3-kinase, regulatory subunit 1 (alpha) [Source:HGNC Symbol;Acc:8979]	0.00331	0.0117	0.51701	1.06731	644	4	127	103, 230, 240, 535
ENSG00000065970	n/a	FOXJ2	**	forkhead box J2 [Source:HGNC Symbol;Acc:24818]	0.0035	0.0123	0.62325	3.35627	530	8	27	198, 209, 210, 290, 317, 345, 501, 527
ENSG00000135720	n/a	DYNC1LI2	**	dynein, cytoplasmic 1, light intermediate chain 2 [Source:HGNC Symbol;Acc:2966]	0.00351	0.0123	0.26541	2.23883	351	3	73	125, 197, 271
ENSG00000152240	n/a	HAUS1	**	HAUS augmin-like complex, subunit 1 [Source:HGNC Symbol;Acc:25174]	0.00353	0.0124	4.42712	3.23815	225	5	24	13, 42, 160, 167, 186
ENSG00000159593	4	NAE1	**	NEDD8 activating enzyme E1 subunit 1 [Source:HGNC Symbol;Acc:621]	0.00368	0.0129	0.83514	11.1765	383	3	106.5	118, 264, 331
ENSG00000124201	n/a	ZNFX1	**	zinc finger, NFX1-type containing 1 [Source:HGNC Symbol;Acc:29271]	0.00371	0.013	2.93	4.72789	1758	37	29	57, 81, 112, 145, 148, 233, 260, 460, 474, 525, 678, 803, 807, 810, 916, 967, 978, 1086, 1160, 1251, 1256, 1292, 1304, 1327, 1330, 1353, 1356, 1471, 1505, 1512, 1519, 1593, 1625, 1633, 1640, 1683, 1689
ENSG00000198932	n/a	GPRASP1	**	G protein-coupled receptor associated sorting protein 1 [Source:HGNC Symbol;Acc:24834]	0.00375	0.0131	4.46553	2.04892	1309	19	61	50, 64, 176, 177, 202, 242, 369, 432, 556, 641, 687, 746, 837, 931, 961, 971, 982, 1136, 1282
ENSG00000140374	n/a	ETFA	**	electron-transfer-flavoprotein, alpha polypeptide [Source:HGNC Symbol;Acc:3481]	0.00379	0.0132	0.598	10.4578	273	6	25	35, 36, 61, 73, 152, 231
ENSG00000110455	n/a	ACCS	**	1-aminocyclopropane-1-carboxylate synthase homolog (Arabidopsis)(non-functional) [Source:HGNC Symbol;Acc:23989]	0.00384	0.0133	5.16683	7.58649	462	5	96	17, 48, 204, 372, 408
ENSG00000159023	n/a	EPB41	**	erythrocyte membrane protein band 4.1 (elliptocytosis 1, RH-linked) [Source:HGNC Symbol;Acc:3377]	0.00392	0.0135	0	4.28834	641	5	59	57, 422, 461, 487, 566
ENSG00000154144	n/a	TBRG1	**	transforming growth factor beta regulator 1 [Source:HGNC Symbol;Acc:29551]	0.00397	0.0137	0	6.21777	311	4	29	142, 219, 227, 256
ENSG00000163131	n/a	CTSS	**	cathepsin S [Source:HGNC Symbol;Acc:2545]	0.00402	0.0138	0.14591	1.78365	311	6	65	19, 97, 164, 208, 273, 281
ENSG00000103249	2	CLCN7	**	chloride channel, voltage-sensitive 7 [Source:HGNC Symbol;Acc:2025]	0.00403	0.0139	0.16995	28.891	587	1	NA	508
ENSG00000156858	n/a	PRR14	**	proline rich 14 [Source:HGNC Symbol;Acc:28458]	0.00409	0.0141	3.68165	7.12193	433	7	17.5	58, 63, 75, 119, 142, 143, 287
ENSG00000147592	n/a	LACTB2	**	lactamase, beta 2 [Source:HGNC Symbol;Acc:18512]	0.00422	0.0145	2.90006	2.52138	268	7	13	84, 88, 99, 217, 219, 234, 268
ENSG00000049449	n/a	RCN1	**	reticulocalbin 1, EF-hand calcium binding domain [Source:HGNC Symbol;Acc:9934]	0.00439	0.015	0.03684	1.64043	250	3	44	42, 83, 130
ENSG00000096070	n/a	BRPF3	**	bromodomain and PHD finger containing, 3 [Source:HGNC Symbol;Acc:14256]	0.00447	0.0152	0	4.09692	983	8	101	111, 249, 256, 263, 308, 409, 556, 719
ENSG00000106261	2	ZKSCAN1	**	zinc finger with KRAB and SCAN domains 1 [Source:HGNC Symbol;Acc:13101]	0.00456	0.0155	0.49778	1.2271	523	9	20	32, 194, 242, 245, 260, 300, 311, 336, 344
ENSG00000165733	n/a	BMS1	**	BMS1 ribosome biogenesis factor [Source:HGNC Symbol;Acc:23505]	0.00471	0.016	0.37455	2.38233	1112	5	47	335, 952, 978, 994, 1062
ENSG00000094804	n/a	CDC6	**	cell division cycle 6 [Source:HGNC Symbol;Acc:1744]	0.00479	0.0162	2.19313	7.12034	520	8	27	9, 18, 79, 94, 111, 296, 420, 447
ENSG00000131067	n/a	GGT7	**	gamma-glutamyltransferase 7 [Source:HGNC Symbol;Acc:4259]	0.00482	0.0163	1.02865	126.622	570	8	34	26, 29, 128, 162, 196, 206, 241, 374
ENSG00000137462	n/a	TLR2	**	toll-like receptor 2 [Source:HGNC Symbol;Acc:11848]	0.00484	0.0163	2.83062	1.88929	752	33	18	14, 37, 52, 60, 68, 144, 166, 169, 190, 198, 206, 246, 261, 280, 316, 326, 334, 351, 384, 495, 525, 568, 590, 609, 610, 612, 648, 662, 697, 723, 732, 733, 750
ENSG00000115310	n/a	RTN4	**	reticulon 4 [Source:HGNC Symbol;Acc:14085]	0.00488	0.0164	3.74359	12.2155	726	4	90	126, 450, 540, 565
ENSG00000100376	n/a	FAM118A	**	family with sequence similarity 118, member A [Source:HGNC Symbol;Acc:1313]	0.00503	0.0169	16.7601	19.308	337	4	47	113, 151, 198, 284
ENSG00000132429	n/a	POPDC3	**	popeye domain containing 3 [Source:HGNC Symbol;Acc:17649]	0.00519	0.0173	0	15.5655	251	3	74	99, 100, 247
ENSG00000118777	4	ABCG2	**	ATP-binding cassette, sub-family G (WHITE), member 2 [Source:HGNC Symbol;Acc:74]	0.00528	0.0176	3.62031	1.74534	556	11	30.5	12, 50, 230, 262, 277, 306, 313, 473, 510, 526, 532
ENSG00000155229	n/a	MMS19	**	MMS19 nucleotide excision repair homolog (S. cerevisiae) [Source:HGNC Symbol;Acc:13824]	0.00534	0.0177	0.79557	15.4265	917	52	11	124, 161, 216, 268, 351, 367, 371, 384, 421, 429, 441, 448, 453, 458, 460, 461, 475, 484, 495, 510, 511, 528, 533, 541, 571, 575, 577, 586, 609, 636, 649, 680, 684, 687, 690, 707, 716, 719, 722, 728, 745, 756, 759, 775, 782, 798, 839, 853, 854, 858, 870, 883
ENSG00000131966	n/a	ACTR10	**	actin-related protein 10 homolog (S. cerevisiae) [Source:HGNC Symbol;Acc:17372]	0.00554	0.0183	0.16799	2.66081	276	4	71	23, 124, 195, 196
ENSG00000156469	3	MTERFD1	**	MTERF domain containing 1 [Source:HGNC Symbol;Acc:24258]	0.00593	0.0195	1.79244	7.10827	357	12	20	49, 55, 68, 88, 150, 158, 181, 222, 230, 280, 283, 307
ENSG00000134333	n/a	LDHA	**	lactate dehydrogenase A [Source:HGNC Symbol;Acc:6535]	0.00601	0.0198	0.64425	2.54912	263	11	12	8, 10, 38, 44, 63, 74, 80, 114, 194, 203, 216
ENSG00000164181	n/a	ELOVL7	**	ELOVL fatty acid elongase 7 [Source:HGNC Symbol;Acc:26292]	0.00609	0.02	4.62719	59.8828	205	3	23.5	57, 96, 104
ENSG00000172497	n/a	ACOT12	**	acyl-CoA thioesterase 12 [Source:HGNC Symbol;Acc:24436]	0.00614	0.0201	2.38056	5.98805	438	13	26.5	6, 12, 165, 212, 245, 247, 276, 291, 315, 350, 358, 396, 401
ENSG00000036054	2	TBC1D23	**	TBC1 domain family, member 23 [Source:HGNC Symbol;Acc:25622]	0.00619	0.0203	0.36411	1.42427	527	2	121	259, 380
ENSG00000105996	n/a	HOXA2	**	homeobox A2 [Source:HGNC Symbol;Acc:5103]	0.00622	0.0204	0	11.9352	352	2	230	100, 330
ENSG00000149922	n/a	TBX6	**	T-box 6 [Source:HGNC Symbol;Acc:11605]	0.00635	0.0207	0.34459	1.22977	242	6	25	131, 137, 162, 187, 202, 230
ENSG00000125633	n/a	CCDC93	**	coiled-coil domain containing 93 [Source:HGNC Symbol;Acc:25611]	0.00669	0.0217	0.61995	1.69421	390	9	12.5	147, 151, 155, 181, 209, 210, 255, 270, 280
ENSG00000165119	n/a	HNRNPK	**	heterogeneous nuclear ribonucleoprotein K [Source:HGNC Symbol;Acc:5044]	0.00735	0.0237	0.15944	1.10509	421	2	310	16, 326
ENSG00000144744	n/a	UBA3	**	ubiquitin-like modifier activating enzyme 3 [Source:HGNC Symbol;Acc:12470]	0.00745	0.024	0.07396	1.83544	358	1	NA	264
ENSG00000107036	n/a	KIAA1432	**	KIAA1432 [Source:HGNC Symbol;Acc:17686]	0.00792	0.0253	0	1.79798	1187	3	108.5	939, 1055, 1156
ENSG00000113593	2	PPWD1	**	peptidylprolyl isomerase domain and WD repeat containing 1 [Source:HGNC Symbol;Acc:28954]	0.00796	0.0254	0.30579	1.57634	604	2	474	87, 561
ENSG00000147905	n/a	ZCCHC7	**	zinc finger, CCHC domain containing 7 [Source:HGNC Symbol;Acc:26209]	0.00797	0.0254	0.06751	5.00914	444	20	12	42, 53, 58, 103, 105, 112, 113, 125, 134, 193, 196, 207, 254, 320, 349, 376, 389, 417, 431, 437
ENSG00000138050	n/a	THUMPD2	**	THUMP domain containing 2 [Source:HGNC Symbol;Acc:14890]	0.00812	0.0258	2.4866	7.13442	333	3	48.5	223, 305, 320
ENSG00000148985	n/a	PGAP2	**	post-GPI attachment to proteins 2 [Source:HGNC Symbol;Acc:17893]	0.00842	0.0266	0.12207	3.55538	211	3	32.5	113, 123, 178
ENSG00000082996	n/a	RNF13	**	ring finger protein 13 [Source:HGNC Symbol;Acc:10057]	0.00849	0.0268	0	13.7906	361	2	81	34, 115
ENSG00000068097	n/a	HEATR6	**	HEAT repeat containing 6 [Source:HGNC Symbol;Acc:24076]	0.00865	0.0273	1.23507	15.6952	1129	15	52.5	42, 304, 306, 314, 402, 561, 615, 627, 667, 675, 726, 736, 831, 950, 1118
ENSG00000184530	n/a	C6orf58	**	chromosome 6 open reading frame 58 [Source:HGNC Symbol;Acc:20960]	0.00883	0.0278	4.23135	11.2809	219	2	77	98, 175
ENSG00000136875	n/a	PRPF4	**	pre-mRNA processing factor 4 [Source:HGNC Symbol;Acc:17349]	0.00892	0.028	0	1.17925	419	1	NA	352
ENSG00000169682	n/a	SPNS1	**	spinster homolog 1 (Drosophila) [Source:HGNC Symbol;Acc:30621]	0.00915	0.0286	3.84758	38.7549	369	4	50	153, 174, 302, 352
ENSG00000169515	1	CCDC8	**	coiled-coil domain containing 8 [Source:HGNC Symbol;Acc:25367]	0.00927	0.0289	6.24092	4.1441	286	1	NA	253
ENSG00000152492	n/a	CCDC50	**	coiled-coil domain containing 50 [Source:HGNC Symbol;Acc:18111]	0.00937	0.0291	3.7835	1.76442	427	8	20	120, 140, 159, 165, 168, 207, 275, 402
ENSG00000149582	n/a	TMEM25	**	transmembrane protein 25 [Source:HGNC Symbol;Acc:25890]	0.00976	0.0302	0.0445	1.31983	299	13	16.5	63, 72, 104, 124, 135, 140, 158, 182, 194, 213, 223, 238, 271
ENSG00000123297	n/a	TSFM	**	Ts translation elongation factor, mitochondrial [Source:HGNC Symbol;Acc:12367]	0.00984	0.0305	0.02981	11.5812	231	3	73.5	12, 92, 159
ENSG00000165417	n/a	GTF2A1	**	general transcription factor IIA, 1, 19/37kDa [Source:HGNC Symbol;Acc:4646]	0.00993	0.0307	0.3056	1.09044	346	1	NA	57
ENSG00000170458	n/a	CD14	**	CD14 molecule [Source:HGNC Symbol;Acc:1628]	0.00997	0.0308	3.70605	3.50503	264	2	179	35, 214
ENSG00000158286	n/a	RNF207	**	ring finger protein 207 [Source:HGNC Symbol;Acc:32947]	0.0102	0.0314	0	1.53242	366	9	21	24, 93, 110, 113, 114, 258, 283, 296, 347
ENSG00000127884	n/a	ECHS1	**	enoyl CoA hydratase, short chain, 1, mitochondrial [Source:HGNC Symbol;Acc:3151]	0.0104	0.032	3.18094	4.73085	211	3	27.5	18, 57, 73
ENSG00000138449	n/a	SLC40A1	**	solute carrier family 40 (iron-regulated transporter), member 1 [Source:HGNC Symbol;Acc:10909]	0.0106	0.0325	0.71904	2.19503	474	25	11	1, 12, 98, 109, 135, 171, 208, 222, 223, 231, 255, 300, 314, 315, 323, 362, 363, 364, 368, 371, 372, 374, 376, 418, 465
ENSG00000147894	2	C9orf72	**	chromosome 9 open reading frame 72 [Source:HGNC Symbol;Acc:28337]	0.0107	0.0328	0.32922	12.0129	401	1	NA	148
ENSG00000214160	n/a	ALG3	**	ALG3, alpha-1,3- mannosyltransferase [Source:HGNC Symbol;Acc:23056]	0.0115	0.0349	0.12811	1.84843	306	8	27	4, 5, 7, 34, 100, 150, 174, 208
ENSG00000162390	n/a	ACOT11	**	acyl-CoA thioesterase 11 [Source:HGNC Symbol;Acc:18156]	0.0117	0.0354	0.10117	8.55406	369	4	35	94, 117, 152, 283
ENSG00000074621	n/a	SLC24A1	**	solute carrier family 24 (sodium/potassium/calcium exchanger), member 1 [Source:HGNC Symbol;Acc:10975]	0.0118	0.0356	0	1.21196	868	24	23	13, 24, 47, 76, 80, 103, 130, 194, 195, 209, 255, 319, 320, 337, 359, 374, 427, 490, 523, 531, 657, 714, 828, 842
ENSG00000108599	n/a	AKAP10	**	A kinase (PRKA) anchor protein 10 [Source:HGNC Symbol;Acc:368]	0.0122	0.0366	0.05271	1.14425	546	5	43.5	196, 353, 371, 440, 448
ENSG00000197442	n/a	MAP3K5	**	mitogen-activated protein kinase kinase kinase 5 [Source:HGNC Symbol;Acc:6857]	0.0126	0.0377	0	8.80799	1193	2	953	191, 1144
ENSG00000070501	n/a	POLB	**	polymerase (DNA directed), beta [Source:HGNC Symbol;Acc:9174]	0.0128	0.0383	0.11177	2.74146	255	3	17	40, 42, 74
ENSG00000163611	n/a	SPICE1	**	spindle and centriole associated protein 1 [Source:HGNC Symbol;Acc:25083]	0.0129	0.0385	0.44293	1.76233	642	11	20	64, 70, 252, 427, 454, 459, 471, 516, 523, 585, 598
ENSG00000136152	n/a	COG3	**	component of oligomeric golgi complex 3 [Source:HGNC Symbol;Acc:18619]	0.013	0.0388	0.32066	1.20566	673	15	18.5	4, 15, 126, 174, 176, 264, 412, 432, 449, 453, 456, 497, 604, 618, 626
ENSG00000151876	n/a	FBXO4	**	F-box protein 4 [Source:HGNC Symbol;Acc:13583]	0.0132	0.0393	0.4218	2.44522	353	12	20	1, 2, 8, 57, 72, 104, 125, 129, 136, 277, 297, 330
ENSG00000005238	n/a	FAM214B	**	family with sequence similarity 214, member B [Source:HGNC Symbol;Acc:25666]	0.0137	0.0405	5.59448	35.3206	478	1	NA	111
ENSG00000105137	n/a	SYDE1	**	synapse defective 1, Rho GTPase, homolog 1 (C. elegans) [Source:HGNC Symbol;Acc:25824]	0.0137	0.0405	0.10897	3.41537	654	6	62	1, 35, 45, 121, 183, 624
ENSG00000010282	n/a	HHATL	**	hedgehog acyltransferase-like [Source:HGNC Symbol;Acc:13242]	0.0137	0.0405	0.1271	1.97906	383	16	18	21, 26, 31, 45, 74, 106, 139, 169, 244, 270, 276, 288, 335, 341, 359, 362
ENSG00000102144	n/a	PGK1	**	phosphoglycerate kinase 1 [Source:HGNC Symbol;Acc:8896]	0.0138	0.0408	0.43786	1.0572	377	4	96	10, 43, 139, 256
ENSG00000108963	n/a	DPH1	**	diphthamide biosynthesis 1 [Source:HGNC Symbol;Acc:3003]	0.0142	0.0416	0	5.09002	379	5	12.5	235, 255, 260, 261, 288
ENSG00000104671	n/a	DCTN6	**	dynactin 6 [Source:HGNC Symbol;Acc:16964]	0.0143	0.0418	0.31148	2.02114	170	2	18	55, 73
ENSG00000156256	n/a	USP16	**	ubiquitin specific peptidase 16 [Source:HGNC Symbol;Acc:12614]	0.0145	0.0424	0	28.8676	677	6	23	380, 479, 499, 607, 630, 634
ENSG00000198331	n/a	HYLS1	**	hydrolethalus syndrome 1 [Source:HGNC Symbol;Acc:26558]	0.0148	0.0431	3.60055	3.58784	263	5	27	37, 68, 139, 141, 164
ENSG00000065613	n/a	SLK	**	STE20-like kinase [Source:HGNC Symbol;Acc:11088]	0.0148	0.0431	3.47819	3.29817	1044	10	31	296, 327, 384, 418, 473, 506, 509, 512, 516, 536
ENSG00000004534	n/a	RBM6	**	RNA binding motif protein 6 [Source:HGNC Symbol;Acc:9903]	0.0148	0.0431	0.20641	8.48055	1026	18	33	91, 154, 174, 207, 227, 313, 420, 422, 436, 474, 519, 543, 584, 946, 954, 969, 976, 1012
ENSG00000100567	n/a	PSMA3	**	proteasome (prosome, macropain) subunit, alpha type, 3 [Source:HGNC Symbol;Acc:9532]	0.0153	0.0443	0.14754	4.8786	215	2	44	158, 202
ENSG00000133226	n/a	SRRM1	**	serine/arginine repetitive matrix 1 [Source:HGNC Symbol;Acc:16638]	0.0154	0.0446	0	65.3982	623	1	NA	458
ENSG00000104814	n/a	MAP4K1	**	mitogen-activated protein kinase kinase kinase kinase 1 [Source:HGNC Symbol;Acc:6863]	0.0155	0.0448	0.46077	2.14056	397	1	NA	186
ENSG00000070269	n/a	TMEM260	**	transmembrane protein 260 [Source:HGNC Symbol;Acc:20185]	0.0157	0.0452	3.53184	2.40492	580	8	29	133, 140, 187, 190, 262, 454, 474, 503
ENSG00000132478	n/a	UNK	**	unkempt family zinc finger [Source:HGNC Symbol;Acc:29369]	0.016	0.046	0	4.35536	701	3	206	161, 459, 573
ENSG00000144589	n/a	STK11IP	**	serine/threonine kinase 11 interacting protein [Source:HGNC Symbol;Acc:19184]	0.0164	0.0468	0	3.49128	481	3	42	148, 156, 232
ENSG00000197818	n/a	SLC9A8	**	solute carrier family 9, subfamily A (NHE8, cation proton antiporter 8), member 8 [Source:HGNC Symbol;Acc:20728]	0.0166	0.0472	0.2386	2.38324	426	1	NA	425
ENSG00000163959	n/a	SLC51A	**	solute carrier family 51, alpha subunit [Source:HGNC Symbol;Acc:29955]	0.0166	0.0472	3.54473	3.57687	250	5	24	43, 70, 108, 122, 143
ENSG00000087338	n/a	GMCL1	**	germ cell-less, spermatogenesis associated 1 [Source:HGNC Symbol;Acc:23843]	0.0168	0.0477	0.45205	4.18362	432	7	13.5	7, 20, 22, 46, 60, 61, 256
ENSG00000092439	n/a	TRPM7	**	transient receptor potential cation channel, subfamily M, member 7 [Source:HGNC Symbol;Acc:17994]	0.0169	0.048	5.18497	1.56844	1587	3	188	931, 1160, 1307
ENSTTRG00000006418	n/a		**		0.017	0.0482	0	135.138	155	1	NA	127
ENSG00000067334	n/a	DNTTIP2	**	deoxynucleotidyltransferase, terminal, interacting protein 2 [Source:HGNC Symbol;Acc:24013]	0.017	0.0482	1.89219	3.49239	458	12	25	8, 47, 115, 151, 156, 165, 241, 244, 246, 248, 301, 326
ENSG00000122376	n/a	FAM35A	**	family with sequence similarity 35, member A [Source:HGNC Symbol;Acc:28773]	0.017	0.0482	0.47804	3.33193	659	14	13	49, 139, 152, 298, 495, 497, 518, 528, 530, 531, 533, 575, 579, 629
ENSG00000167004	n/a	PDIA3	**	protein disulfide isomerase family A, member 3 [Source:HGNC Symbol;Acc:4606]	0.0181	0.051	0	16.7195	468	2	124	127, 251
ENSG00000205268	n/a	PDE7A	**	phosphodiesterase 7A [Source:HGNC Symbol;Acc:8791]	0.0185	0.0521	3.09	5.99631	419	5	27.5	74, 293, 336, 343, 355
ENSG00000122643	n/a	NT5C3A	**	5'-nucleotidase, cytosolic IIIA [Source:HGNC Symbol;Acc:17820]	0.0189	0.0531	0.98328	11.1014	228	9	19.5	3, 58, 64, 98, 111, 124, 142, 195, 216
ENSG00000145192	1	AHSG	**	alpha-2-HS-glycoprotein [Source:HGNC Symbol;Acc:349]	0.0192	0.0538	3.4048	1.75542	222	2	94	76, 170
ENSG00000156232	n/a	WHAMM	**	WAS protein homolog associated with actin, golgi membranes and microtubules [Source:HGNC Symbol;Acc:30493]	0.0194	0.0543	3.42226	1.29979	424	6	20	238, 262, 361, 381, 401, 412
ENSG00000100558	3	PLEK2	**	pleckstrin 2 [Source:HGNC Symbol;Acc:19238]	0.0196	0.0547	0.63422	1.23966	293	9	11.5	15, 142, 156, 171, 174, 188, 197, 201, 203
ENSG00000122188	n/a	LAX1	**	lymphocyte transmembrane adaptor 1 [Source:HGNC Symbol;Acc:26005]	0.0197	0.0549	0.36476	4.74845	365	17	12.5	5, 14, 61, 106, 114, 148, 212, 214, 228, 243, 246, 256, 267, 297, 300, 302, 365
ENSG00000172426	n/a	RSPH9	**	radial spoke head 9 homolog (Chlamydomonas) [Source:HGNC Symbol;Acc:21057]	0.0198	0.0552	0	1.52458	182	12	14	2, 24, 38, 58, 79, 87, 93, 103, 107, 137, 147, 163
ENSG00000068784	n/a	SRBD1	**	S1 RNA binding domain 1 [Source:HGNC Symbol;Acc:25521]	0.0199	0.0554	2.69147	1.72361	805	9	19.5	7, 47, 84, 88, 98, 113, 137, 151, 328
ENSG00000181038	n/a	METTL23	**	methyltransferase like 23 [Source:HGNC Symbol;Acc:26988]	0.0201	0.0559	0	25.5872	170	1	NA	42
ENSTTRG00000011595	n/a		**		0.0201	0.0559	0	3.00765	302	3	17	118, 150, 152
ENSG00000055208	n/a	TAB2	**	TGF-beta activated kinase 1/MAP3K7 binding protein 2 [Source:HGNC Symbol;Acc:17075]	0.0202	0.0561	0	15.5268	490	2	11	239, 250
ENSG00000030582	n/a	GRN	**	granulin [Source:HGNC Symbol;Acc:4601]	0.0203	0.0564	3.08888	6.41247	428	1	NA	306
ENSG00000133318	n/a	RTN3	**	reticulon 3 [Source:HGNC Symbol;Acc:10469]	0.0208	0.0576	2.60371	1.46592	778	16	27	37, 91, 124, 151, 178, 364, 366, 370, 439, 481, 485, 498, 528, 555, 560, 616
ENSG00000172766	n/a	NAA16	**	N(alpha)-acetyltransferase 16, NatA auxiliary subunit [Source:HGNC Symbol;Acc:26164]	0.021	0.058	0.3235	3.62011	750	10	73	1, 290, 310, 407, 488, 561, 592, 667, 708, 749
ENSG00000104760	4	FGL1	**	fibrinogen-like 1 [Source:HGNC Symbol;Acc:3695]	0.0211	0.0582	6.4982	4.28026	174	1	NA	144
ENSG00000131069	n/a	ACSS2	**	acyl-CoA synthetase short-chain family member 2 [Source:HGNC Symbol;Acc:15814]	0.0211	0.0582	1.49806	20.5971	595	7	14.5	253, 312, 315, 321, 343, 350, 479
ENSG00000229809	n/a	ZNF688	**	zinc finger protein 688 [Source:HGNC Symbol;Acc:30489]	0.0213	0.0586	0.22216	2.24863	254	11	11	14, 25, 36, 51, 103, 111, 112, 134, 140, 147, 158
ENSG00000055957	n/a	ITIH1	**	inter-alpha-trypsin inhibitor heavy chain 1 [Source:HGNC Symbol;Acc:6166]	0.0213	0.0586	3.6866	11.6201	748	45	12.5	6, 14, 23, 25, 26, 33, 43, 58, 69, 75, 92, 94, 136, 145, 152, 156, 181, 194, 195, 227, 274, 295, 299, 300, 345, 349, 352, 372, 397, 406, 427, 469, 502, 518, 530, 532, 573, 588, 607, 612, 621, 652, 669, 709, 737
ENSG00000184867	n/a	ARMCX2	**	armadillo repeat containing, X-linked 2 [Source:HGNC Symbol;Acc:16869]	0.0217	0.0595	5.61278	2.81655	462	5	19.5	66, 68, 81, 107, 157
ENSG00000100225	n/a	FBXO7	**	F-box protein 7 [Source:HGNC Symbol;Acc:13586]	0.0219	0.0601	0.1469	4.47363	363	4	21	61, 312, 318, 339
ENSG00000163075	n/a	PCDP1	**	Primary ciliary dyskinesia protein 1 [Source:UniProtKB/Swiss-Prot;Acc:Q4G0U5]	0.0222	0.0608	2.4197	1.89095	364	8	34	2, 100, 103, 112, 114, 148, 182, 348
ENSG00000116761	n/a	CTH	**	cystathionase (cystathionine gamma-lyase) [Source:HGNC Symbol;Acc:2501]	0.0226	0.0618	0.28056	3.65537	365	5	64.5	87, 135, 240, 250, 331
ENSG00000073754	n/a	CD5L	**	CD5 molecule-like [Source:HGNC Symbol;Acc:1690]	0.0228	0.0623	2.09727	3.40169	273	9	18	75, 77, 121, 170, 188, 225, 241, 250, 268
ENSG00000163904	n/a	SENP2	**	SUMO1/sentrin/SMT3 specific peptidase 2 [Source:HGNC Symbol;Acc:23116]	0.023	0.0628	0.6911	5.68013	469	20	15	28, 43, 54, 70, 114, 127, 128, 171, 224, 233, 275, 281, 283, 289, 363, 400, 433, 435, 436, 452
ENSG00000076043	n/a	REXO2	**	RNA exonuclease 2 [Source:HGNC Symbol;Acc:17851]	0.0231	0.063	0.28992	3.6447	177	2	60	5, 65
ENSG00000146802	n/a	TMEM168	**	transmembrane protein 168 [Source:HGNC Symbol;Acc:25826]	0.0234	0.0636	0	6.12986	677	3	169.5	178, 206, 517
ENSG00000140876	n/a	NUDT7	**	nudix (nucleoside diphosphate linked moiety X)-type motif 7 [Source:HGNC Symbol;Acc:8054]	0.0234	0.0636	3.0632	1.09025	198	7	17.5	48, 70, 83, 133, 135, 140, 196
ENSG00000141293	n/a	SKAP1	**	src kinase associated phosphoprotein 1 [Source:HGNC Symbol;Acc:15605]	0.0239	0.0647	2.79827	7.2647	296	6	13	30, 71, 214, 223, 236, 244
ENSG00000075413	n/a	MARK3	**	MAP/microtubule affinity-regulating kinase 3 [Source:HGNC Symbol;Acc:6897]	0.024	0.0649	0.13349	1.02905	592	2	19	254, 273
ENSG00000198920	n/a	KIAA0753	**	KIAA0753 [Source:HGNC Symbol;Acc:29110]	0.024	0.0649	3.75371	5.03769	674	8	60	22, 206, 266, 367, 393, 448, 494, 603
ENSG00000174327	n/a	SLC16A13	**	solute carrier family 16, member 13 [Source:HGNC Symbol;Acc:31037]	0.0252	0.0677	0	2.5753	406	8	27	199, 203, 232, 253, 280, 290, 359, 387
ENSG00000151092	n/a	NGLY1	**	N-glycanase 1 [Source:HGNC Symbol;Acc:17646]	0.0256	0.0687	0	10.0349	556	2	328	201, 529
ENSG00000163608	n/a	C3orf17	**	chromosome 3 open reading frame 17 [Source:HGNC Symbol;Acc:24496]	0.0259	0.0693	2.14036	5.48424	480	10	45	14, 138, 235, 296, 312, 315, 360, 415, 418, 463
ENSG00000180198	n/a	RCC1	**	regulator of chromosome condensation 1 [Source:HGNC Symbol;Acc:1913]	0.0261	0.0697	0	2.00827	337	2	28	70, 98
ENSG00000120688	3	WBP4	**	WW domain binding protein 4 [Source:HGNC Symbol;Acc:12739]	0.0264	0.0703	3.3165	2.79172	264	4	40	115, 155, 227, 246
ENSG00000106701	n/a	FSD1L	**	fibronectin type III and SPRY domain containing 1-like [Source:HGNC Symbol;Acc:13753]	0.0269	0.0713	0	2.06451	333	1	NA	160
ENSG00000138686	n/a	BBS7	**	Bardet-Biedl syndrome 7 [Source:HGNC Symbol;Acc:18758]	0.0275	0.0726	0	3.45903	675	2	74	214, 288
ENSG00000112282	n/a	MED23	**	mediator complex subunit 23 [Source:HGNC Symbol;Acc:2372]	0.0278	0.0734	0.00796	3.61249	1103	1	NA	835
ENSG00000125871	n/a	MGME1	**	mitochondrial genome maintenance exonuclease 1 [Source:HGNC Symbol;Acc:16205]	0.0279	0.0736	0.59128	9.03893	302	5	41	80, 125, 162, 167, 229
ENSG00000125817	n/a	CENPB	**	centromere protein B, 80kDa [Source:HGNC Symbol;Acc:1852]	0.0286	0.0752	0	8.19384	355	1	NA	330
ENSG00000188641	n/a	DPYD	**	dihydropyrimidine dehydrogenase [Source:HGNC Symbol;Acc:3012]	0.0288	0.0756	3.67835	6.34567	992	1	NA	930
ENSG00000135423	n/a	GLS2	**	glutaminase 2 (liver, mitochondrial) [Source:HGNC Symbol;Acc:29570]	0.031	0.081	0	1.90247	447	3	158	92, 109, 408
ENSG00000125434	n/a	SLC25A35	**	solute carrier family 25, member 35 [Source:HGNC Symbol;Acc:31921]	0.0312	0.0814	0	6.659	225	9	13	25, 30, 82, 135, 144, 150, 167, 189, 191
ENSG00000111445	3	RFC5	**	replication factor C (activator 1) 5, 36.5kDa [Source:HGNC Symbol;Acc:9973]	0.0314	0.0817	0.42067	1.16376	320	2	175	5, 180
ENSG00000022267	n/a	FHL1	**	four and a half LIM domains 1 [Source:HGNC Symbol;Acc:3702]	0.0318	0.0827	3.43404	10.4646	220	1	NA	63
ENSG00000174111	n/a	SOCS7	**	suppressor of cytokine signaling 7 [Source:HGNC Symbol;Acc:29846]	0.0319	0.0829	0.53078	1.38576	357	6	13	9, 58, 70, 71, 158, 171
ENSG00000167107	3	ACSF2	**	acyl-CoA synthetase family member 2 [Source:HGNC Symbol;Acc:26101]	0.032	0.0831	4.26691	5.6898	465	1	NA	287
ENSG00000154832	n/a	CXXC1	**	CXXC finger protein 1 [Source:HGNC Symbol;Acc:24343]	0.0322	0.0835	0	20.1195	523	1	NA	312
ENSG00000156671	n/a	SAMD8	**	sterile alpha motif domain containing 8 [Source:HGNC Symbol;Acc:26320]	0.0323	0.0837	0.17564	3.53031	436	8	15	4, 19, 27, 54, 149, 157, 240, 254
ENSG00000111669	n/a	TPI1	**	triosephosphate isomerase 1 [Source:HGNC Symbol;Acc:12009]	0.0328	0.0848	0.27952	1.0051	196	3	55.5	43, 116, 154
ENSG00000053770	n/a	AP5M1	**	adaptor-related protein complex 5, mu 1 subunit [Source:HGNC Symbol;Acc:20192]	0.0331	0.0854	0.17742	2.88804	430	19	16	11, 33, 34, 35, 55, 61, 130, 133, 136, 153, 204, 206, 249, 327, 342, 364, 372, 429, 430
ENSG00000134716	n/a	CYP2J2	**	cytochrome P450, family 2, subfamily J, polypeptide 2 [Source:HGNC Symbol;Acc:2634]	0.0332	0.0855	2.42259	3.19953	354	2	100	47, 147
ENSG00000181827	n/a	RFX7	**	regulatory factor X, 7 [Source:HGNC Symbol;Acc:25777]	0.0332	0.0855	4.38783	2.16806	1323	2	116	1008, 1124
ENSG00000137135	n/a	ARHGEF39	**	Rho guanine nucleotide exchange factor (GEF) 39 [Source:HGNC Symbol;Acc:25909]	0.0341	0.0875	0.12646	3.64539	231	10	20	22, 28, 48, 111, 113, 131, 151, 182, 189, 230
ENSG00000001497	n/a	LAS1L	**	LAS1-like (S. cerevisiae) [Source:HGNC Symbol;Acc:25726]	0.0342	0.0878	0.25957	6.32535	482	4	23	260, 273, 296, 445
ENSG00000087301	n/a	TXNDC16	**	thioredoxin domain containing 16 [Source:HGNC Symbol;Acc:19965]	0.0343	0.0879	0.15548	4.23768	673	7	75.5	111, 296, 419, 422, 424, 632, 660
ENSG00000165458	n/a	INPPL1	**	inositol polyphosphate phosphatase-like 1 [Source:HGNC Symbol;Acc:6080]	0.0351	0.0895	4.65929	17.3351	1139	5	129	392, 569, 574, 932, 1013
ENSG00000132768	n/a	DPH2	**	DPH2 homolog (S. cerevisiae) [Source:HGNC Symbol;Acc:3004]	0.0368	0.0935	1.02168	16.7436	395	6	92	16, 112, 159, 251, 387, 390
ENSG00000182271	n/a	TMIGD1	**	transmembrane and immunoglobulin domain containing 1 [Source:HGNC Symbol;Acc:32431]	0.0369	0.0936	3.31016	4.66156	200	3	75	14, 35, 164
ENSG00000162869	3	PPP1R21	**	protein phosphatase 1, regulatory subunit 21 [Source:HGNC Symbol;Acc:30595]	0.0376	0.095	5.25347	1.02899	670	1	NA	526
ENSG00000216490	n/a	IFI30	**	interferon, gamma-inducible protein 30 [Source:HGNC Symbol;Acc:5398]	0.0376	0.095	3.19907	11.0857	157	1	NA	78
ENSG00000103550	n/a	KNOP1	**	lysine-rich nucleolar protein 1 [Source:HGNC Symbol;Acc:34404]	0.0376	0.095	2.09636	3.97312	239	5	47	10, 93, 127, 187, 188
ENSTTRG00000004993	3		**		0.0377	0.0951	3.85153	1.12863	318	9	12	30, 34, 107, 178, 186, 197, 210, 278, 287
ENSG00000164220	n/a	F2RL2	**	coagulation factor II (thrombin) receptor-like 2 [Source:HGNC Symbol;Acc:3539]	0.0383	0.0965	4.46003	7.27116	313	8	21	79, 83, 114, 158, 179, 214, 229, 234
ENSG00000116459	n/a	ATP5F1	**	ATP synthase, H+ transporting, mitochondrial Fo complex, subunit B1 [Source:HGNC Symbol;Acc:840]	0.0384	0.0967	3.25093	1.6393	216	6	13	6, 46, 98, 102, 115, 122
ENSG00000113812	n/a	ACTR8	**	ARP8 actin-related protein 8 homolog (yeast) [Source:HGNC Symbol;Acc:14672]	0.0386	0.097	0	5.98458	562	1	NA	113
ENSG00000214530	n/a	STARD10	**	StAR-related lipid transfer (START) domain containing 10 [Source:HGNC Symbol;Acc:10666]	0.0392	0.0984	5.8111	1.00326	231	3	10.5	18, 19, 39
ENSTTRG00000004849	n/a		**		0.0393	0.0986	2.34644	8.83167	342	7	28	115, 154, 161, 178, 179, 223, 330
ENSG00000100564	n/a	PIGH	*	phosphatidylinositol glycan anchor biosynthesis, class H [Source:HGNC Symbol;Acc:8964]	0.0404	0.101	0.36396	1.01445	168	7	26.5	11, 37, 77, 108, 135, 136, 146
ENSG00000184060	n/a	ADAP2	*	ArfGAP with dual PH domains 2 [Source:HGNC Symbol;Acc:16487]	0.0405	0.101	0.38905	1.0351	186	3	55.5	73, 111, 184
ENSG00000162517	n/a	PEF1	*	penta-EF-hand domain containing 1 [Source:HGNC Symbol;Acc:30009]	0.0419	0.104	0.45107	1.2492	262	9	28.5	12, 15, 49, 64, 94, 148, 158, 185, 223
ENSG00000072849	n/a	DERL2	*	derlin 2 [Source:HGNC Symbol;Acc:17943]	0.0424	0.105	0	47.3246	167	1	NA	132
ENSG00000244242	n/a	IFITM10	*	interferon induced transmembrane protein 10 [Source:HGNC Symbol;Acc:40022]	0.0433	0.107	0	26.5666	180	2	80	30, 110
ENSG00000065328	n/a	MCM10	*	minichromosome maintenance complex component 10 [Source:HGNC Symbol;Acc:18043]	0.0441	0.109	0	3.3841	598	29	10.5	65, 84, 106, 119, 187, 198, 261, 316, 362, 366, 402, 404, 427, 431, 435, 441, 445, 466, 486, 494, 503, 506, 519, 529, 537, 545, 553, 562, 576
ENSG00000169621	n/a	APLF	*	aprataxin and PNKP like factor [Source:HGNC Symbol;Acc:28724]	0.0445	0.11	3.25951	13.3578	360	4	45	85, 130, 327, 332
ENSG00000121211	2	MND1	*	meiotic nuclear divisions 1 homolog (S. cerevisiae) [Source:HGNC Symbol;Acc:24839]	0.045	0.111	0.56728	1.16433	184	6	15	110, 111, 118, 134, 149, 165
ENSG00000138095	n/a	LRPPRC	*	leucine-rich pentatricopeptide repeat containing [Source:HGNC Symbol;Acc:15714]	0.0455	0.112	3.11141	4.39785	1132	59	11	101, 135, 143, 146, 153, 167, 184, 247, 250, 301, 311, 344, 356, 365, 375, 383, 397, 410, 422, 457, 465, 483, 486, 497, 572, 581, 614, 650, 657, 659, 670, 682, 700, 704, 707, 711, 732, 744, 756, 762, 764, 770, 777, 836, 867, 926, 942, 966, 973, 974, 979, 980, 993, 1003, 1017, 1025, 1027, 1053, 1058
ENSG00000119778	n/a	ATAD2B	*	ATPase family, AAA domain containing 2B [Source:HGNC Symbol;Acc:29230]	0.0457	0.112	0	1.23729	1201	5	60.5	897, 1055, 1095, 1116, 1197
ENSTTRG00000003028	n/a		*		0.0458	0.113	0	6.89706	220	2	113	28, 141
ENSG00000126861	n/a	OMG	*	oligodendrocyte myelin glycoprotein [Source:HGNC Symbol;Acc:8135]	0.0461	0.113	2.89854	2.14581	420	10	18	161, 222, 255, 270, 314, 332, 336, 400, 401, 408
ENSG00000204138	n/a	PHACTR4	*	phosphatase and actin regulator 4 [Source:HGNC Symbol;Acc:25793]	0.0463	0.114	0	2.83203	571	26	15	45, 49, 65, 80, 92, 99, 111, 126, 140, 192, 202, 211, 214, 220, 225, 242, 264, 289, 292, 308, 331, 369, 402, 416, 431, 461
ENSG00000105220	n/a	GPI	*	glucose-6-phosphate isomerase [Source:HGNC Symbol;Acc:4458]	0.0467	0.114	3.96184	7.3175	463	8	17	22, 24, 28, 33, 52, 118, 387, 404
ENSG00000108474	n/a	PIGL	*	phosphatidylinositol glycan anchor biosynthesis, class L [Source:HGNC Symbol;Acc:8966]	0.0472	0.115	2.72907	9.40965	198	9	17.5	23, 41, 87, 105, 142, 149, 166, 169, 181
ENSG00000158470	n/a	B4GALT5	*	UDP-Gal:betaGlcNAc beta 1,4- galactosyltransferase, polypeptide 5 [Source:HGNC Symbol;Acc:928]	0.0473	0.116	0	1.13716	289	1	NA	173
ENSG00000119723	n/a	COQ6	*	coenzyme Q6 monooxygenase [Source:HGNC Symbol;Acc:20233]	0.0476	0.116	5.35924	3.4398	378	2	132	100, 232
ENSG00000135452	n/a	TSPAN31	*	tetraspanin 31 [Source:HGNC Symbol;Acc:10539]	0.0487	0.119	0.08088	7.30138	170	3	67.5	25, 38, 160
ENSG00000104738	n/a	MCM4	*	minichromosome maintenance complex component 4 [Source:HGNC Symbol;Acc:6947]	0.049	0.119	0	7.08254	681	10	19	74, 198, 205, 217, 233, 259, 278, 289, 468, 599
ENSG00000114378	n/a	HYAL1	*	hyaluronoglucosaminidase 1 [Source:HGNC Symbol;Acc:5320]	0.0499	0.121	3.33693	5.5907	345	8	20	23, 43, 49, 67, 100, 204, 249, 268
*Column "Score" indicated the quality of the alignment after manual inspection (0: unrealiable to 5: very good; n/a not inspected)

## Sheet: ModelC_cetacea
Table S6B. List of genes for which: (i) the Clade model C had a better fit over M1A along the clade of Cetacea (after a filtering step for false positives) (ii) ω in the divergent site class (ω2) was estimated to be ≥ 1; and (iii) one or more codons’ posterior probability for the ω2 site class ≥ 0.8.*
Dataset	Score	Gene	p-val	Gene_description	P-value	FDR	Background_omega	Foreground_omega	#sites	#PSS	median_interval	PSS
ENSG00000173193	3	PARP14	**	poly (ADP-ribose) polymerase family, member 14 [Source:HGNC Symbol;Acc:29232]	9.97e-37	2.29e-34	2.99771	4.81767	1399	69	13	24, 42, 143, 173, 186, 232, 257, 285, 315, 336, 377, 386, 400, 472, 479, 486, 505, 508, 521, 570, 597, 600, 608, 637, 643, 669, 670, 677, 698, 709, 713, 720, 728, 739, 745, 758, 761, 762, 763, 822, 857, 872, 873, 925, 932, 1009, 1020, 1039, 1095, 1124, 1153, 1167, 1170, 1178, 1210, 1241, 1244, 1251, 1252, 1254, 1261, 1290, 1304, 1354, 1360, 1372, 1387, 1390, 1393
ENSG00000047188	n/a	YTHDC2	**	YTH domain containing 2 [Source:HGNC Symbol;Acc:24721]	3.87e-33	6.87e-31	0.04032	2.4781	1255	66	11	35, 61, 76, 98, 110, 113, 154, 199, 203, 236, 242, 254, 263, 289, 303, 336, 346, 354, 355, 357, 358, 374, 375, 376, 377, 391, 394, 396, 399, 425, 432, 478, 519, 550, 586, 589, 590, 591, 658, 666, 679, 729, 785, 789, 847, 848, 897, 912, 914, 963, 985, 991, 1015, 1036, 1040, 1044, 1055, 1074, 1082, 1090, 1094, 1097, 1105, 1149, 1153, 1168
ENSG00000204262	3	COL5A2	**	collagen, type V, alpha 2 [Source:HGNC Symbol;Acc:2210]	7.39e-27	7.99e-25	0.27403	1.17936	1370	11	124	59, 60, 188, 340, 666, 865, 985, 1197, 1198, 1226, 1320
ENSG00000075539	3	FRYL	**	FRY-like [Source:HGNC Symbol;Acc:29127]	2.52e-26	2.55e-24	0.05026	16.4277	2653	21	10.5	167, 209, 583, 1445, 1446, 1456, 1488, 1638, 1781, 2279, 2280, 2288, 2290, 2291, 2304, 2307, 2308, 2309, 2310, 2527, 2538
ENSG00000113569	2	NUP155	**	nucleoporin 155kDa [Source:HGNC Symbol;Acc:8063]	5.24e-24	4.36e-22	0.19495	1.29967	1371	23	37	101, 131, 163, 230, 616, 619, 623, 665, 677, 725, 727, 728, 816, 908, 1012, 1061, 1067, 1068, 1070, 1159, 1309, 1362, 1365
ENSG00000128596	2	CCDC136	**	coiled-coil domain containing 136 [Source:HGNC Symbol;Acc:22225]	7.58e-20	4.17e-18	5.40025	5.70532	671	24	11	23, 35, 124, 200, 204, 267, 276, 324, 394, 397, 433, 443, 447, 475, 536, 609, 622, 624, 626, 628, 629, 640, 646, 647
ENSG00000082438	3	COBLL1	**	cordon-bleu WH2 repeat protein-like 1 [Source:HGNC Symbol;Acc:23571]	8.35e-19	3.99e-17	1.30205	30.1208	897	32	13	17, 152, 186, 237, 274, 293, 296, 338, 340, 345, 352, 353, 370, 421, 464, 488, 496, 497, 500, 545, 548, 549, 554, 645, 654, 667, 806, 834, 835, 838, 840, 853
ENSG00000163914	2	RHO	**	rhodopsin [Source:HGNC Symbol;Acc:10012]	1.03e-17	4.18e-16	0.19139	1.02468	308	12	15	6, 73, 89, 102, 149, 164, 165, 186, 187, 252, 260, 262
ENSG00000138162	3	TACC2	**	transforming, acidic coiled-coil containing protein 2 [Source:HGNC Symbol;Acc:11523]	5.87e-17	2.21e-15	3.33131	2.04777	2350	74	11	36, 39, 49, 54, 61, 72, 81, 99, 129, 140, 177, 179, 186, 191, 205, 216, 222, 225, 235, 245, 269, 279, 294, 318, 335, 337, 369, 373, 384, 447, 469, 507, 509, 518, 523, 545, 551, 566, 576, 585, 601, 611, 637, 671, 701, 736, 789, 819, 829, 850, 861, 916, 918, 920, 927, 935, 987, 1028, 1089, 1098, 1134, 1167, 1221, 1236, 1268, 1276, 1334, 1357, 1385, 1594, 1601, 1603, 1616, 1620
ENSG00000172139	3	SLC9C1	**	solute carrier family 9, subfamily C (Na+-transporting carboxylic acid decarboxylase), member 1 [Source:HGNC Symbol;Acc:31401]	1.09e-16	3.94e-15	4.18063	4.29534	822	28	14	77, 94, 129, 146, 148, 151, 152, 286, 347, 361, 397, 431, 434, 438, 441, 453, 455, 486, 488, 519, 522, 640, 653, 657, 708, 768, 809, 816
ENSG00000176834	3	VSIG10	**	V-set and immunoglobulin domain containing 10 [Source:HGNC Symbol;Acc:26078]	1.13e-16	4.07e-15	3.77406	103.929	509	8	39	96, 140, 321, 426, 428, 429, 430, 469
ENSG00000016490	3	CLCA1	**	chloride channel accessory 1 [Source:HGNC Symbol;Acc:2015]	5.13e-16	1.68e-14	4.28825	4.57	835	18	17	78, 79, 116, 124, 132, 146, 163, 164, 178, 196, 252, 253, 312, 459, 466, 553, 622, 767
ENSG00000079112	3	CDH17	**	cadherin 17, LI cadherin (liver-intestine) [Source:HGNC Symbol;Acc:1756]	1.27e-15	4e-14	3.67205	4.32528	662	22	20	73, 115, 119, 183, 192, 196, 223, 260, 269, 311, 316, 336, 340, 345, 459, 522, 550, 556, 595, 609, 625, 649
ENSG00000172752	3	COL6A5	**	collagen, type VI, alpha 5 [Source:HGNC Symbol;Acc:26674]	5.56e-15	1.61e-13	4.70304	3.27124	2302	35	30.5	66, 117, 327, 328, 330, 377, 389, 391, 393, 427, 429, 457, 514, 548, 576, 599, 600, 699, 701, 734, 759, 806, 871, 1170, 1269, 1281, 1369, 1545, 1707, 1877, 1897, 1921, 1940, 1957, 2246
ENSG00000091483	n/a	FH	**	fumarate hydratase [Source:HGNC Symbol;Acc:3700]	9.01e-15	2.54e-13	0.06733	2.84343	356	8	14	34, 145, 159, 163, 176, 245, 256, 307
ENSG00000137843	n/a	PAK6	**	p21 protein (Cdc42/Rac)-activated kinase 6 [Source:HGNC Symbol;Acc:16061]	1.12e-14	3.12e-13	0.12047	1.81285	535	16	15	66, 111, 115, 116, 131, 147, 161, 173, 181, 206, 216, 237, 275, 288, 383, 440
ENSG00000061987	n/a	MON2	**	MON2 homolog (S. cerevisiae) [Source:HGNC Symbol;Acc:29177]	6.98e-14	1.74e-12	0.23247	1.00946	1460	14	93	264, 367, 368, 469, 474, 786, 803, 952, 1048, 1050, 1265, 1358, 1359, 1360
ENSG00000197816	2	CCDC180	**	coiled-coil domain containing 180 [Source:HGNC Symbol;Acc:29303]	2.24e-13	5.2e-12	4.08527	1.66877	1442	39	25	61, 68, 130, 133, 167, 182, 312, 447, 472, 475, 536, 542, 556, 560, 589, 618, 643, 645, 664, 669, 694, 695, 724, 729, 743, 759, 780, 805, 850, 924, 1054, 1090, 1096, 1132, 1138, 1235, 1284, 1285, 1414
ENSG00000179912	3	R3HDM2	**	R3H domain containing 2 [Source:HGNC Symbol;Acc:29167]	2.39e-13	5.54e-12	0	28.3052	858	23	17.5	21, 26, 65, 82, 84, 100, 104, 246, 370, 392, 407, 411, 412, 520, 525, 545, 552, 556, 581, 647, 803, 821, 853
ENSG00000134109	n/a	EDEM1	**	ER degradation enhancer, mannosidase alpha-like 1 [Source:HGNC Symbol;Acc:18967]	5.56e-13	1.22e-11	0.1499	1.20012	486	6	18	138, 364, 365, 383, 401, 443
ENSG00000178965	2	C1orf173	**	chromosome 1 open reading frame 173 [Source:HGNC Symbol;Acc:25346]	7.99e-13	1.69e-11	2.69809	3.96213	1205	47	11.5	190, 355, 356, 486, 528, 534, 536, 538, 540, 611, 636, 653, 657, 667, 693, 736, 767, 770, 774, 786, 801, 852, 868, 870, 871, 882, 906, 908, 920, 962, 963, 967, 977, 983, 984, 1005, 1007, 1009, 1047, 1053, 1063, 1086, 1141, 1146, 1173, 1189, 1201
ENSG00000163833	n/a	FBXO40	**	F-box protein 40 [Source:HGNC Symbol;Acc:29816]	1.62e-12	3.25e-11	0.09891	1.05966	449	29	10.5	16, 58, 59, 65, 76, 94, 136, 146, 155, 166, 217, 225, 242, 243, 264, 278, 298, 301, 302, 304, 306, 307, 310, 321, 362, 364, 371, 401, 439
ENSG00000139330	n/a	KERA	**	keratocan [Source:HGNC Symbol;Acc:6309]	1.93e-12	3.82e-11	0.05492	12.1391	333	13	12	31, 52, 55, 159, 160, 165, 178, 193, 194, 287, 298, 304, 327
ENSG00000100077	n/a	ADRBK2	**	adrenergic, beta, receptor kinase 2 [Source:HGNC Symbol;Acc:290]	2.88e-12	5.47e-11	0.25489	1.72439	509	9	24.5	194, 195, 258, 266, 274, 291, 335, 367, 472
ENSG00000124571	2	XPO5	**	exportin 5 [Source:HGNC Symbol;Acc:17675]	4.57e-12	8.48e-11	2.76278	71.5368	1076	11	49	215, 504, 518, 586, 638, 684, 775, 776, 777, 778, 872
ENSG00000082641	2	NFE2L1	**	nuclear factor, erythroid 2-like 1 [Source:HGNC Symbol;Acc:7781]	5.27e-12	9.64e-11	0	66.5961	707	6	44	170, 211, 212, 458, 505, 549
ENSG00000163462	n/a	TRIM46	**	tripartite motif containing 46 [Source:HGNC Symbol;Acc:19019]	6.59e-12	1.19e-10	0	6.517	539	6	25	211, 365, 398, 423, 424, 425
ENSG00000139726	2	DENR	**	density-regulated protein [Source:HGNC Symbol;Acc:2769]	1.26e-11	2.21e-10	5.0347	25.507	178	5	11.5	7, 26, 28, 32, 71
ENSG00000204574	n/a	ABCF1	**	ATP-binding cassette, sub-family F (GCN20), member 1 [Source:HGNC Symbol;Acc:70]	1.38e-11	2.4e-10	0.1637	1.36352	644	9	28.5	27, 56, 142, 477, 478, 497, 526, 554, 565
ENSG00000063169	2	GLTSCR1	**	glioma tumor suppressor candidate region gene 1 [Source:HGNC Symbol;Acc:4332]	1.8e-11	3.06e-10	0.35521	47.4843	1195	10	23	24, 589, 612, 824, 828, 835, 902, 909, 1103, 1107
ENSG00000167619	n/a	TMEM145	**	transmembrane protein 145 [Source:HGNC Symbol;Acc:26912]	1.82e-11	3.08e-10	0.00543	5.84825	378	10	36	46, 85, 147, 152, 188, 192, 193, 252, 361, 371
ENSG00000131558	2	EXOC4	**	exocyst complex component 4 [Source:HGNC Symbol;Acc:30389]	3.92e-11	6.32e-10	0.32179	1.03195	829	18	12	32, 212, 215, 227, 240, 345, 529, 624, 638, 642, 644, 645, 646, 647, 649, 694, 698, 712
ENSG00000125414	n/a	MYH2	**	myosin, heavy chain 2, skeletal muscle, adult [Source:HGNC Symbol;Acc:7572]	4.6e-11	7.32e-10	0.14254	1.17726	1805	19	62.5	13, 18, 51, 118, 279, 305, 467, 538, 713, 771, 802, 904, 1204, 1207, 1216, 1247, 1277, 1396, 1496
ENSG00000138430	n/a	OLA1	**	Obg-like ATPase 1 [Source:HGNC Symbol;Acc:28833]	4.88e-11	7.69e-10	0	60.073	255	4	70	86, 156, 233, 234
ENSG00000157106	n/a	SMG1	**	SMG1 phosphatidylinositol 3-kinase-related kinase [Source:HGNC Symbol;Acc:30045]	5.47e-11	8.58e-10	0.07343	1.51822	3445	4	156	494, 1148, 1304, 1314
ENSG00000004939	3	SLC4A1	**	solute carrier family 4 (anion exchanger), member 1 (Diego blood group) [Source:HGNC Symbol;Acc:11027]	7.31e-11	1.12e-09	5.06197	2.70029	754	16	17	83, 96, 113, 124, 146, 184, 249, 304, 318, 410, 488, 491, 508, 509, 510, 707
ENSG00000111716	n/a	LDHB	**	lactate dehydrogenase B [Source:HGNC Symbol;Acc:6541]	8.67e-11	1.31e-09	0.00663	1.63447	294	13	15	16, 90, 106, 109, 111, 148, 162, 214, 216, 217, 243, 276, 282
ENSG00000105939	2	ZC3HAV1	**	zinc finger CCCH-type, antiviral 1 [Source:HGNC Symbol;Acc:23721]	1.23e-10	1.82e-09	4.08032	4.73073	404	13	19.5	18, 168, 178, 192, 241, 242, 273, 292, 301, 321, 344, 369, 374
ENSG00000144554	2	FANCD2	**	Fanconi anemia, complementation group D2 [Source:HGNC Symbol;Acc:3585]	1.65e-10	2.39e-09	2.05529	23.0467	862	18	30	90, 166, 179, 200, 230, 241, 242, 296, 300, 319, 321, 453, 484, 532, 569, 571, 631, 665
ENSG00000072195	n/a	SPEG	**	SPEG complex locus [Source:HGNC Symbol;Acc:16901]	2.06e-10	2.93e-09	0	1.13959	3107	19	107	319, 453, 473, 492, 1368, 1519, 1578, 1641, 1784, 1787, 1790, 1909, 2106, 2187, 2395, 2517, 2612, 2643, 3096
ENSG00000205111	n/a	CDKL4	**	cyclin-dependent kinase-like 4 [Source:HGNC Symbol;Acc:19287]	2.38e-10	3.36e-09	0.06617	1.35873	253	21	12.5	5, 24, 27, 30, 43, 44, 57, 73, 88, 113, 114, 125, 126, 138, 141, 154, 166, 168, 212, 232, 252
ENSG00000159346	n/a	ADIPOR1	**	adiponectin receptor 1 [Source:HGNC Symbol;Acc:24040]	2.54e-10	3.57e-09	0.03507	1.33463	316	3	57.5	77, 184, 192
ENSG00000159842	n/a	ABR	**	active BCR-related [Source:HGNC Symbol;Acc:81]	3.14e-10	4.38e-09	0.16071	2.45594	818	6	134	33, 283, 417, 418, 428, 757
ENSG00000169896	2	ITGAM	**	integrin, alpha M (complement component 3 receptor 3 subunit) [Source:HGNC Symbol;Acc:6149]	3.3e-10	4.58e-09	4.53758	5.12582	991	19	47	46, 133, 151, 156, 163, 166, 236, 238, 336, 371, 430, 496, 633, 722, 729, 852, 853, 855, 927
ENSG00000156599	n/a	ZDHHC5	**	zinc finger, DHHC-type containing 5 [Source:HGNC Symbol;Acc:18472]	5.33e-10	7.16e-09	0.1527	1.47665	592	8	38	2, 12, 19, 234, 272, 488, 531, 566
ENSG00000205403	2	CFI	**	complement factor I [Source:HGNC Symbol;Acc:5394]	8.56e-10	1.12e-08	3.26437	2.66898	446	16	14	98, 159, 184, 231, 247, 261, 281, 295, 298, 301, 304, 317, 333, 334, 338, 386
ENSG00000174197	2	MGA	**	MGA, MAX dimerization protein [Source:HGNC Symbol;Acc:14010]	9.08e-10	1.17e-08	0.03385	18.5542	2586	32	43	187, 301, 350, 501, 553, 564, 567, 568, 570, 649, 852, 1145, 1151, 1152, 1156, 1157, 1179, 1348, 1349, 1453, 1641, 1772, 1815, 1822, 1903, 1928, 2009, 2044, 2061, 2068, 2469, 2570
ENSG00000179532	2	DNHD1	**	dynein heavy chain domain 1 [Source:HGNC Symbol;Acc:26532]	9.34e-10	1.21e-08	3.89802	4.0339	4069	59	47	4, 6, 24, 201, 206, 358, 420, 533, 578, 663, 673, 720, 724, 748, 812, 1062, 1109, 1158, 1239, 1318, 1534, 1565, 1746, 1751, 1770, 1772, 1789, 1796, 1932, 1941, 2020, 2068, 2070, 2216, 2279, 2397, 2490, 2761, 2768, 2863, 2865, 2870, 3089, 3093, 3128, 3237, 3273, 3275, 3294, 3318, 3394, 3426, 3452, 3574, 3685, 3851, 3854, 3962, 3986
ENSG00000137628	n/a	DDX60	**	DEAD (Asp-Glu-Ala-Asp) box polypeptide 60 [Source:HGNC Symbol;Acc:25942]	1.17e-09	1.49e-08	3.36744	3.7494	1249	25	43.5	104, 115, 175, 210, 345, 371, 457, 554, 616, 659, 760, 763, 767, 775, 833, 857, 869, 933, 1004, 1104, 1166, 1167, 1211, 1214, 1224
ENSG00000256061	3	DYX1C1	**	dyslexia susceptibility 1 candidate 1 [Source:HGNC Symbol;Acc:21493]	1.81e-09	2.21e-08	0.93535	27.8769	380	13	11	4, 17, 110, 135, 144, 165, 169, 174, 175, 178, 180, 251, 340
ENSG00000079134	n/a	THOC1	**	THO complex 1 [Source:HGNC Symbol;Acc:19070]	2.44e-09	2.92e-08	0.02153	7.67599	563	6	87	36, 123, 228, 339, 340, 400
ENSG00000131730	n/a	CKMT2	**	creatine kinase, mitochondrial 2 (sarcomeric) [Source:HGNC Symbol;Acc:1996]	2.98e-09	3.49e-08	0.14666	1.04409	379	5	69	41, 162, 179, 186, 373
ENSG00000182179	2	UBA7	**	ubiquitin-like modifier activating enzyme 7 [Source:HGNC Symbol;Acc:12471]	2.98e-09	3.49e-08	2.98173	3.19631	792	21	32	74, 90, 128, 175, 216, 274, 444, 461, 498, 511, 519, 554, 596, 642, 654, 669, 727, 747, 776, 778, 785
ENSG00000039068	2	CDH1	**	cadherin 1, type 1, E-cadherin (epithelial) [Source:HGNC Symbol;Acc:1748]	3.2e-09	3.71e-08	2.72969	6.19558	746	17	33	5, 117, 158, 196, 203, 274, 276, 367, 376, 388, 426, 467, 472, 543, 571, 572, 574
ENSG00000143318	n/a	CASQ1	**	calsequestrin 1 (fast-twitch, skeletal muscle) [Source:HGNC Symbol;Acc:1512]	4.2e-09	4.77e-08	0.28986	1.46702	336	16	13	1, 18, 19, 25, 26, 85, 93, 104, 133, 167, 224, 262, 272, 275, 307, 320
ENSG00000142687	1	KIAA0319L	**	KIAA0319-like [Source:HGNC Symbol;Acc:30071]	4.34e-09	4.9e-08	0.24918	23.417	810	4	22	578, 583, 622, 644
ENSG00000167257	2	RNF214	**	ring finger protein 214 [Source:HGNC Symbol;Acc:25335]	4.39e-09	4.95e-08	0.39417	254.957	643	14	12	6, 8, 20, 52, 63, 72, 78, 113, 130, 145, 517, 587, 597, 608
ENSG00000198887	n/a	SMC5	**	structural maintenance of chromosomes 5 [Source:HGNC Symbol;Acc:20465]	5.72e-09	6.34e-08	0.33348	1.26973	1001	24	29	6, 20, 22, 27, 136, 173, 180, 261, 264, 283, 295, 324, 355, 360, 369, 406, 503, 552, 571, 624, 685, 687, 821, 973
ENSG00000173588	2	CCDC41	**	coiled-coil domain containing 41 [Source:HGNC Symbol;Acc:17966]	6.7e-09	7.33e-08	5.28355	1.13502	497	16	16	8, 11, 13, 134, 172, 176, 180, 183, 188, 225, 255, 271, 309, 393, 455, 459
ENSG00000129646	n/a	QRICH2	**	glutamine rich 2 [Source:HGNC Symbol;Acc:25326]	7.41e-09	8.04e-08	2.64356	1.86135	1052	35	14.5	18, 21, 46, 60, 74, 78, 83, 101, 130, 137, 143, 176, 188, 193, 194, 307, 355, 366, 367, 386, 387, 397, 440, 443, 466, 514, 515, 534, 601, 616, 645, 705, 718, 759, 1008
ENSG00000135828	2	RNASEL	**	ribonuclease L (2',5'-oligoisoadenylate synthetase-dependent) [Source:HGNC Symbol;Acc:10050]	7.53e-09	8.14e-08	2.53369	3.06177	591	27	13	13, 25, 37, 48, 59, 60, 61, 70, 113, 127, 168, 206, 284, 315, 369, 383, 417, 436, 453, 481, 486, 498, 499, 502, 539, 548, 552
ENSG00000134061	2	CD180	**	CD180 molecule [Source:HGNC Symbol;Acc:6726]	8.41e-09	9.04e-08	3.38207	3.9469	641	16	21	116, 183, 218, 289, 301, 322, 386, 397, 411, 414, 423, 459, 470, 592, 596, 619
ENSG00000205413	2	SAMD9	**	sterile alpha motif domain containing 9 [Source:HGNC Symbol;Acc:1348]	1.09e-08	1.15e-07	2.83881	7.80342	1463	53	14	11, 38, 43, 59, 73, 76, 128, 165, 218, 294, 295, 303, 318, 323, 327, 334, 377, 431, 609, 658, 661, 666, 781, 784, 836, 902, 904, 915, 926, 941, 950, 975, 1001, 1014, 1025, 1029, 1040, 1083, 1102, 1107, 1167, 1238, 1245, 1259, 1278, 1281, 1284, 1322, 1326, 1328, 1329, 1362, 1442
ENSG00000198796	n/a	ALPK2	**	alpha-kinase 2 [Source:HGNC Symbol;Acc:20565]	1.3e-08	1.35e-07	2.43296	1.69921	1659	31	26.5	254, 383, 393, 465, 471, 473, 498, 508, 516, 599, 604, 651, 653, 699, 749, 761, 797, 850, 879, 884, 941, 949, 998, 1001, 1003, 1031, 1150, 1155, 1176, 1217, 1659
ENSG00000121871	n/a	SLITRK3	**	SLIT and NTRK-like family, member 3 [Source:HGNC Symbol;Acc:23501]	1.65e-08	1.69e-07	0.25747	1.40067	821	7	54.5	269, 275, 511, 621, 697, 704, 737
ENSG00000178913	n/a	TAF7	**	TAF7 RNA polymerase II, TATA box binding protein (TBP)-associated factor, 55kDa [Source:HGNC Symbol;Acc:11541]	1.66e-08	1.7e-07	0.16755	1.67043	309	9	17.5	12, 34, 50, 81, 82, 101, 229, 237, 241
ENSG00000139219	n/a	COL2A1	**	collagen, type II, alpha 1 [Source:HGNC Symbol;Acc:2200]	2.06e-08	2.09e-07	0.20663	5.61584	1449	15	66	78, 179, 186, 226, 402, 466, 802, 899, 1056, 1090, 1310, 1312, 1313, 1317, 1385
ENSG00000146216	n/a	TTBK1	**	tau tubulin kinase 1 [Source:HGNC Symbol;Acc:19140]	2.06e-08	2.09e-07	0	4.57905	1148	19	19.5	363, 493, 510, 524, 525, 528, 529, 532, 632, 648, 655, 657, 679, 822, 857, 921, 1007, 1034, 1111
ENSG00000177054	n/a	ZDHHC13	**	zinc finger, DHHC-type containing 13 [Source:HGNC Symbol;Acc:18413]	2.08e-08	2.1e-07	0.17806	9.05075	495	24	12	95, 109, 127, 169, 182, 207, 210, 220, 222, 224, 225, 226, 254, 255, 267, 329, 375, 376, 377, 378, 386, 398, 410, 423
ENSG00000181027	n/a	FKRP	**	fukutin related protein [Source:HGNC Symbol;Acc:17997]	2.25e-08	2.26e-07	0.1172	2.37244	475	9	19	23, 135, 139, 194, 211, 232, 299, 301, 303
ENSG00000058729	n/a	RIOK2	**	RIO kinase 2 [Source:HGNC Symbol;Acc:18999]	2.34e-08	2.33e-07	0.16313	6.38447	415	16	20	37, 47, 59, 138, 160, 169, 182, 234, 276, 307, 327, 333, 347, 349, 382, 409
ENSG00000148634	n/a	HERC4	**	HECT and RLD domain containing E3 ubiquitin protein ligase 4 [Source:HGNC Symbol;Acc:24521]	2.74e-08	2.69e-07	0	12.9098	871	3	216.5	163, 393, 596
ENSG00000143324	n/a	XPR1	**	xenotropic and polytropic retrovirus receptor 1 [Source:HGNC Symbol;Acc:12827]	2.94e-08	2.87e-07	0	3.76741	626	17	26	118, 195, 224, 225, 226, 257, 258, 376, 382, 402, 460, 487, 504, 529, 536, 563, 613
ENSG00000141449	n/a	GREB1L	**	growth regulation by estrogen in breast cancer-like [Source:HGNC Symbol;Acc:31042]	3.03e-08	2.95e-07	0.29594	1.9203	1795	22	17	235, 246, 329, 337, 481, 824, 825, 842, 1098, 1160, 1193, 1206, 1242, 1247, 1249, 1260, 1261, 1264, 1266, 1604, 1659, 1792
ENSTTRG00000006290	2		**		3.43e-08	3.32e-07	0	24.8197	487	10	35	8, 86, 98, 172, 224, 252, 255, 269, 432, 467
ENSG00000120948	n/a	TARDBP	**	TAR DNA binding protein [Source:HGNC Symbol;Acc:11571]	3.72e-08	3.58e-07	0	2.57764	394	3	97	175, 176, 369
ENSG00000122861	n/a	PLAU	**	plasminogen activator, urokinase [Source:HGNC Symbol;Acc:9052]	4.45e-08	4.21e-07	4.23455	1.2001	413	11	28	14, 79, 145, 156, 239, 277, 295, 296, 300, 303, 406
ENSG00000158435	n/a	CNOT11	**	CCR4-NOT transcription complex, subunit 11 [Source:HGNC Symbol;Acc:25217]	7e-08	6.44e-07	0.06323	1.14053	466	5	21	177, 228, 234, 243, 276
ENSG00000187672	n/a	ERC2	**	ELKS/RAB6-interacting/CAST family member 2 [Source:HGNC Symbol;Acc:31922]	7.29e-08	6.7e-07	0	36.8579	853	2	99	722, 821
ENSG00000006652	n/a	IFRD1	**	interferon-related developmental regulator 1 [Source:HGNC Symbol;Acc:5456]	7.33e-08	6.72e-07	0	7.2652	399	10	14	3, 6, 9, 98, 170, 184, 197, 236, 346, 347
ENSG00000143643	n/a	TTC13	**	tetratricopeptide repeat domain 13 [Source:HGNC Symbol;Acc:26204]	9.71e-08	8.68e-07	0.16576	1.9651	650	5	88.5	125, 137, 182, 314, 519
ENSG00000169231	n/a	THBS3	**	thrombospondin 3 [Source:HGNC Symbol;Acc:11787]	1.01e-07	9e-07	0.32532	1.02216	808	6	92	4, 96, 97, 120, 323, 585
ENSG00000120705	n/a	ETF1	**	eukaryotic translation termination factor 1 [Source:HGNC Symbol;Acc:3477]	1.08e-07	9.55e-07	0	34.0279	397	3	68.5	119, 240, 256
ENSG00000100368	2	CSF2RB	**	colony stimulating factor 2 receptor, beta, low-affinity (granulocyte-macrophage) [Source:HGNC Symbol;Acc:2436]	1.09e-07	9.63e-07	3.27618	4.1859	621	23	12.5	20, 26, 60, 62, 65, 71, 119, 242, 336, 337, 339, 367, 381, 409, 420, 457, 479, 484, 488, 490, 493, 507, 522
ENSG00000167325	n/a	RRM1	**	ribonucleotide reductase M1 [Source:HGNC Symbol;Acc:10451]	1.17e-07	1.03e-06	0.22187	1.84081	771	8	75	111, 186, 426, 535, 567, 658, 706, 753
ENSG00000122224	3	LY9	**	lymphocyte antigen 9 [Source:HGNC Symbol;Acc:6730]	1.24e-07	1.08e-06	3.60527	3.43348	400	15	15	11, 17, 25, 75, 81, 83, 84, 85, 114, 167, 221, 238, 368, 382, 398
ENSG00000184226	n/a	PCDH9	**	protocadherin 9 [Source:HGNC Symbol;Acc:8661]	1.41e-07	1.21e-06	0.04499	3.01752	923	2	116	695, 811
ENSG00000128655	n/a	PDE11A	**	phosphodiesterase 11A [Source:HGNC Symbol;Acc:8773]	1.43e-07	1.23e-06	0.2343	2.50965	880	12	53	3, 56, 65, 228, 402, 475, 476, 480, 554, 555, 566, 880
ENSG00000002745	n/a	WNT16	**	wingless-type MMTV integration site family, member 16 [Source:HGNC Symbol;Acc:16267]	1.53e-07	1.31e-06	0.17894	1.15335	261	7	21	17, 41, 44, 103, 153, 171, 183
ENSG00000121892	n/a	PDS5A	**	PDS5, regulator of cohesion maintenance, homolog A (S. cerevisiae) [Source:HGNC Symbol;Acc:29088]	1.57e-07	1.34e-06	0	84.5988	1211	2	48	579, 627
ENSG00000161618	n/a	ALDH16A1	**	aldehyde dehydrogenase 16 family, member A1 [Source:HGNC Symbol;Acc:28114]	1.78e-07	1.51e-06	0	18.5489	579	14	12	6, 7, 34, 37, 136, 148, 230, 287, 289, 290, 327, 472, 480, 487
ENSG00000214842	2	RAD51AP2	**	RAD51 associated protein 2 [Source:HGNC Symbol;Acc:34417]	1.87e-07	1.58e-06	3.45201	2.65562	800	33	11	6, 17, 18, 29, 30, 45, 64, 69, 70, 77, 83, 89, 97, 102, 158, 273, 318, 321, 333, 374, 393, 446, 477, 496, 497, 507, 519, 530, 538, 547, 603, 693, 715
ENSG00000182264	n/a	IZUMO1	**	izumo sperm-egg fusion 1 [Source:HGNC Symbol;Acc:28539]	2.33e-07	1.93e-06	3.27684	3.04586	315	17	14.5	14, 17, 45, 106, 153, 159, 164, 179, 193, 196, 214, 229, 237, 259, 275, 276, 278
ENSG00000198000	n/a	NOL8	**	nucleolar protein 8 [Source:HGNC Symbol;Acc:23387]	2.46e-07	2.03e-06	3.08885	10.3576	1150	16	31	218, 230, 257, 258, 282, 338, 395, 426, 440, 441, 501, 609, 699, 709, 742, 1028
ENSTTRG00000012619	1		**		2.48e-07	2.04e-06	158.607	999	359	1	NA	4
ENSG00000165490	2	C11orf82	**	chromosome 11 open reading frame 82 [Source:HGNC Symbol;Acc:26351]	2.58e-07	2.12e-06	3.62681	4.16491	808	14	22	143, 180, 184, 317, 339, 353, 360, 374, 538, 548, 634, 671, 681, 735
ENSG00000214655	n/a	ZSWIM8	**	zinc finger, SWIM-type containing 8 [Source:HGNC Symbol;Acc:23528]	2.6e-07	2.13e-06	0	14.18	1723	5	199.5	692, 693, 1073, 1092, 1507
ENSG00000132357	n/a	CARD6	**	caspase recruitment domain family, member 6 [Source:HGNC Symbol;Acc:16394]	2.72e-07	2.22e-06	2.9343	1.3772	1013	31	11.5	97, 100, 102, 105, 137, 167, 226, 227, 241, 390, 504, 704, 712, 716, 728, 790, 791, 796, 828, 841, 844, 856, 858, 869, 940, 949, 963, 964, 970, 1002, 1012
ENSG00000165272	n/a	AQP3	**	aquaporin 3 (Gill blood group) [Source:HGNC Symbol;Acc:636]	2.75e-07	2.24e-06	0.18334	1.08997	232	5	12	73, 75, 89, 99, 158
ENSTTRG00000012474	n/a		**		2.99e-07	2.42e-06	0	1.06315	382	3	116.5	133, 282, 366
ENSG00000088930	n/a	XRN2	**	5'-3' exoribonuclease 2 [Source:HGNC Symbol;Acc:12836]	3.13e-07	2.52e-06	0.31534	1.24065	786	10	31	164, 195, 381, 384, 398, 402, 582, 594, 666, 746
ENSG00000103599	n/a	IQCH	**	IQ motif containing H [Source:HGNC Symbol;Acc:25721]	3.4e-07	2.72e-06	3.71344	1.73727	895	22	15	12, 102, 131, 143, 147, 148, 155, 170, 173, 175, 264, 268, 288, 306, 309, 391, 512, 577, 772, 787, 788, 792
ENSG00000064313	n/a	TAF2	**	TAF2 RNA polymerase II, TATA box binding protein (TBP)-associated factor, 150kDa [Source:HGNC Symbol;Acc:11536]	4.1e-07	3.24e-06	0	17.2042	983	4	58	34, 35, 865, 923
ENSG00000111752	n/a	PHC1	**	polyhomeotic homolog 1 (Drosophila) [Source:HGNC Symbol;Acc:3182]	4.15e-07	3.28e-06	0.41672	1.78637	977	20	14	81, 339, 427, 429, 432, 477, 488, 537, 542, 571, 594, 621, 635, 656, 662, 675, 676, 689, 772, 777
ENSG00000166444	n/a	ST5	**	suppression of tumorigenicity 5 [Source:HGNC Symbol;Acc:11350]	4.37e-07	3.43e-06	0.0717	11.331	911	16	14	168, 255, 259, 264, 268, 271, 322, 394, 449, 451, 452, 457, 471, 523, 842, 859
ENSG00000169891	n/a	REPS2	**	RALBP1 associated Eps domain containing 2 [Source:HGNC Symbol;Acc:9963]	4.6e-07	3.59e-06	0.43419	18.7068	490	21	10.5	76, 78, 85, 96, 124, 125, 135, 136, 145, 183, 196, 219, 245, 249, 250, 256, 273, 370, 392, 423, 425
ENSG00000149231	2	CCDC82	**	coiled-coil domain containing 82 [Source:HGNC Symbol;Acc:26282]	4.78e-07	3.71e-06	8.57391	1.64706	356	9	33.5	49, 63, 105, 136, 216, 239, 257, 293, 356
ENSG00000104331	n/a	IMPAD1	**	inositol monophosphatase domain containing 1 [Source:HGNC Symbol;Acc:26019]	4.82e-07	3.73e-06	0.1957	2.03628	207	7	21.5	34, 71, 80, 88, 89, 123, 199
ENSG00000078618	n/a	NRD1	**	nardilysin (N-arginine dibasic convertase) [Source:HGNC Symbol;Acc:7995]	5.59e-07	4.29e-06	0	15.9142	998	19	33	4, 57, 88, 143, 169, 330, 388, 415, 416, 451, 682, 730, 746, 761, 786, 790, 809, 952, 989
ENSG00000162927	2	PUS10	**	pseudouridylate synthase 10 [Source:HGNC Symbol;Acc:26505]	5.72e-07	4.38e-06	5.49302	14.4917	452	7	20.5	50, 84, 86, 92, 235, 413, 420
ENSG00000116729	n/a	WLS	**	wntless Wnt ligand secretion mediator [Source:HGNC Symbol;Acc:30238]	5.87e-07	4.49e-06	0	30.7045	438	3	148	69, 97, 365
ENSG00000113368	n/a	LMNB1	**	lamin B1 [Source:HGNC Symbol;Acc:6637]	6.1e-07	4.65e-06	0	3.44393	454	3	184	70, 77, 438
ENSG00000172543	2	CTSW	**	cathepsin W [Source:HGNC Symbol;Acc:2546]	7.32e-07	5.49e-06	4.30535	3.98753	222	8	20	77, 88, 98, 131, 151, 178, 179, 207
ENSG00000110427	n/a	KIAA1549L	**	KIAA1549-like [Source:HGNC Symbol;Acc:24836]	7.4e-07	5.54e-06	3.47223	4.12641	1589	3	600.5	22, 729, 1223
ENSG00000185664	n/a	PMEL	**	premelanosome protein [Source:HGNC Symbol;Acc:10880]	9.51e-07	7.01e-06	1.4443	18.3409	438	7	14	52, 122, 137, 208, 213, 214, 227
ENSG00000106686	n/a	SPATA6L	**	spermatogenesis associated 6-like [Source:HGNC Symbol;Acc:25472]	9.58e-07	7.06e-06	0	9.64586	263	13	12	64, 79, 81, 82, 83, 118, 136, 184, 196, 220, 232, 234, 238
ENSG00000162819	n/a	BROX	**	BRO1 domain and CAAX motif containing [Source:HGNC Symbol;Acc:26512]	9.79e-07	7.19e-06	0.2616	1.47268	271	6	16	9, 10, 15, 217, 233, 265
ENSG00000115474	n/a	KCNJ13	**	potassium inwardly-rectifying channel, subfamily J, member 13 [Source:HGNC Symbol;Acc:6259]	1.03e-06	7.52e-06	0	27.2265	340	5	83.5	29, 85, 86, 197, 338
ENSG00000021852	n/a	C8B	**	complement component 8, beta polypeptide [Source:HGNC Symbol;Acc:1353]	1.15e-06	8.26e-06	3.1517	1.50405	490	13	13.5	1, 50, 238, 239, 241, 260, 313, 380, 381, 391, 392, 394, 411
ENSG00000104312	n/a	RIPK2	**	receptor-interacting serine-threonine kinase 2 [Source:HGNC Symbol;Acc:10020]	1.17e-06	8.39e-06	0	6.98369	417	12	28	33, 81, 96, 150, 179, 181, 182, 183, 211, 249, 314, 320
ENSG00000160685	n/a	ZBTB7B	**	zinc finger and BTB domain containing 7B [Source:HGNC Symbol;Acc:18668]	1.23e-06	8.77e-06	0.18374	13.6397	522	9	37.5	69, 127, 128, 160, 182, 218, 257, 318, 501
ENSG00000166133	n/a	RPUSD2	**	RNA pseudouridylate synthase domain containing 2 [Source:HGNC Symbol;Acc:24180]	1.27e-06	9.03e-06	0.17107	2.68851	452	19	18.5	2, 15, 36, 42, 60, 61, 130, 156, 178, 187, 220, 239, 240, 242, 244, 300, 420, 444, 451
ENSG00000164080	n/a	RAD54L2	**	RAD54-like 2 (S. cerevisiae) [Source:HGNC Symbol;Acc:29123]	1.31e-06	9.27e-06	0.04396	7.19111	1365	12	66	128, 259, 559, 792, 793, 794, 966, 968, 970, 974, 1040, 1315
ENSG00000196405	n/a	EVL	**	Enah/Vasp-like [Source:HGNC Symbol;Acc:20234]	1.34e-06	9.46e-06	0.42522	7.02959	309	11	11.5	94, 96, 98, 106, 121, 139, 158, 201, 219, 220, 223
ENSG00000156395	n/a	SORCS3	**	sortilin-related VPS10 domain containing receptor 3 [Source:HGNC Symbol;Acc:16699]	1.42e-06	9.95e-06	1.36439	473.783	996	8	13	74, 82, 92, 105, 154, 155, 578, 866
ENSG00000141736	n/a	ERBB2	**	v-erb-b2 avian erythroblastic leukemia viral oncogene homolog 2 [Source:HGNC Symbol;Acc:3430]	1.42e-06	9.95e-06	0.10176	2.53153	977	10	64	57, 121, 174, 413, 527, 529, 691, 704, 709, 909
ENSG00000076108	n/a	BAZ2A	**	bromodomain adjacent to zinc finger domain, 2A [Source:HGNC Symbol;Acc:962]	1.52e-06	1.06e-05	0.17732	2.74207	1750	45	21.5	1, 9, 10, 65, 66, 76, 88, 176, 198, 280, 299, 370, 407, 410, 411, 413, 489, 510, 700, 723, 831, 919, 961, 980, 1057, 1060, 1061, 1075, 1084, 1097, 1100, 1229, 1292, 1371, 1402, 1444, 1447, 1475, 1476, 1508, 1591, 1615, 1616, 1635, 1637
ENSG00000078898	n/a	BPIFB2	**	BPI fold containing family B, member 2 [Source:HGNC Symbol;Acc:16177]	1.53e-06	1.07e-05	4.05419	3.40426	407	11	26.5	50, 91, 113, 117, 133, 136, 185, 216, 221, 299, 374
ENSG00000094755	n/a	GABRP	**	gamma-aminobutyric acid (GABA) A receptor, pi [Source:HGNC Symbol;Acc:4089]	1.55e-06	1.08e-05	0.11091	4.23785	400	18	14	5, 19, 92, 148, 202, 209, 217, 225, 241, 274, 305, 338, 345, 358, 364, 373, 394, 395
ENSG00000157502	1	MUM1L1	**	melanoma associated antigen (mutated) 1-like 1 [Source:HGNC Symbol;Acc:26583]	1.57e-06	1.09e-05	5.85375	3.74442	512	3	103	291, 343, 497
ENSG00000053372	n/a	MRTO4	**	mRNA turnover 4 homolog (S. cerevisiae) [Source:HGNC Symbol;Acc:18477]	1.72e-06	1.18e-05	0.15292	1.00553	169	4	40	6, 46, 112, 133
ENSG00000125772	n/a	GPCPD1	**	glycerophosphocholine phosphodiesterase GDE1 homolog (S. cerevisiae) [Source:HGNC Symbol;Acc:26957]	1.77e-06	1.21e-05	0.40001	1.79456	460	9	17	3, 29, 37, 74, 78, 142, 147, 154, 391
ENSG00000163104	n/a	SMARCAD1	**	SWI/SNF-related, matrix-associated actin-dependent regulator of chromatin, subfamily a, containing DEAD/H box 1 [Source:HGNC Symbol;Acc:18398]	1.79e-06	1.22e-05	0.11115	3.7782	884	11	17.5	22, 64, 72, 220, 352, 375, 387, 388, 398, 401, 501
ENSG00000120071	n/a	KANSL1	**	KAT8 regulatory NSL complex subunit 1 [Source:HGNC Symbol;Acc:24565]	1.84e-06	1.25e-05	0.58512	999	1063	40	15	50, 79, 81, 135, 165, 172, 173, 195, 211, 242, 245, 247, 251, 357, 360, 372, 389, 450, 466, 483, 489, 508, 591, 602, 632, 647, 723, 728, 774, 775, 777, 797, 805, 817, 971, 977, 982, 1052, 1055, 1063
ENSG00000170379	n/a	FAM115C	**	family with sequence similarity 115, member C [Source:HGNC Symbol;Acc:26878]	1.97e-06	1.33e-05	3.26464	3.47615	837	29	10.5	34, 44, 114, 222, 225, 246, 251, 252, 253, 264, 274, 282, 294, 316, 338, 343, 344, 374, 378, 384, 392, 398, 419, 462, 606, 759, 773, 808, 814
ENSG00000118246	n/a	FASTKD2	**	FAST kinase domains 2 [Source:HGNC Symbol;Acc:29160]	1.99e-06	1.34e-05	3.19555	4.9953	550	13	16.5	17, 26, 50, 51, 108, 255, 289, 410, 413, 416, 420, 423, 493
ENSG00000147677	n/a	EIF3H	**	eukaryotic translation initiation factor 3, subunit H [Source:HGNC Symbol;Acc:3273]	2.09e-06	1.41e-05	0.07994	4.59147	332	4	85	9, 181, 227, 312
ENSG00000108389	n/a	MTMR4	**	myotubularin related protein 4 [Source:HGNC Symbol;Acc:7452]	2.18e-06	1.46e-05	0.17301	2.85828	1095	9	45.5	80, 95, 105, 270, 581, 642, 662, 692, 779
ENSG00000108733	n/a	PEX12	**	peroxisomal biogenesis factor 12 [Source:HGNC Symbol;Acc:8854]	2.19e-06	1.46e-05	0.17928	1.03812	339	23	10.5	28, 47, 57, 63, 108, 124, 139, 152, 207, 211, 222, 228, 235, 236, 244, 258, 260, 289, 305, 319, 324, 327, 337
ENSG00000140853	n/a	NLRC5	**	NLR family, CARD domain containing 5 [Source:HGNC Symbol;Acc:29933]	2.29e-06	1.52e-05	3.71203	2.83832	1407	25	47	49, 96, 101, 161, 167, 168, 241, 272, 288, 294, 373, 516, 529, 595, 715, 783, 874, 875, 918, 976, 1011, 1013, 1136, 1183, 1349
ENSG00000083457	n/a	ITGAE	**	integrin, alpha E (antigen CD103, human mucosal lymphocyte antigen 1; alpha polypeptide) [Source:HGNC Symbol;Acc:6147]	2.36e-06	1.57e-05	3.40124	3.13613	870	16	31	34, 47, 128, 147, 181, 212, 237, 283, 474, 482, 649, 740, 741, 743, 744, 825
ENSG00000112759	n/a	SLC29A1	**	solute carrier family 29 (equilibrative nucleoside transporter), member 1 [Source:HGNC Symbol;Acc:11003]	2.65e-06	1.74e-05	7.64246	4.42773	386	9	17.5	143, 199, 200, 207, 218, 265, 266, 290, 324
ENSG00000120254	n/a	MTHFD1L	**	methylenetetrahydrofolate dehydrogenase (NADP+ dependent) 1-like [Source:HGNC Symbol;Acc:21055]	2.79e-06	1.82e-05	0.34015	1.42827	733	13	33	22, 31, 62, 123, 124, 316, 337, 372, 410, 411, 501, 608, 619
ENSG00000074603	n/a	DPP8	**	dipeptidyl-peptidase 8 [Source:HGNC Symbol;Acc:16490]	3e-06	1.95e-05	0	15.0502	878	6	42	346, 418, 489, 531, 532, 533
ENSG00000099308	n/a	MAST3	**	microtubule associated serine/threonine kinase 3 [Source:HGNC Symbol;Acc:19036]	3.02e-06	1.96e-05	0.09673	7.00117	933	7	66.5	99, 105, 232, 234, 586, 587, 800
ENSG00000010292	n/a	NCAPD2	**	non-SMC condensin I complex, subunit D2 [Source:HGNC Symbol;Acc:24305]	3.07e-06	1.99e-05	0.31498	6.2843	1140	39	16	26, 85, 88, 91, 146, 229, 241, 249, 251, 261, 280, 306, 374, 402, 475, 491, 510, 587, 593, 594, 608, 635, 662, 698, 762, 769, 900, 972, 983, 987, 991, 1007, 1008, 1009, 1010, 1028, 1121, 1126, 1132
ENSG00000112715	n/a	VEGFA	**	vascular endothelial growth factor A [Source:HGNC Symbol;Acc:12680]	3.71e-06	2.37e-05	0	139.985	151	1	NA	42
ENSG00000175455	n/a	CCDC14	**	coiled-coil domain containing 14 [Source:HGNC Symbol;Acc:25766]	3.86e-06	2.46e-05	0.19318	3.66948	690	20	29	29, 39, 67, 93, 134, 199, 255, 306, 352, 430, 432, 433, 437, 466, 475, 496, 529, 535, 592, 676
ENSG00000154269	n/a	ENPP3	**	ectonucleotide pyrophosphatase/phosphodiesterase 3 [Source:HGNC Symbol;Acc:3358]	4.31e-06	2.72e-05	4.18453	3.448	773	11	33	43, 47, 280, 281, 287, 333, 474, 487, 678, 698, 763
ENSG00000164024	n/a	METAP1	**	methionyl aminopeptidase 1 [Source:HGNC Symbol;Acc:15789]	4.43e-06	2.78e-05	0	3.37877	328	3	44.5	18, 25, 107
ENSG00000011405	n/a	PIK3C2A	**	phosphatidylinositol-4-phosphate 3-kinase, catalytic subunit type 2 alpha [Source:HGNC Symbol;Acc:8971]	5.02e-06	3.11e-05	0.28457	6.75829	1549	28	37	17, 45, 47, 59, 103, 154, 204, 236, 248, 327, 401, 478, 484, 507, 544, 556, 581, 692, 698, 778, 805, 871, 923, 1205, 1317, 1322, 1331, 1416
ENSG00000147548	n/a	WHSC1L1	**	Wolf-Hirschhorn syndrome candidate 1-like 1 [Source:HGNC Symbol;Acc:12767]	5.15e-06	3.18e-05	0.25139	111.72	1241	6	121	202, 424, 428, 549, 555, 1185
ENSG00000139173	n/a	TMEM117	**	transmembrane protein 117 [Source:HGNC Symbol;Acc:25308]	5.2e-06	3.21e-05	0	32.652	494	3	224.5	6, 290, 455
ENSG00000013561	n/a	RNF14	**	ring finger protein 14 [Source:HGNC Symbol;Acc:10058]	5.45e-06	3.34e-05	0	4.57113	368	15	21.5	16, 39, 56, 77, 99, 123, 151, 161, 207, 316, 353, 354, 356, 364, 367
ENSG00000144635	n/a	DYNC1LI1	**	dynein, cytoplasmic 1, light intermediate chain 1 [Source:HGNC Symbol;Acc:18745]	6.42e-06	3.89e-05	0.31777	2.59055	382	11	33	4, 5, 42, 50, 137, 202, 235, 266, 317, 350, 381
ENSG00000107807	n/a	TLX1	**	T-cell leukemia homeobox 1 [Source:HGNC Symbol;Acc:5056]	6.55e-06	3.96e-05	0	808.857	201	1	NA	96
ENSG00000146731	n/a	CCT6A	**	chaperonin containing TCP1, subunit 6A (zeta 1) [Source:HGNC Symbol;Acc:1620]	6.56e-06	3.97e-05	0.01602	2.0944	451	9	26	62, 96, 113, 207, 355, 360, 378, 417, 424
ENSG00000124134	n/a	KCNS1	**	potassium voltage-gated channel, delayed-rectifier, subfamily S, member 1 [Source:HGNC Symbol;Acc:6300]	6.58e-06	3.98e-05	0.2579	1.06574	350	5	36	123, 134, 203, 207, 268
ENSG00000091129	n/a	NRCAM	**	neuronal cell adhesion molecule [Source:HGNC Symbol;Acc:7994]	7.04e-06	4.24e-05	2.37626	25.6061	1093	18	41	5, 17, 29, 89, 304, 308, 365, 399, 452, 494, 626, 665, 820, 822, 903, 904, 945, 948
ENSG00000172667	n/a	ZMAT3	**	zinc finger, matrin-type 3 [Source:HGNC Symbol;Acc:29983]	7.47e-06	4.47e-05	0	48.9719	240	3	75	23, 28, 173
ENSG00000186185	n/a	KIF18B	**	kinesin family member 18B [Source:HGNC Symbol;Acc:27102]	7.79e-06	4.66e-05	5.727	4.65524	689	21	26	26, 46, 48, 82, 104, 151, 154, 246, 316, 326, 369, 382, 434, 455, 485, 490, 559, 575, 616, 649, 654
ENSG00000079246	n/a	XRCC5	**	X-ray repair complementing defective repair in Chinese hamster cells 5 (double-strand-break rejoining) [Source:HGNC Symbol;Acc:12833]	7.81e-06	4.66e-05	3.83151	4.52693	650	11	23	173, 174, 195, 232, 257, 381, 388, 537, 545, 548, 646
ENSG00000122642	n/a	FKBP9	**	FK506 binding protein 9, 63 kDa [Source:HGNC Symbol;Acc:3725]	7.98e-06	4.75e-05	0	1.79401	485	4	39	222, 293, 317, 356
ENSG00000137802	n/a	MAPKBP1	**	mitogen-activated protein kinase binding protein 1 [Source:HGNC Symbol;Acc:29536]	8.43e-06	5.01e-05	0.2921	11.2821	1210	11	31	631, 678, 693, 707, 708, 714, 768, 878, 880, 1029, 1105
ENSG00000038358	n/a	EDC4	**	enhancer of mRNA decapping 4 [Source:HGNC Symbol;Acc:17157]	8.66e-06	5.13e-05	0	6.50068	1118	11	38.5	143, 332, 391, 444, 450, 719, 725, 749, 754, 755, 1004
ENSTTRG00000010439	n/a		**		9.23e-06	5.44e-05	0.21585	5.63654	429	7	51	35, 76, 181, 204, 265, 266, 367
ENSG00000085760	n/a	MTIF2	**	mitochondrial translational initiation factor 2 [Source:HGNC Symbol;Acc:7441]	9.67e-06	5.68e-05	5.22733	3.50979	707	21	26.5	35, 51, 66, 95, 108, 175, 198, 240, 289, 308, 325, 365, 394, 420, 451, 478, 486, 500, 541, 582, 599
ENSG00000092470	n/a	WDR76	**	WD repeat domain 76 [Source:HGNC Symbol;Acc:25773]	1.01e-05	5.9e-05	3.81318	6.22253	449	14	21	1, 35, 55, 56, 105, 126, 176, 182, 184, 270, 346, 410, 430, 439
ENSG00000102547	n/a	CAB39L	**	calcium binding protein 39-like [Source:HGNC Symbol;Acc:20290]	1.02e-05	5.94e-05	0.05899	4.65493	317	11	23	17, 23, 75, 99, 100, 101, 125, 140, 201, 255, 277
ENSG00000073712	n/a	FERMT2	**	fermitin family member 2 [Source:HGNC Symbol;Acc:15767]	1.03e-05	6e-05	0.24506	6.34228	615	5	102	167, 383, 384, 476, 588
ENSG00000080819	n/a	CPOX	**	coproporphyrinogen oxidase [Source:HGNC Symbol;Acc:2321]	1.1e-05	6.36e-05	0.13524	2.47076	274	11	24	28, 69, 98, 132, 144, 191, 210, 268, 271, 273, 274
ENSG00000106948	n/a	AKNA	**	AT-hook transcription factor [Source:HGNC Symbol;Acc:24108]	1.2e-05	6.89e-05	3.36659	60.9693	1016	10	46	127, 173, 269, 291, 584, 899, 951, 962, 983, 998
ENSG00000198734	n/a	F5	**	coagulation factor V (proaccelerin, labile factor) [Source:HGNC Symbol;Acc:3542]	1.2e-05	6.89e-05	0.14709	3.56072	1633	59	18	23, 27, 34, 107, 111, 140, 244, 248, 249, 272, 292, 372, 377, 422, 443, 461, 472, 496, 544, 565, 601, 635, 640, 649, 654, 697, 701, 704, 722, 727, 736, 811, 816, 817, 819, 829, 832, 907, 908, 935, 963, 976, 990, 1050, 1058, 1093, 1157, 1164, 1180, 1207, 1302, 1357, 1360, 1365, 1408, 1449, 1541, 1543, 1627
ENSG00000159459	n/a	UBR1	**	ubiquitin protein ligase E3 component n-recognin 1 [Source:HGNC Symbol;Acc:16808]	1.26e-05	7.19e-05	0	19.3173	1429	21	24	6, 20, 35, 55, 168, 359, 426, 478, 575, 577, 578, 1104, 1141, 1206, 1250, 1252, 1272, 1300, 1305, 1306, 1308
ENSG00000104824	n/a	HNRNPL	**	heterogeneous nuclear ribonucleoprotein L [Source:HGNC Symbol;Acc:5045]	1.31e-05	7.45e-05	0	4.91103	394	2	18	278, 296
ENSG00000155380	n/a	SLC16A1	**	solute carrier family 16 (monocarboxylate transporter), member 1 [Source:HGNC Symbol;Acc:10922]	1.32e-05	7.5e-05	2.60279	17.0225	451	9	18.5	100, 196, 203, 306, 406, 408, 416, 445, 447
ENSG00000169180	n/a	XPO6	**	exportin 6 [Source:HGNC Symbol;Acc:19733]	1.36e-05	7.71e-05	0	93.5283	1084	2	20	483, 503
ENSG00000107625	n/a	DDX50	**	DEAD (Asp-Glu-Ala-Asp) box polypeptide 50 [Source:HGNC Symbol;Acc:17906]	1.39e-05	7.85e-05	0	42.6478	578	9	51.5	15, 54, 93, 144, 196, 321, 407, 421, 522
ENSG00000113916	n/a	BCL6	**	B-cell CLL/lymphoma 6 [Source:HGNC Symbol;Acc:1001]	1.57e-05	8.8e-05	0.07763	5.56199	585	4	32	126, 144, 176, 423
ENSG00000184988	n/a	TMEM106A	**	transmembrane protein 106A [Source:HGNC Symbol;Acc:28288]	1.61e-05	8.99e-05	9.30654	4.14066	184	4	24	12, 15, 39, 149
ENSG00000010017	n/a	RANBP9	**	RAN binding protein 9 [Source:HGNC Symbol;Acc:13727]	1.62e-05	9.04e-05	0.02135	2.76079	420	4	14	255, 269, 408, 414
ENSG00000103051	n/a	COG4	**	component of oligomeric golgi complex 4 [Source:HGNC Symbol;Acc:18620]	1.92e-05	0.000106	0.37101	1.50027	705	9	38	1, 306, 330, 415, 436, 524, 544, 559, 611
ENSG00000136932	n/a	C9orf156	**	chromosome 9 open reading frame 156 [Source:HGNC Symbol;Acc:30967]	1.97e-05	0.000108	3.30907	2.52742	288	9	10.5	113, 136, 141, 151, 169, 170, 175, 186, 197
ENSG00000103194	n/a	USP10	**	ubiquitin specific peptidase 10 [Source:HGNC Symbol;Acc:12608]	2.09e-05	0.000114	0.34654	1.03912	654	12	21	60, 86, 171, 192, 198, 204, 260, 276, 395, 447, 455, 471
ENSG00000131437	n/a	KIF3A	**	kinesin family member 3A [Source:HGNC Symbol;Acc:6319]	2.17e-05	0.000118	0	11.5059	594	3	153	212, 514, 518
ENSG00000128918	n/a	ALDH1A2	**	aldehyde dehydrogenase 1 family, member A2 [Source:HGNC Symbol;Acc:15472]	2.23e-05	0.000121	0.17508	1.48799	459	4	67	83, 128, 254, 321
ENSG00000095627	n/a	TDRD1	**	tudor domain containing 1 [Source:HGNC Symbol;Acc:11712]	2.24e-05	0.000121	0.10485	3.6979	444	24	16	3, 34, 37, 55, 56, 94, 120, 137, 138, 144, 156, 206, 207, 211, 214, 215, 289, 291, 319, 335, 355, 385, 401, 438
ENSG00000103067	n/a	ESRP2	**	epithelial splicing regulatory protein 2 [Source:HGNC Symbol;Acc:26152]	2.39e-05	0.000129	0.23131	1.10808	547	5	18.5	275, 296, 306, 322, 523
ENSG00000164619	n/a	BMPER	**	BMP binding endothelial regulator [Source:HGNC Symbol;Acc:24154]	2.39e-05	0.000129	0.52231	1.0667	605	8	21	108, 209, 230, 375, 523, 544, 551, 553
ENSG00000134440	n/a	NARS	**	asparaginyl-tRNA synthetase [Source:HGNC Symbol;Acc:7643]	2.46e-05	0.000132	0.42378	1.27713	508	4	101	78, 103, 259, 360
ENSG00000135956	n/a	TMEM127	**	transmembrane protein 127 [Source:HGNC Symbol;Acc:26038]	2.56e-05	0.000137	0	30.6124	218	1	NA	164
ENSG00000144810	n/a	COL8A1	**	collagen, type VIII, alpha 1 [Source:HGNC Symbol;Acc:2215]	2.58e-05	0.000138	0.07816	3.0768	704	16	20	56, 206, 220, 226, 241, 296, 355, 367, 415, 436, 456, 471, 480, 533, 568, 587
ENSG00000170248	n/a	PDCD6IP	**	programmed cell death 6 interacting protein [Source:HGNC Symbol;Acc:8766]	2.73e-05	0.000146	0.35019	1.42153	782	11	31.5	75, 301, 433, 458, 543, 574, 588, 666, 668, 700, 708
ENSG00000007062	n/a	PROM1	**	prominin 1 [Source:HGNC Symbol;Acc:9454]	2.79e-05	0.000149	2.14168	5.42508	673	22	12	96, 142, 156, 173, 183, 190, 191, 202, 292, 428, 434, 492, 507, 514, 519, 533, 542, 549, 561, 565, 581, 603
ENSG00000026508	n/a	CD44	**	CD44 molecule (Indian blood group) [Source:HGNC Symbol;Acc:1681]	2.86e-05	0.000152	2.33977	10.3652	479	29	10.5	21, 23, 48, 53, 128, 166, 183, 204, 225, 236, 244, 248, 254, 255, 260, 283, 331, 332, 340, 350, 366, 379, 399, 402, 433, 438, 466, 472, 477
ENSG00000118507	n/a	AKAP7	**	A kinase (PRKA) anchor protein 7 [Source:HGNC Symbol;Acc:377]	2.93e-05	0.000155	0.83905	22.1504	204	7	22.5	14, 32, 46, 53, 98, 125, 165
ENSG00000153802	n/a	TMPRSS11D	**	transmembrane protease, serine 11D [Source:HGNC Symbol;Acc:24059]	2.97e-05	0.000157	2.79064	3.30319	306	14	12	65, 124, 138, 150, 155, 165, 169, 183, 219, 232, 233, 240, 243, 266
ENSG00000114904	n/a	NEK4	**	NIMA-related kinase 4 [Source:HGNC Symbol;Acc:11399]	3.17e-05	0.000167	0.15198	1.90427	463	26	13	38, 73, 94, 132, 167, 207, 227, 230, 275, 312, 315, 317, 320, 328, 329, 358, 383, 385, 390, 392, 405, 408, 410, 426, 458, 462
ENSG00000166359	n/a	WDR88	**	WD repeat domain 88 [Source:HGNC Symbol;Acc:26999]	3.2e-05	0.000168	3.95585	1.7687	365	8	41	8, 49, 115, 120, 130, 136, 216, 359
ENSG00000198908	n/a	BHLHB9	**	basic helix-loop-helix domain containing, class B, 9 [Source:HGNC Symbol;Acc:29353]	3.26e-05	0.000171	3.75079	3.44573	433	12	13	21, 33, 46, 49, 66, 77, 78, 79, 93, 162, 351, 424
ENSG00000171502	n/a	COL24A1	**	collagen, type XXIV, alpha 1 [Source:HGNC Symbol;Acc:20821]	3.37e-05	0.000176	3.28577	3.34089	1336	18	35	142, 162, 213, 223, 263, 294, 298, 501, 567, 602, 690, 694, 727, 838, 944, 998, 1024, 1040
ENSG00000180210	n/a	F2	**	coagulation factor II (thrombin) [Source:HGNC Symbol;Acc:3535]	3.39e-05	0.000177	3.76575	1.79627	411	11	18	18, 21, 97, 100, 117, 128, 172, 191, 292, 334, 335
ENSG00000162928	n/a	PEX13	**	peroxisomal biogenesis factor 13 [Source:HGNC Symbol;Acc:8855]	3.49e-05	0.000182	0	629.773	188	1	NA	188
ENSG00000113108	n/a	APBB3	**	amyloid beta (A4) precursor protein-binding, family B, member 3 [Source:HGNC Symbol;Acc:20708]	3.65e-05	0.000189	0.12828	1.01389	331	19	15	7, 8, 39, 44, 82, 96, 115, 131, 164, 165, 167, 175, 188, 196, 201, 228, 259, 292, 324
ENSG00000113615	n/a	SEC24A	**	SEC24 family member A [Source:HGNC Symbol;Acc:10703]	3.75e-05	0.000194	0.15176	5.0085	786	20	14	56, 65, 76, 80, 81, 102, 118, 132, 145, 486, 488, 496, 498, 535, 611, 647, 660, 681, 724, 742
ENSG00000197948	n/a	FCHSD1	**	FCH and double SH3 domains 1 [Source:HGNC Symbol;Acc:25463]	3.77e-05	0.000195	0.24408	3.94886	585	18	12	1, 13, 69, 205, 227, 229, 231, 241, 244, 251, 259, 267, 324, 418, 477, 483, 504, 547
ENSG00000182791	n/a	CCDC87	**	coiled-coil domain containing 87 [Source:HGNC Symbol;Acc:25579]	3.79e-05	0.000196	2.74322	3.54048	779	27	15.5	131, 132, 187, 190, 211, 234, 342, 361, 372, 412, 414, 433, 449, 462, 467, 469, 485, 492, 493, 496, 500, 501, 553, 594, 706, 721, 752
ENSG00000100156	n/a	SLC16A8	**	solute carrier family 16 (monocarboxylate transporter), member 8 [Source:HGNC Symbol;Acc:16270]	3.88e-05	0.0002	0	25.9703	259	7	13	18, 62, 63, 71, 72, 90, 251
ENSG00000077238	n/a	IL4R	**	interleukin 4 receptor [Source:HGNC Symbol;Acc:6015]	3.91e-05	0.000201	4.23554	3.56527	527	8	43	20, 29, 323, 390, 445, 450, 479, 522
ENSG00000108270	n/a	AATF	**	apoptosis antagonizing transcription factor [Source:HGNC Symbol;Acc:19235]	3.93e-05	0.000202	0.08015	3.01639	429	18	16	1, 15, 60, 67, 71, 87, 93, 100, 108, 149, 165, 229, 251, 308, 325, 326, 332, 401
ENSG00000111142	n/a	METAP2	**	methionyl aminopeptidase 2 [Source:HGNC Symbol;Acc:16672]	4.31e-05	0.000221	0.28237	18.7754	379	2	305	19, 324
ENSG00000213614	n/a	HEXA	**	hexosaminidase A (alpha polypeptide) [Source:HGNC Symbol;Acc:4878]	4.45e-05	0.000227	6.2415	2.32652	392	5	45	25, 269, 272, 282, 362
ENSG00000134874	n/a	DZIP1	**	DAZ interacting zinc finger protein 1 [Source:HGNC Symbol;Acc:20908]	4.53e-05	0.000231	0.60521	11.94	711	29	15.5	33, 51, 186, 211, 238, 247, 249, 322, 413, 438, 453, 488, 500, 513, 516, 533, 535, 551, 574, 577, 580, 605, 621, 650, 653, 654, 661, 671, 684
ENSG00000104237	n/a	RP1	**	retinitis pigmentosa 1 (autosomal dominant) [Source:HGNC Symbol;Acc:10263]	4.54e-05	0.000231	4.46235	6.82547	1948	8	238	130, 412, 1057, 1210, 1293, 1296, 1534, 1933
ENSG00000165733	n/a	BMS1	**	BMS1 ribosome biogenesis factor [Source:HGNC Symbol;Acc:23505]	5.1e-05	0.000257	0.16803	18.2137	1112	5	47	335, 952, 978, 994, 1062
ENSG00000064115	n/a	TM7SF3	**	transmembrane 7 superfamily member 3 [Source:HGNC Symbol;Acc:23049]	5.12e-05	0.000258	5.26839	3.22182	528	16	19	31, 33, 205, 253, 255, 262, 291, 295, 304, 309, 328, 372, 384, 471, 499, 523
ENSG00000113621	n/a	TXNDC15	**	thioredoxin domain containing 15 [Source:HGNC Symbol;Acc:20652]	5.13e-05	0.000258	0	4.57899	332	10	11	39, 71, 97, 108, 177, 230, 231, 232, 233, 234
ENSG00000127526	n/a	SLC35E1	**	solute carrier family 35, member E1 [Source:HGNC Symbol;Acc:20803]	5.14e-05	0.000259	0	2.33509	250	4	23	113, 121, 214, 237
ENSG00000100934	n/a	SEC23A	**	Sec23 homolog A (S. cerevisiae) [Source:HGNC Symbol;Acc:10701]	5.15e-05	0.000259	0	31.6925	638	1	NA	610
ENSG00000121316	n/a	PLBD1	**	phospholipase B domain containing 1 [Source:HGNC Symbol;Acc:26215]	5.24e-05	0.000263	4.47777	1.94779	429	10	27	23, 50, 73, 92, 95, 96, 177, 278, 373, 422
ENSG00000103264	n/a	FBXO31	**	F-box protein 31 [Source:HGNC Symbol;Acc:16510]	5.32e-05	0.000266	2.38625	225.837	268	1	NA	183
ENSG00000012211	n/a	PRICKLE3	**	prickle homolog 3 (Drosophila) [Source:HGNC Symbol;Acc:6645]	5.37e-05	0.000269	0	13.3538	516	9	19.5	53, 231, 284, 286, 387, 408, 425, 426, 444
ENSG00000170471	n/a	RALGAPB	**	Ral GTPase activating protein, beta subunit (non-catalytic) [Source:HGNC Symbol;Acc:29221]	5.48e-05	0.000274	0	7.01518	1178	4	435	18, 453, 456, 1056
ENSG00000112658	n/a	SRF	**	serum response factor (c-fos serum response element-binding transcription factor) [Source:HGNC Symbol;Acc:11291]	5.57e-05	0.000278	0	76.49	301	1	NA	290
ENSG00000183530	n/a	PRR14L	**	proline rich 14-like [Source:HGNC Symbol;Acc:28738]	5.63e-05	0.000281	3.89177	2.74794	1816	16	43	366, 414, 825, 852, 903, 925, 941, 943, 1068, 1121, 1132, 1175, 1233, 1264, 1448, 1484
ENSG00000044459	n/a	CNTLN	**	centlein, centrosomal protein [Source:HGNC Symbol;Acc:23432]	5.69e-05	0.000284	3.26704	2.13198	1153	30	15	7, 15, 28, 38, 43, 54, 112, 142, 183, 225, 274, 512, 523, 535, 536, 605, 616, 724, 737, 830, 872, 982, 985, 986, 1028, 1034, 1039, 1054, 1072, 1104
ENSG00000174125	n/a	TLR1	**	toll-like receptor 1 [Source:HGNC Symbol;Acc:11847]	5.74e-05	0.000286	3.39976	1.40296	766	9	78	24, 51, 195, 276, 378, 456, 478, 556, 616
ENSG00000132554	n/a	RGS22	**	regulator of G-protein signaling 22 [Source:HGNC Symbol;Acc:24499]	5.93e-05	0.000295	0.32181	2.38893	1063	59	14	12, 45, 61, 66, 79, 83, 91, 140, 160, 165, 168, 170, 186, 205, 227, 229, 237, 267, 319, 366, 488, 490, 496, 519, 520, 522, 538, 542, 556, 579, 608, 631, 668, 672, 697, 725, 729, 730, 766, 797, 801, 803, 810, 837, 877, 881, 897, 902, 913, 916, 947, 964, 967, 989, 1003, 1009, 1039, 1044, 1049
ENSG00000151849	n/a	CENPJ	**	centromere protein J [Source:HGNC Symbol;Acc:17272]	6.06e-05	0.000301	3.78691	9.24954	1093	10	11	120, 186, 529, 533, 538, 688, 878, 889, 892, 893
ENSG00000007038	n/a	PRSS21	**	protease, serine, 21 (testisin) [Source:HGNC Symbol;Acc:9485]	6.54e-05	0.000323	7.64911	1.45544	186	2	11	79, 90
ENSG00000143196	n/a	DPT	**	dermatopontin [Source:HGNC Symbol;Acc:3011]	6.7e-05	0.00033	0	21.456	161	3	15	117, 136, 147
ENSG00000136014	n/a	USP44	**	ubiquitin specific peptidase 44 [Source:HGNC Symbol;Acc:20064]	6.78e-05	0.000333	4.31892	6.82496	691	18	19	4, 49, 111, 113, 126, 188, 223, 233, 249, 253, 297, 316, 331, 332, 335, 499, 525, 547
ENSG00000123066	n/a	MED13L	**	mediator complex subunit 13-like [Source:HGNC Symbol;Acc:22962]	7.03e-05	0.000344	0	46.7761	2055	3	173.5	311, 447, 658
ENSG00000167792	n/a	NDUFV1	**	NADH dehydrogenase (ubiquinone) flavoprotein 1, 51kDa [Source:HGNC Symbol;Acc:7716]	7.35e-05	0.000358	0	1.72501	430	4	67	169, 236, 270, 347
ENSG00000165119	n/a	HNRNPK	**	heterogeneous nuclear ribonucleoprotein K [Source:HGNC Symbol;Acc:5044]	7.35e-05	0.000358	0.15279	1.69513	421	19	16.5	16, 26, 56, 94, 96, 138, 141, 143, 154, 155, 217, 270, 299, 302, 311, 326, 344, 379, 408
ENSG00000149557	n/a	FEZ1	**	fasciculation and elongation protein zeta 1 (zygin I) [Source:HGNC Symbol;Acc:3659]	7.43e-05	0.000362	0.05726	1.3806	337	2	155	137, 292
ENSG00000160818	n/a	GPATCH4	**	G patch domain containing 4 [Source:HGNC Symbol;Acc:25982]	7.53e-05	0.000366	1.39171	14.4407	215	6	26	53, 57, 83, 90, 130, 174
ENSG00000196335	n/a	STK31	**	serine/threonine kinase 31 [Source:HGNC Symbol;Acc:11407]	7.58e-05	0.000368	3.82855	5.03953	835	16	22	1, 17, 195, 220, 222, 232, 233, 328, 350, 353, 375, 398, 471, 794, 807, 817
ENSG00000140284	n/a	SLC27A2	**	solute carrier family 27 (fatty acid transporter), member 2 [Source:HGNC Symbol;Acc:10996]	7.68e-05	0.000373	3.30684	1.35556	580	11	29	21, 48, 56, 230, 240, 241, 272, 276, 325, 383, 421
ENSG00000244694	n/a	PTCHD4	**	patched domain containing 4 [Source:HGNC Symbol;Acc:21345]	7.86e-05	0.000381	0.13181	1.84814	826	3	181.5	250, 592, 613
ENSG00000136546	n/a	SCN7A	**	sodium channel, voltage-gated, type VII, alpha subunit [Source:HGNC Symbol;Acc:10594]	8.16e-05	0.000394	2.65429	2.80788	1388	26	17	47, 79, 80, 152, 169, 379, 387, 432, 439, 469, 483, 500, 517, 575, 599, 940, 950, 960, 1000, 1022, 1026, 1029, 1033, 1037, 1109, 1306
ENSG00000159164	n/a	SV2A	**	synaptic vesicle glycoprotein 2A [Source:HGNC Symbol;Acc:20566]	8.22e-05	0.000396	0	18.7484	667	2	31	179, 210
ENSG00000181722	n/a	ZBTB20	**	zinc finger and BTB domain containing 20 [Source:HGNC Symbol;Acc:13503]	8.68e-05	0.000416	0	6.06955	653	3	178.5	124, 128, 481
ENSG00000138463	n/a	DIRC2	**	disrupted in renal carcinoma 2 [Source:HGNC Symbol;Acc:16628]	8.77e-05	0.00042	0	34.1479	355	2	17	177, 194
ENSG00000165629	n/a	ATP5C1	**	ATP synthase, H+ transporting, mitochondrial F1 complex, gamma polypeptide 1 [Source:HGNC Symbol;Acc:833]	8.9e-05	0.000425	0.1288	1.62062	239	3	11.5	104, 106, 127
ENSG00000107890	n/a	ANKRD26	**	ankyrin repeat domain 26 [Source:HGNC Symbol;Acc:29186]	9.27e-05	0.000441	0.20066	7.80227	983	8	23	331, 391, 545, 568, 653, 661, 664, 666
ENSG00000198643	n/a	FAM3D	**	family with sequence similarity 3, member D [Source:HGNC Symbol;Acc:18665]	9.34e-05	0.000444	4.25399	3.30776	155	7	10.5	32, 48, 73, 79, 87, 88, 101
ENSG00000114446	n/a	IFT57	**	intraflagellar transport 57 homolog (Chlamydomonas) [Source:HGNC Symbol;Acc:17367]	9.34e-05	0.000444	0	1.969	389	15	20	58, 102, 112, 129, 159, 167, 179, 180, 210, 255, 282, 285, 288, 311, 335
ENSG00000179133	n/a	C10orf67	**	chromosome 10 open reading frame 67 [Source:HGNC Symbol;Acc:28716]	9.46e-05	0.000449	3.20193	3.65566	186	14	11	3, 50, 55, 63, 73, 89, 91, 106, 128, 136, 153, 164, 183, 184
ENSG00000168944	n/a	CEP120	**	centrosomal protein 120kDa [Source:HGNC Symbol;Acc:26690]	9.56e-05	0.000453	0.31944	1.38145	797	16	45	78, 153, 178, 198, 272, 286, 288, 289, 371, 418, 463, 548, 558, 617, 629, 797
ENSG00000080573	n/a	COL5A3	**	collagen, type V, alpha 3 [Source:HGNC Symbol;Acc:14864]	9.76e-05	0.000462	0.34513	1.73156	1395	57	18	11, 17, 19, 23, 25, 26, 34, 35, 39, 40, 50, 60, 62, 92, 99, 117, 124, 129, 166, 217, 245, 260, 343, 367, 412, 430, 473, 556, 561, 603, 628, 636, 702, 726, 744, 747, 748, 750, 841, 874, 921, 955, 967, 979, 990, 1008, 1030, 1072, 1129, 1147, 1152, 1165, 1199, 1265, 1330, 1334, 1384
ENSG00000185561	n/a	TLCD2	**	TLC domain containing 2 [Source:HGNC Symbol;Acc:33522]	9.82e-05	0.000465	6.12152	4.18122	244	4	16	97, 206, 222, 237
ENSG00000068878	n/a	PSME4	**	proteasome (prosome, macropain) activator subunit 4 [Source:HGNC Symbol;Acc:20635]	9.83e-05	0.000465	0.09907	3.08793	1651	6	58	517, 680, 715, 773, 777, 1184
ENSG00000101916	n/a	TLR8	**	toll-like receptor 8 [Source:HGNC Symbol;Acc:15632]	9.85e-05	0.000466	2.86008	1.56065	944	13	29	96, 128, 129, 185, 330, 356, 373, 395, 516, 550, 588, 599, 604
ENSG00000111877	n/a	MCM9	**	minichromosome maintenance complex component 9 [Source:HGNC Symbol;Acc:21484]	0.000106	0.000499	2.063	1.79575	1080	18	14	651, 665, 779, 791, 830, 850, 858, 886, 895, 930, 938, 955, 956, 959, 976, 990, 1033, 1038
ENSG00000123159	n/a	GIPC1	**	GIPC PDZ domain containing family, member 1 [Source:HGNC Symbol;Acc:1226]	0.000107	0.000502	0	7.56049	274	2	97	24, 121
ENSG00000175697	n/a	GPR156	**	G protein-coupled receptor 156 [Source:HGNC Symbol;Acc:20844]	0.000107	0.000502	3.37076	1.45782	655	12	14	342, 392, 403, 425, 427, 459, 507, 546, 560, 563, 564, 575
ENSG00000197969	n/a	VPS13A	**	vacuolar protein sorting 13 homolog A (S. cerevisiae) [Source:HGNC Symbol;Acc:1908]	0.000107	0.000502	0.52031	10.6865	2800	114	13	47, 51, 56, 70, 72, 117, 147, 182, 187, 240, 244, 250, 251, 258, 290, 298, 299, 312, 324, 326, 327, 332, 341, 369, 379, 393, 423, 442, 466, 471, 473, 482, 483, 494, 526, 544, 596, 598, 619, 625, 657, 669, 698, 708, 724, 820, 851, 854, 890, 894, 929, 957, 977, 994, 999, 1034, 1103, 1113, 1119, 1121, 1122, 1123, 1124, 1141, 1175, 1177, 1188, 1189, 1200, 1207, 1236, 1252, 1265, 1266, 1377, 1378, 139…
ENSG00000196419	n/a	XRCC6	**	X-ray repair complementing defective repair in Chinese hamster cells 6 [Source:HGNC Symbol;Acc:4055]	0.000108	0.000506	4.27568	3.50358	500	3	46	207, 297, 299
ENSG00000196116	n/a	TDRD7	**	tudor domain containing 7 [Source:HGNC Symbol;Acc:30831]	0.000108	0.000506	0.25049	1.34039	1078	34	17	10, 16, 34, 186, 192, 216, 281, 288, 336, 416, 419, 429, 430, 475, 544, 547, 565, 579, 600, 602, 628, 645, 752, 804, 919, 949, 963, 964, 977, 982, 987, 997, 998, 1065
ENSG00000146278	n/a	PNRC1	**	proline-rich nuclear receptor coactivator 1 [Source:HGNC Symbol;Acc:17278]	0.000113	0.000528	0.51237	19.6076	307	8	16	40, 59, 61, 97, 140, 156, 159, 168
ENSG00000182621	n/a	PLCB1	**	phospholipase C, beta 1 (phosphoinositide-specific) [Source:HGNC Symbol;Acc:15917]	0.000114	0.000531	0.02079	1.81288	976	2	510	286, 796
ENSG00000004864	n/a	SLC25A13	**	solute carrier family 25 (aspartate/glutamate carrier), member 13 [Source:HGNC Symbol;Acc:10983]	0.00012	0.000557	0.30959	1.08798	656	5	112.5	32, 413, 431, 618, 656
ENSG00000134243	n/a	SORT1	**	sortilin 1 [Source:HGNC Symbol;Acc:11186]	0.000121	0.000561	0.31668	1.07878	678	13	28	6, 12, 42, 59, 168, 204, 218, 226, 252, 441, 473, 609, 628
ENSG00000162692	n/a	VCAM1	**	vascular cell adhesion molecule 1 [Source:HGNC Symbol;Acc:12663]	0.000123	0.000569	3.41575	4.33195	659	11	16	3, 52, 54, 107, 108, 111, 117, 120, 146, 226, 347
ENSG00000140374	n/a	ETFA	**	electron-transfer-flavoprotein, alpha polypeptide [Source:HGNC Symbol;Acc:3481]	0.000127	0.000586	0.54403	15.576	273	6	25	35, 36, 61, 73, 152, 231
ENSG00000008405	n/a	CRY1	**	cryptochrome 1 (photolyase-like) [Source:HGNC Symbol;Acc:2384]	0.00013	0.000598	0	12.2603	487	3	111	230, 231, 452
ENSG00000134871	n/a	COL4A2	**	collagen, type IV, alpha 2 [Source:HGNC Symbol;Acc:2203]	0.00013	0.000598	4.23566	3.00474	1469	6	168	485, 653, 904, 956, 986, 1460
ENSG00000184743	n/a	ATL3	**	atlastin GTPase 3 [Source:HGNC Symbol;Acc:24526]	0.000144	0.000657	0.48662	1.5856	390	10	15	21, 27, 34, 221, 225, 230, 260, 308, 323, 377
ENSG00000184220	n/a	CMSS1	**	cms1 ribosomal small subunit homolog (yeast) [Source:HGNC Symbol;Acc:28666]	0.000153	0.000695	0.05105	13.807	240	11	20.5	4, 10, 21, 56, 82, 86, 124, 146, 165, 169, 231
ENSG00000145649	n/a	GZMA	**	granzyme A (granzyme 1, cytotoxic T-lymphocyte-associated serine esterase 3) [Source:HGNC Symbol;Acc:4708]	0.000155	0.000703	3.25859	4.86666	180	10	15	24, 39, 54, 56, 76, 102, 106, 115, 130, 131
ENSG00000181704	n/a	YIPF6	**	Yip1 domain family, member 6 [Source:HGNC Symbol;Acc:28304]	0.000157	0.000712	0	105.53	216	1	NA	168
ENSG00000119707	n/a	RBM25	**	RNA binding motif protein 25 [Source:HGNC Symbol;Acc:23244]	0.00016	0.000724	0	155.204	823	1	NA	469
ENSG00000149929	n/a	HIRIP3	**	HIRA interacting protein 3 [Source:HGNC Symbol;Acc:4917]	0.000168	0.000756	0.86943	72.9216	339	1	NA	169
ENSG00000173421	n/a	CCDC36	**	coiled-coil domain containing 36 [Source:HGNC Symbol;Acc:27945]	0.000172	0.000773	2.85156	1.78057	449	16	13	212, 247, 253, 257, 265, 298, 311, 313, 325, 343, 366, 396, 398, 407, 424, 437
ENSG00000089775	n/a	ZBTB25	**	zinc finger and BTB domain containing 25 [Source:HGNC Symbol;Acc:13112]	0.000175	0.000785	0.26398	2.12381	415	18	14	105, 184, 198, 219, 220, 226, 227, 249, 276, 278, 294, 295, 303, 340, 376, 377, 403, 413
ENSG00000250565	n/a	ATP6V1E2	**	ATPase, H+ transporting, lysosomal 31kDa, V1 subunit E2 [Source:HGNC Symbol;Acc:18125]	0.000179	0.000801	6.69479	5.14407	206	3	25.5	101, 147, 152
ENSG00000117020	n/a	AKT3	**	v-akt murine thymoma viral oncogene homolog 3 [Source:HGNC Symbol;Acc:393]	0.000181	0.000809	0	12.6495	386	2	133	130, 263
ENSG00000151148	n/a	UBE3B	**	ubiquitin protein ligase E3B [Source:HGNC Symbol;Acc:13478]	0.000181	0.000809	0.49346	1.22551	883	9	41	53, 79, 83, 127, 247, 387, 552, 571, 609
ENSG00000121578	n/a	B4GALT4	**	UDP-Gal:betaGlcNAc beta 1,4- galactosyltransferase, polypeptide 4 [Source:HGNC Symbol;Acc:927]	0.000188	0.000836	0.05689	9.34723	284	7	14.5	32, 49, 52, 129, 132, 144, 249
ENSG00000072778	n/a	ACADVL	**	acyl-CoA dehydrogenase, very long chain [Source:HGNC Symbol;Acc:92]	0.000195	0.000863	0.07395	3.56605	556	7	52	176, 200, 280, 287, 430, 438, 529
ENSG00000102384	n/a	CENPI	**	centromere protein I [Source:HGNC Symbol;Acc:3968]	0.000195	0.000863	2.43201	3.34516	565	20	11	1, 3, 9, 20, 32, 36, 150, 170, 172, 182, 191, 245, 251, 279, 340, 344, 348, 491, 508, 530
ENSG00000165806	n/a	CASP7	**	caspase 7, apoptosis-related cysteine peptidase [Source:HGNC Symbol;Acc:1508]	0.000201	0.000887	8.43876	4.06257	230	3	21	9, 16, 51
ENSG00000179218	n/a	CALR	**	calreticulin [Source:HGNC Symbol;Acc:1455]	0.000201	0.000887	0.38072	1.10134	321	3	37	5, 75, 79
ENSG00000103023	n/a	PRSS54	**	protease, serine, 54 [Source:HGNC Symbol;Acc:26336]	0.000202	0.00089	2.6338	21.995	254	1	NA	18
ENSG00000164430	n/a	MB21D1	**	Mab-21 domain containing 1 [Source:HGNC Symbol;Acc:21367]	0.000203	0.000894	2.24459	3.74302	332	22	15	1, 4, 5, 10, 18, 31, 32, 76, 84, 87, 120, 140, 155, 190, 205, 228, 258, 277, 282, 299, 315, 327
ENSG00000110934	n/a	BIN2	**	bridging integrator 2 [Source:HGNC Symbol;Acc:1053]	0.000206	0.000905	3.86416	3.83479	417	9	21.5	172, 260, 283, 341, 351, 355, 375, 381, 413
ENSG00000102043	n/a	MTMR8	**	myotubularin related protein 8 [Source:HGNC Symbol;Acc:16825]	0.000207	0.000909	0.02641	1.19039	340	16	12	22, 32, 43, 44, 60, 78, 88, 90, 109, 121, 123, 248, 268, 280, 291, 332
ENSG00000033030	n/a	ZCCHC8	**	zinc finger, CCHC domain containing 8 [Source:HGNC Symbol;Acc:25265]	0.000208	0.000913	3.47372	2.90707	499	6	28	58, 345, 421, 422, 450, 458
ENSG00000169064	n/a	ZBBX	**	zinc finger, B-box domain containing [Source:HGNC Symbol;Acc:26245]	0.000214	0.000938	2.986	4.98126	520	11	30	51, 82, 111, 196, 239, 253, 279, 302, 457, 491, 494
ENSG00000185666	n/a	SYN3	**	synapsin III [Source:HGNC Symbol;Acc:11496]	0.000225	0.00098	0	1.53814	427	2	278	70, 348
ENSG00000137713	n/a	PPP2R1B	**	protein phosphatase 2, regulatory subunit A, beta [Source:HGNC Symbol;Acc:9303]	0.000237	0.00103	0.12328	1.09058	562	5	14	442, 443, 502, 508, 530
ENSG00000131725	n/a	WDR44	**	WD repeat domain 44 [Source:HGNC Symbol;Acc:30512]	0.000248	0.00107	0.46322	2.66372	699	11	19.5	45, 65, 160, 179, 249, 395, 397, 398, 685, 694, 695
ENSG00000137563	n/a	GGH	**	gamma-glutamyl hydrolase (conjugase, folylpolygammaglutamyl hydrolase) [Source:HGNC Symbol;Acc:4248]	0.000253	0.00109	3.37722	3.48816	240	6	30	17, 19, 40, 70, 106, 157
ENSG00000185697	n/a	MYBL1	**	v-myb avian myeloblastosis viral oncogene homolog-like 1 [Source:HGNC Symbol;Acc:7547]	0.000253	0.00109	0.35106	1.00836	468	15	26	15, 43, 88, 90, 91, 96, 184, 209, 210, 322, 357, 385, 389, 395, 422
ENSG00000144021	n/a	CIAO1	**	cytosolic iron-sulfur protein assembly 1 [Source:HGNC Symbol;Acc:14280]	0.000255	0.0011	0.19029	1.18838	239	3	54.5	41, 83, 150
ENSG00000135090	n/a	TAOK3	**	TAO kinase 3 [Source:HGNC Symbol;Acc:18133]	0.000258	0.00111	0	35.8178	804	3	19.5	333, 356, 372
ENSG00000173992	n/a	CCS	**	copper chaperone for superoxide dismutase [Source:HGNC Symbol;Acc:1613]	0.000262	0.00112	0.25294	2.48062	183	12	14	1, 20, 21, 73, 94, 109, 113, 114, 123, 130, 144, 170
ENSG00000102195	n/a	GPR50	**	G protein-coupled receptor 50 [Source:HGNC Symbol;Acc:4506]	0.00027	0.00116	3.96268	10.8397	420	6	20	44, 296, 316, 323, 325, 403
ENSG00000163611	n/a	SPICE1	**	spindle and centriole associated protein 1 [Source:HGNC Symbol;Acc:25083]	0.000275	0.00117	0.46358	2.69449	642	35	13	54, 64, 70, 96, 114, 127, 144, 172, 174, 175, 211, 235, 252, 293, 300, 313, 323, 355, 373, 374, 375, 427, 454, 459, 471, 484, 516, 523, 528, 531, 532, 585, 598, 606, 630
ENSG00000156709	n/a	AIFM1	**	apoptosis-inducing factor, mitochondrion-associated, 1 [Source:HGNC Symbol;Acc:8768]	0.000277	0.00118	0.1826	1.082	472	16	18	4, 7, 45, 56, 74, 80, 82, 161, 163, 164, 233, 264, 325, 418, 433, 466
ENSG00000125965	n/a	GDF5	**	growth differentiation factor 5 [Source:HGNC Symbol;Acc:4220]	0.000281	0.0012	0	2.63433	442	17	16	36, 78, 80, 88, 96, 112, 130, 164, 168, 192, 214, 230, 234, 271, 423, 428, 430
ENSG00000152270	n/a	PDE3B	**	phosphodiesterase 3B, cGMP-inhibited [Source:HGNC Symbol;Acc:8779]	0.000291	0.00124	1.06006	36.8023	870	16	38	5, 23, 61, 65, 85, 89, 182, 247, 304, 325, 425, 441, 453, 491, 739, 803
ENSG00000106105	n/a	GARS	**	glycyl-tRNA synthetase [Source:HGNC Symbol;Acc:4162]	0.000296	0.00125	0.00763	1.25133	621	3	171	230, 427, 572
ENSG00000166450	n/a	PRTG	**	protogenin [Source:HGNC Symbol;Acc:26373]	0.000297	0.00126	0.47671	1.08055	1054	13	34.5	179, 195, 512, 522, 628, 762, 771, 811, 930, 949, 986, 1002, 1034
ENSG00000047457	n/a	CP	**	ceruloplasmin (ferroxidase) [Source:HGNC Symbol;Acc:2295]	0.000297	0.00126	3.1101	5.41861	923	13	51.5	35, 161, 215, 276, 293, 342, 405, 433, 528, 773, 789, 823, 848
ENSG00000225485	n/a	ARHGAP23	**	Rho GTPase activating protein 23 [Source:HGNC Symbol;Acc:29293]	0.000298	0.00126	0	2.529	986	5	23.5	197, 231, 915, 928, 929
ENSG00000178307	n/a	TMEM11	**	transmembrane protein 11 [Source:HGNC Symbol;Acc:16823]	0.000302	0.00128	0.09695	6.49437	152	1	NA	125
ENSG00000117174	n/a	ZNHIT6	**	zinc finger, HIT-type containing 6 [Source:HGNC Symbol;Acc:26089]	0.000305	0.00129	0.02037	7.50916	304	16	14	3, 9, 23, 44, 66, 90, 104, 164, 173, 177, 224, 235, 238, 244, 291, 304
ENSG00000197299	n/a	BLM	**	Bloom syndrome, RecQ helicase-like [Source:HGNC Symbol;Acc:1058]	0.000306	0.00129	3.46261	6.22676	1141	48	12	30, 41, 51, 54, 78, 100, 107, 123, 142, 143, 152, 155, 165, 185, 197, 199, 219, 224, 241, 245, 284, 325, 333, 375, 378, 382, 384, 438, 508, 522, 523, 527, 533, 552, 700, 719, 750, 762, 868, 875, 883, 894, 936, 951, 997, 1005, 1052, 1073
ENSG00000170802	n/a	FOXN2	**	forkhead box N2 [Source:HGNC Symbol;Acc:5281]	0.000323	0.00136	1.35826	72.4478	419	1	NA	199
ENSG00000065548	n/a	ZC3H15	**	zinc finger CCCH-type containing 15 [Source:HGNC Symbol;Acc:29528]	0.000323	0.00136	0.35978	1.23613	341	3	62.5	149, 219, 274
ENSG00000125170	n/a	DOK4	**	docking protein 4 [Source:HGNC Symbol;Acc:19868]	0.000324	0.00136	0.15454	1.13953	286	1	NA	185
ENSG00000135597	n/a	REPS1	**	RALBP1 associated Eps domain containing 1 [Source:HGNC Symbol;Acc:15578]	0.000326	0.00137	0.46232	1.45039	624	7	22	2, 3, 353, 389, 397, 455, 459
ENSG00000164609	n/a	SLU7	**	SLU7 splicing factor homolog (S. cerevisiae) [Source:HGNC Symbol;Acc:16939]	0.000329	0.00138	0.02736	2.79657	544	3	54.5	412, 453, 521
ENSG00000117594	n/a	HSD11B1	**	hydroxysteroid (11-beta) dehydrogenase 1 [Source:HGNC Symbol;Acc:5208]	0.000331	0.00139	3.51751	1.09566	223	7	24	60, 114, 115, 117, 162, 206, 210
ENSG00000120868	n/a	APAF1	**	apoptotic peptidase activating factor 1 [Source:HGNC Symbol;Acc:576]	0.000336	0.00141	0.49916	4.52367	1078	47	15	10, 22, 52, 62, 93, 105, 172, 197, 210, 275, 277, 293, 330, 333, 345, 368, 395, 458, 464, 471, 501, 517, 531, 534, 537, 546, 551, 584, 592, 607, 610, 657, 723, 729, 773, 784, 805, 807, 820, 835, 876, 890, 924, 939, 979, 1004, 1030
ENSG00000148985	n/a	PGAP2	**	post-GPI attachment to proteins 2 [Source:HGNC Symbol;Acc:17893]	0.000347	0.00145	0.10786	7.6314	211	5	43.5	27, 87, 123, 127, 178
ENSG00000170385	n/a	SLC30A1	**	solute carrier family 30 (zinc transporter), member 1 [Source:HGNC Symbol;Acc:11012]	0.000353	0.00147	7.52352	7.56537	278	10	11	2, 6, 17, 55, 62, 68, 87, 235, 245, 262
ENSG00000070019	n/a	GUCY2C	**	guanylate cyclase 2C (heat stable enterotoxin receptor) [Source:HGNC Symbol;Acc:4688]	0.000354	0.00147	2.25137	4.20074	882	17	16	6, 41, 45, 46, 54, 82, 84, 154, 191, 204, 223, 226, 252, 351, 353, 374, 377
ENSG00000009830	n/a	POMT2	**	protein-O-mannosyltransferase 2 [Source:HGNC Symbol;Acc:19743]	0.000356	0.00148	0.21212	1.13492	641	6	23	188, 293, 310, 332, 523, 546
ENSG00000050130	n/a	JKAMP	**	JNK1/MAPK8-associated membrane protein [Source:HGNC Symbol;Acc:20184]	0.000366	0.00152	0	10.205	270	2	36	107, 143
ENSG00000198799	n/a	LRIG2	**	leucine-rich repeats and immunoglobulin-like domains 2 [Source:HGNC Symbol;Acc:20889]	0.000368	0.00152	0	202.864	929	4	166	60, 127, 293, 885
ENSG00000126759	n/a	CFP	**	complement factor properdin [Source:HGNC Symbol;Acc:8864]	0.000401	0.00165	3.36263	4.05141	276	8	16	105, 140, 200, 210, 238, 254, 255, 256
ENSG00000129680	n/a	MAP7D3	**	MAP7 domain containing 3 [Source:HGNC Symbol;Acc:25742]	0.000407	0.00167	4.90834	5.95087	386	4	30	208, 238, 246, 291
ENSG00000055208	n/a	TAB2	**	TGF-beta activated kinase 1/MAP3K7 binding protein 2 [Source:HGNC Symbol;Acc:17075]	0.000408	0.00168	0	31.0964	490	2	11	239, 250
ENSG00000131480	n/a	AOC2	**	amine oxidase, copper containing 2 (retina-specific) [Source:HGNC Symbol;Acc:549]	0.00042	0.00172	0.46669	16.7258	711	7	50	4, 38, 63, 103, 163, 247, 404
ENSG00000117143	n/a	UAP1	**	UDP-N-acteylglucosamine pyrophosphorylase 1 [Source:HGNC Symbol;Acc:12457]	0.000422	0.00173	0.05785	5.71947	433	3	16.5	12, 13, 45
ENSG00000136891	n/a	TEX10	**	testis expressed 10 [Source:HGNC Symbol;Acc:25988]	0.000422	0.00173	0.28988	27.477	757	14	58	215, 282, 284, 343, 359, 362, 375, 442, 469, 537, 610, 630, 688, 753
ENSG00000198920	n/a	KIAA0753	**	KIAA0753 [Source:HGNC Symbol;Acc:29110]	0.000427	0.00174	0.15838	3.55802	674	9	57.5	22, 206, 266, 367, 393, 448, 494, 561, 608
ENSG00000107560	n/a	RAB11FIP2	**	RAB11 family interacting protein 2 (class I) [Source:HGNC Symbol;Acc:29152]	0.000444	0.00181	0.2519	1.7938	439	14	16	14, 67, 75, 111, 235, 239, 257, 259, 260, 261, 299, 315, 344, 347
ENSG00000082996	n/a	RNF13	**	ring finger protein 13 [Source:HGNC Symbol;Acc:10057]	0.000447	0.00182	0	129.19	361	2	81	34, 115
ENSG00000140807	n/a	NKD1	**	naked cuticle homolog 1 (Drosophila) [Source:HGNC Symbol;Acc:17045]	0.000459	0.00186	0.46046	28.5689	300	3	100.5	68, 268, 269
ENSG00000025796	n/a	SEC63	**	SEC63 homolog (S. cerevisiae) [Source:HGNC Symbol;Acc:21082]	0.000459	0.00186	0.1289	5.58509	637	5	55.5	302, 371, 541, 583, 620
ENSG00000167077	n/a	MEI1	**	meiosis inhibitor 1 [Source:HGNC Symbol;Acc:28613]	0.00047	0.0019	4.53656	1.9635	1006	14	52	92, 213, 436, 449, 453, 465, 541, 620, 638, 639, 691, 795, 813, 933
ENSG00000105122	n/a	RASAL3	**	RAS protein activator like 3 [Source:HGNC Symbol;Acc:26129]	0.000475	0.00192	1.28123	28.9528	890	12	31	45, 65, 120, 144, 210, 559, 562, 564, 592, 746, 777, 827
ENSG00000166455	n/a	C16orf46	**	chromosome 16 open reading frame 46 [Source:HGNC Symbol;Acc:26525]	0.00048	0.00193	3.32408	1.59162	324	12	21	1, 49, 108, 110, 148, 149, 158, 226, 230, 255, 271, 292
ENSG00000151461	n/a	UPF2	**	UPF2 regulator of nonsense transcripts homolog (yeast) [Source:HGNC Symbol;Acc:17854]	0.000491	0.00197	0.37097	1.17946	1069	1	NA	407
ENSG00000213088	n/a	DARC	**	Duffy blood group, atypical chemokine receptor [Source:HGNC Symbol;Acc:4035]	0.000495	0.00198	0.42448	25.4717	285	4	40	14, 54, 206, 240
ENSG00000176624	n/a	MEX3C	**	mex-3 RNA binding family member C [Source:HGNC Symbol;Acc:28040]	0.000503	0.00201	0.07863	1.08025	422	2	301	24, 325
ENSG00000204311	n/a	DFNB59	**	deafness, autosomal recessive 59 [Source:HGNC Symbol;Acc:29502]	0.000505	0.00202	0.24225	1.03737	312	11	15	51, 151, 162, 163, 179, 206, 215, 251, 273, 286, 300
ENSG00000111371	n/a	SLC38A1	**	solute carrier family 38, member 1 [Source:HGNC Symbol;Acc:13447]	0.000515	0.00205	0	37.3469	371	1	NA	118
ENSG00000165304	n/a	MELK	**	maternal embryonic leucine zipper kinase [Source:HGNC Symbol;Acc:16870]	0.000515	0.00205	0.10007	3.20727	517	23	16.5	6, 33, 98, 113, 153, 205, 210, 256, 258, 264, 284, 286, 288, 297, 309, 313, 314, 332, 336, 373, 393, 432, 454
ENSG00000103365	n/a	GGA2	**	golgi-associated, gamma adaptin ear containing, ARF binding protein 2 [Source:HGNC Symbol;Acc:16064]	0.00053	0.0021	0.02225	2.69543	562	12	45	17, 129, 192, 255, 285, 330, 340, 444, 500, 501, 502, 504
ENSG00000128641	n/a	MYO1B	**	myosin IB [Source:HGNC Symbol;Acc:7596]	0.000534	0.00212	0	13.8348	1030	2	260	378, 638
ENSG00000151876	n/a	FBXO4	**	F-box protein 4 [Source:HGNC Symbol;Acc:13583]	0.000544	0.00216	0.35651	5.89308	353	12	15	2, 3, 8, 56, 57, 72, 129, 276, 277, 297, 298, 318
ENSG00000132429	n/a	POPDC3	**	popeye domain containing 3 [Source:HGNC Symbol;Acc:17649]	0.000545	0.00216	0	27.9924	251	5	36	27, 38, 99, 100, 247
ENSG00000214872	n/a	SMTNL1	**	smoothelin-like 1 [Source:HGNC Symbol;Acc:32394]	0.000559	0.00221	0.65925	37.8698	353	6	27	72, 132, 134, 195, 222, 231
ENSG00000143224	n/a	PPOX	**	protoporphyrinogen oxidase [Source:HGNC Symbol;Acc:9280]	0.000559	0.00221	0	24.7019	437	9	24	94, 140, 141, 221, 253, 266, 361, 370, 386
ENSG00000140675	n/a	SLC5A2	**	solute carrier family 5 (sodium/glucose cotransporter), member 2 [Source:HGNC Symbol;Acc:11037]	0.000568	0.00224	0	23.398	608	10	15	104, 126, 491, 494, 521, 549, 552, 553, 567, 582
ENSG00000118689	n/a	FOXO3	**	forkhead box O3 [Source:HGNC Symbol;Acc:3821]	0.000583	0.00229	0	35.0623	452	1	NA	110
ENSG00000148795	n/a	CYP17A1	**	cytochrome P450, family 17, subfamily A, polypeptide 1 [Source:HGNC Symbol;Acc:2593]	0.000593	0.00233	2.90375	1.77458	488	16	20	10, 36, 90, 110, 159, 193, 203, 205, 210, 224, 234, 240, 311, 339, 471, 478
ENSG00000108443	n/a	RPS6KB1	**	ribosomal protein S6 kinase, 70kDa, polypeptide 1 [Source:HGNC Symbol;Acc:10436]	0.000608	0.00238	0.28715	23.103	485	2	212	246, 458
ENSG00000171241	n/a	SHCBP1	**	SHC SH2-domain binding protein 1 [Source:HGNC Symbol;Acc:29547]	0.000609	0.00238	0.36091	2.17924	551	28	12	13, 19, 22, 36, 88, 90, 100, 142, 144, 168, 219, 297, 318, 321, 324, 325, 338, 370, 419, 422, 456, 457, 458, 462, 466, 517, 529, 542
ENSG00000169241	n/a	SLC50A1	**	solute carrier family 50 (sugar efflux transporter), member 1 [Source:HGNC Symbol;Acc:30657]	0.000623	0.00243	5.75292	11.3066	201	5	35	24, 31, 112, 173, 182
ENSG00000112818	n/a	MEP1A	**	meprin A, alpha (PABA peptide hydrolase) [Source:HGNC Symbol;Acc:7015]	0.000625	0.00244	3.24392	4.1514	649	39	12.5	10, 36, 81, 84, 99, 136, 149, 167, 232, 233, 234, 235, 236, 238, 241, 242, 301, 334, 345, 349, 350, 370, 376, 378, 421, 425, 441, 475, 479, 483, 514, 543, 548, 571, 583, 600, 614, 625, 644
ENSG00000144744	n/a	UBA3	**	ubiquitin-like modifier activating enzyme 3 [Source:HGNC Symbol;Acc:12470]	0.000642	0.00249	0.0651	2.56074	358	1	NA	264
ENSG00000135930	n/a	EIF4E2	**	eukaryotic translation initiation factor 4E family member 2 [Source:HGNC Symbol;Acc:3293]	0.000654	0.00254	0	1.97615	195	1	NA	72
ENSG00000159579	n/a	RSPRY1	**	ring finger and SPRY domain containing 1 [Source:HGNC Symbol;Acc:29420]	0.000694	0.00267	0	7.47639	505	2	81	20, 101
ENSG00000066322	n/a	ELOVL1	**	ELOVL fatty acid elongase 1 [Source:HGNC Symbol;Acc:14418]	0.000702	0.0027	0.29844	1.14673	259	4	56	39, 90, 146, 221
ENSG00000196155	n/a	PLEKHG4	**	pleckstrin homology domain containing, family G (with RhoGef domain) member 4 [Source:HGNC Symbol;Acc:24501]	0.000704	0.00271	0.30753	2.8262	1104	49	15.5	2, 3, 8, 84, 95, 103, 147, 173, 188, 206, 254, 278, 326, 333, 335, 339, 349, 397, 472, 491, 499, 536, 540, 583, 610, 612, 635, 645, 656, 671, 698, 752, 793, 800, 808, 858, 888, 916, 921, 935, 956, 966, 974, 1015, 1022, 1033, 1039, 1055, 1075
ENSG00000092200	n/a	RPGRIP1	**	retinitis pigmentosa GTPase regulator interacting protein 1 [Source:HGNC Symbol;Acc:13436]	0.000708	0.00272	4.02088	1.23176	1099	16	22	70, 78, 125, 127, 208, 209, 210, 213, 300, 362, 364, 386, 709, 715, 788, 855
ENSG00000105996	n/a	HOXA2	**	homeobox A2 [Source:HGNC Symbol;Acc:5103]	0.000714	0.00274	0	18.3442	352	5	59.5	82, 100, 101, 202, 330
ENSG00000142556	n/a	ZNF614	**	zinc finger protein 614 [Source:HGNC Symbol;Acc:24722]	0.000717	0.00275	0	2.24794	544	28	11	29, 42, 60, 82, 83, 109, 120, 131, 134, 148, 154, 197, 199, 201, 204, 221, 232, 268, 292, 296, 297, 298, 299, 301, 303, 316, 318, 434
ENSG00000136881	n/a	BAAT	**	bile acid CoA: amino acid N-acyltransferase (glycine N-choloyltransferase) [Source:HGNC Symbol;Acc:932]	0.000724	0.00277	4.25405	2.08962	360	8	25	82, 125, 150, 214, 229, 247, 259, 342
ENSG00000141255	n/a	SPATA22	**	spermatogenesis associated 22 [Source:HGNC Symbol;Acc:30705]	0.000745	0.00284	1.73258	46.1101	287	3	22	101, 138, 145
ENSG00000100078	n/a	PLA2G3	**	phospholipase A2, group III [Source:HGNC Symbol;Acc:17934]	0.000759	0.00288	4.3173	5.87147	380	5	73.5	109, 228, 262, 263, 376
ENSG00000067369	n/a	TP53BP1	**	tumor protein p53 binding protein 1 [Source:HGNC Symbol;Acc:11999]	0.000764	0.0029	0.39871	3.58968	1732	69	11	4, 28, 34, 42, 74, 78, 85, 120, 142, 144, 149, 161, 166, 173, 187, 188, 204, 208, 258, 271, 273, 278, 329, 331, 365, 394, 404, 416, 451, 457, 476, 504, 508, 544, 545, 547, 548, 549, 550, 551, 553, 554, 565, 605, 619, 672, 693, 733, 747, 755, 758, 789, 817, 819, 842, 915, 917, 939, 947, 949, 951, 962, 1125, 1136, 1229, 1230, 1466, 1628, 1725
ENSG00000132109	n/a	TRIM21	**	tripartite motif containing 21 [Source:HGNC Symbol;Acc:11312]	0.000771	0.00293	2.69654	2.8756	365	10	28	36, 47, 127, 171, 184, 233, 248, 276, 280, 359
ENSG00000172331	n/a	BPGM	**	2,3-bisphosphoglycerate mutase [Source:HGNC Symbol;Acc:1093]	0.00078	0.00295	0.44521	1.00717	225	7	21.5	49, 87, 110, 117, 137, 217, 219
ENSG00000085999	n/a	RAD54L	**	RAD54-like (S. cerevisiae) [Source:HGNC Symbol;Acc:9826]	0.000786	0.00297	0.50776	1.74259	667	12	34	8, 12, 27, 95, 104, 315, 368, 402, 441, 612, 639, 667
ENSG00000120733	n/a	KDM3B	**	lysine (K)-specific demethylase 3B [Source:HGNC Symbol;Acc:1337]	0.000805	0.00303	0.05185	13.3588	1516	11	86.5	148, 152, 248, 318, 471, 624, 701, 890, 964, 1497, 1500
ENSG00000095002	n/a	MSH2	**	mutS homolog 2 [Source:HGNC Symbol;Acc:7325]	0.000811	0.00305	0.37487	2.4298	821	13	37.5	99, 111, 118, 126, 190, 413, 454, 530, 670, 760, 794, 802, 818
ENSG00000110900	n/a	TSPAN11	**	tetraspanin 11 [Source:HGNC Symbol;Acc:30795]	0.000838	0.00314	0	7.96969	233	9	12.5	11, 19, 23, 40, 70, 72, 103, 122, 130
ENSG00000155640	n/a	C10orf12	**	chromosome 10 open reading frame 12 [Source:HGNC Symbol;Acc:23420]	0.000855	0.0032	2.73969	1.55777	1102	20	29	220, 258, 279, 331, 355, 359, 401, 430, 482, 487, 490, 508, 510, 518, 607, 614, 645, 841, 887, 1041
ENSG00000121964	n/a	GTDC1	**	glycosyltransferase-like domain containing 1 [Source:HGNC Symbol;Acc:20887]	0.000873	0.00326	0	58.5681	345	1	NA	108
ENSG00000162300	n/a	ZFPL1	**	zinc finger protein-like 1 [Source:HGNC Symbol;Acc:12868]	0.000878	0.00328	3.76416	19.2373	259	6	29	48, 78, 107, 152, 156, 160
ENSG00000115267	n/a	IFIH1	**	interferon induced with helicase C domain 1 [Source:HGNC Symbol;Acc:18873]	0.000882	0.00329	2.31273	2.69083	910	14	40	15, 17, 28, 45, 121, 161, 177, 319, 457, 572, 575, 789, 858, 890
ENSG00000165699	n/a	TSC1	**	tuberous sclerosis 1 [Source:HGNC Symbol;Acc:12362]	0.000883	0.00329	0.13244	3.68154	1071	27	25	8, 74, 142, 165, 204, 238, 296, 308, 373, 397, 455, 500, 509, 526, 552, 556, 568, 595, 653, 660, 962, 972, 975, 988, 1027, 1028, 1031
ENSG00000164299	n/a	SPZ1	**	spermatogenic leucine zipper 1 [Source:HGNC Symbol;Acc:30721]	0.000886	0.0033	2.96308	3.53441	238	10	13	17, 59, 114, 122, 135, 199, 217, 224, 227, 238
ENSG00000180818	n/a	HOXC10	**	homeobox C10 [Source:HGNC Symbol;Acc:5122]	0.000887	0.0033	0	56.9029	302	2	40	142, 182
ENSG00000151287	n/a	TEX30	**	testis expressed 30 [Source:HGNC Symbol;Acc:25188]	0.000907	0.00337	0.29254	1.47748	205	3	30.5	51, 108, 112
ENSG00000152969	n/a	JAKMIP1	**	janus kinase and microtubule interacting protein 1 [Source:HGNC Symbol;Acc:26460]	0.000915	0.0034	0.08921	4.345	726	3	204.5	4, 412, 413
ENSG00000129353	n/a	SLC44A2	**	solute carrier family 44 (choline transporter), member 2 [Source:HGNC Symbol;Acc:17292]	0.000933	0.00346	6.6251	2.92447	503	5	112.5	2, 184, 199, 242, 495
ENSG00000163631	n/a	ALB	**	albumin [Source:HGNC Symbol;Acc:399]	0.000945	0.0035	2.37412	3.04569	487	14	14	118, 132, 139, 226, 244, 257, 355, 368, 382, 392, 393, 426, 465, 469
ENSG00000176454	n/a	LPCAT4	**	lysophosphatidylcholine acyltransferase 4 [Source:HGNC Symbol;Acc:30059]	0.000946	0.0035	3.42585	5.89336	371	9	19	177, 243, 246, 285, 325, 356, 358, 365, 366
ENSG00000083093	n/a	PALB2	**	partner and localizer of BRCA2 [Source:HGNC Symbol;Acc:26144]	0.000989	0.00365	2.65299	3.96904	840	6	16	108, 121, 122, 507, 554, 570
ENSG00000004534	n/a	RBM6	**	RNA binding motif protein 6 [Source:HGNC Symbol;Acc:9903]	0.000989	0.00365	0.23492	15.5722	1026	18	34	91, 154, 174, 207, 227, 313, 386, 420, 422, 436, 519, 584, 884, 946, 957, 996, 1007, 1012
ENSG00000165794	n/a	SLC39A2	**	solute carrier family 39 (zinc transporter), member 2 [Source:HGNC Symbol;Acc:17127]	0.000999	0.00368	0.09137	17.5176	288	13	14.5	4, 15, 20, 21, 39, 45, 74, 115, 120, 147, 188, 195, 238
ENSG00000154781	n/a	CCDC174	**	coiled-coil domain containing 174 [Source:HGNC Symbol;Acc:28033]	0.00101	0.00372	0.26777	1.10344	406	8	21	49, 88, 90, 111, 112, 113, 151, 364
ENSG00000122591	n/a	FAM126A	**	family with sequence similarity 126, member A [Source:HGNC Symbol;Acc:24587]	0.00102	0.00376	0.4511	1.30588	501	5	136.5	19, 195, 365, 468, 488
ENSG00000074416	n/a	MGLL	**	monoglyceride lipase [Source:HGNC Symbol;Acc:17038]	0.00103	0.00378	0	3.80477	257	9	14	59, 87, 99, 118, 164, 171, 173, 187, 201
ENSG00000166004	n/a	KIAA1731	**	KIAA1731 [Source:HGNC Symbol;Acc:29366]	0.00103	0.00378	2.32966	3.99032	1816	53	15	163, 212, 227, 232, 268, 337, 405, 452, 519, 530, 553, 572, 595, 625, 665, 703, 752, 756, 760, 761, 772, 842, 850, 887, 888, 893, 897, 910, 921, 922, 929, 934, 941, 955, 963, 969, 1104, 1109, 1197, 1236, 1241, 1289, 1307, 1322, 1389, 1397, 1406, 1416, 1475, 1499, 1508, 1555, 1627
ENSG00000129484	n/a	PARP2	**	poly (ADP-ribose) polymerase 2 [Source:HGNC Symbol;Acc:272]	0.00104	0.00382	3.24296	12.9637	444	1	NA	137
ENSG00000163508	n/a	EOMES	**	eomesodermin [Source:HGNC Symbol;Acc:3372]	0.00106	0.00389	0.04651	3.68757	421	2	350	26, 376
ENSG00000105722	n/a	ERF	**	Ets2 repressor factor [Source:HGNC Symbol;Acc:3444]	0.00107	0.00392	0.20543	8.96556	535	3	13.5	387, 412, 414
ENSG00000187068	n/a	C3orf70	**	chromosome 3 open reading frame 70 [Source:HGNC Symbol;Acc:33731]	0.00109	0.00399	0.32508	2.12582	220	4	21	69, 131, 137, 158
ENSG00000068097	n/a	HEATR6	**	HEAT repeat containing 6 [Source:HGNC Symbol;Acc:24076]	0.0011	0.00402	1.1191	16.8676	1129	18	42	38, 42, 304, 306, 314, 402, 561, 611, 615, 627, 667, 675, 726, 736, 778, 831, 950, 1118
ENSG00000172766	n/a	NAA16	**	N(alpha)-acetyltransferase 16, NatA auxiliary subunit [Source:HGNC Symbol;Acc:26164]	0.00112	0.00408	0.28636	7.55332	750	9	81.5	1, 290, 310, 407, 488, 585, 667, 708, 749
ENSG00000145675	n/a	PIK3R1	**	phosphoinositide-3-kinase, regulatory subunit 1 (alpha) [Source:HGNC Symbol;Acc:8979]	0.00113	0.00412	0.52148	1.33786	644	4	113	117, 230, 240, 535
ENSG00000080298	n/a	RFX3	**	regulatory factor X, 3 (influences HLA class II expression) [Source:HGNC Symbol;Acc:9984]	0.00115	0.00418	0.04707	4.47227	709	3	251	35, 36, 537
ENSG00000166169	n/a	POLL	**	polymerase (DNA directed), lambda [Source:HGNC Symbol;Acc:9184]	0.00115	0.00418	4.01929	3.35754	522	4	22	115, 137, 139, 350
ENSG00000104814	n/a	MAP4K1	**	mitogen-activated protein kinase kinase kinase kinase 1 [Source:HGNC Symbol;Acc:6863]	0.00119	0.00431	0.39074	3.28405	397	3	17	186, 191, 220
ENSG00000108599	n/a	AKAP10	**	A kinase (PRKA) anchor protein 10 [Source:HGNC Symbol;Acc:368]	0.00119	0.00431	0.06264	1.02961	546	3	126	196, 353, 448
ENSG00000163913	n/a	IFT122	**	intraflagellar transport 122 homolog (Chlamydomonas) [Source:HGNC Symbol;Acc:13556]	0.00123	0.00443	0.18601	1.0469	746	20	16	38, 41, 42, 47, 65, 81, 152, 267, 268, 283, 292, 327, 427, 433, 508, 589, 636, 640, 643, 672
ENSG00000172426	n/a	RSPH9	**	radial spoke head 9 homolog (Chlamydomonas) [Source:HGNC Symbol;Acc:21057]	0.00124	0.00446	0	4.1941	182	10	16	24, 38, 58, 79, 87, 103, 107, 137, 147, 163
ENSG00000131966	n/a	ACTR10	**	actin-related protein 10 homolog (S. cerevisiae) [Source:HGNC Symbol;Acc:17372]	0.00128	0.00459	0.17583	4.11488	276	4	71	23, 124, 195, 196
ENSG00000168209	n/a	DDIT4	**	DNA-damage-inducible transcript 4 [Source:HGNC Symbol;Acc:24944]	0.00129	0.00462	0	34.8195	189	1	NA	9
ENSG00000065970	n/a	FOXJ2	**	forkhead box J2 [Source:HGNC Symbol;Acc:24818]	0.0013	0.00465	0.60207	3.71323	530	8	27	198, 209, 210, 290, 317, 345, 501, 527
ENSG00000155975	n/a	VPS37A	**	vacuolar protein sorting 37 homolog A (S. cerevisiae) [Source:HGNC Symbol;Acc:24928]	0.00134	0.00479	0.00458	3.28578	312	13	14	89, 119, 133, 134, 137, 140, 143, 157, 173, 176, 202, 243, 294
ENSG00000155729	n/a	KCTD18	**	potassium channel tetramerization domain containing 18 [Source:HGNC Symbol;Acc:26446]	0.00136	0.00485	0.02231	1.58079	304	3	111	75, 114, 297
ENSG00000138709	n/a	LARP1B	**	La ribonucleoprotein domain family, member 1B [Source:HGNC Symbol;Acc:24704]	0.00139	0.00495	2.80961	9.22899	672	6	78	90, 242, 336, 340, 418, 445
ENSG00000166140	n/a	ZFYVE19	**	zinc finger, FYVE domain containing 19 [Source:HGNC Symbol;Acc:20758]	0.00142	0.00505	0.19724	3.77892	316	16	15	52, 80, 120, 157, 169, 175, 181, 196, 211, 222, 224, 233, 235, 256, 287, 312
ENSG00000110435	n/a	PDHX	**	pyruvate dehydrogenase complex, component X [Source:HGNC Symbol;Acc:21350]	0.00143	0.00508	0.32225	2.25832	361	10	34	2, 3, 54, 94, 144, 152, 186, 188, 267, 271
ENSG00000152936	n/a	IFLTD1	**	intermediate filament tail domain containing 1 [Source:HGNC Symbol;Acc:26683]	0.00147	0.00521	3.10204	3.39644	308	13	12.5	6, 18, 30, 43, 56, 175, 216, 224, 248, 251, 257, 298, 302
ENSG00000100968	n/a	NFATC4	**	nuclear factor of activated T-cells, cytoplasmic, calcineurin-dependent 4 [Source:HGNC Symbol;Acc:7778]	0.00148	0.00524	0.12705	4.54039	663	5	83.5	214, 442, 495, 564, 662
ENSG00000153012	n/a	LGI2	**	leucine-rich repeat LGI family, member 2 [Source:HGNC Symbol;Acc:18710]	0.00149	0.00527	0	36.8204	457	2	377	1, 378
ENSG00000138587	n/a	MNS1	**	meiosis-specific nuclear structural 1 [Source:HGNC Symbol;Acc:29636]	0.00152	0.00537	3.9165	1.46347	419	13	26.5	16, 51, 63, 119, 124, 137, 166, 189, 191, 221, 276, 300, 360
ENSG00000258890	n/a	CEP95	**	centrosomal protein 95kDa [Source:HGNC Symbol;Acc:25141]	0.00153	0.0054	2.79694	1.60929	703	13	25	118, 223, 297, 311, 315, 341, 347, 371, 391, 443, 514, 658, 677
ENSG00000178425	n/a	NT5DC1	**	5'-nucleotidase domain containing 1 [Source:HGNC Symbol;Acc:21556]	0.00155	0.00546	0.0563	1.77827	365	17	11	57, 65, 73, 109, 115, 124, 183, 214, 227, 229, 230, 267, 270, 297, 317, 324, 347
ENSG00000132423	n/a	COQ3	**	coenzyme Q3 methyltransferase [Source:HGNC Symbol;Acc:18175]	0.00157	0.00553	5.48194	3.67074	253	5	36	7, 60, 228, 229, 248
ENSG00000184371	n/a	CSF1	**	colony stimulating factor 1 (macrophage) [Source:HGNC Symbol;Acc:2432]	0.00159	0.00559	3.06815	3.90135	405	17	10.5	68, 100, 217, 222, 235, 258, 270, 273, 278, 286, 293, 313, 346, 350, 359, 367, 397
ENSG00000170266	n/a	GLB1	**	galactosidase, beta 1 [Source:HGNC Symbol;Acc:4298]	0.0016	0.00562	2.78593	2.14011	493	10	21	2, 145, 160, 162, 180, 201, 215, 375, 400, 493
ENSG00000170456	n/a	DENND5B	**	DENN/MADD domain containing 5B [Source:HGNC Symbol;Acc:28338]	0.00163	0.00572	0.27661	1.07451	1144	1	NA	418
ENSG00000165533	n/a	TTC8	**	tetratricopeptide repeat domain 8 [Source:HGNC Symbol;Acc:20087]	0.00164	0.00576	0.17775	12.2813	397	6	57	23, 80, 213, 227, 338, 363
ENSG00000214376	n/a	VSTM5	**	V-set and transmembrane domain containing 5 [Source:HGNC Symbol;Acc:34443]	0.00165	0.00578	0.36075	1.24007	150	3	34.5	16, 32, 85
ENSG00000141646	n/a	SMAD4	**	SMAD family member 4 [Source:HGNC Symbol;Acc:6770]	0.0017	0.00595	0.09071	3.31356	296	2	19	246, 265
ENSG00000101442	n/a	ACTR5	**	ARP5 actin-related protein 5 homolog (yeast) [Source:HGNC Symbol;Acc:14671]	0.00173	0.00605	0.10875	13.1553	468	5	19	47, 65, 85, 95, 388
ENSG00000249115	n/a	HAUS5	**	HAUS augmin-like complex, subunit 5 [Source:HGNC Symbol;Acc:29130]	0.00174	0.00608	3.48343	3.5055	553	1	NA	499
ENSG00000162598	n/a	C1orf87	**	chromosome 1 open reading frame 87 [Source:HGNC Symbol;Acc:28547]	0.00174	0.00608	0.60093	998.999	507	2	28	169, 197
ENSG00000117481	n/a	NSUN4	**	NOP2/Sun domain family, member 4 [Source:HGNC Symbol;Acc:31802]	0.00176	0.00614	0.25878	3.71035	324	15	23.5	21, 23, 29, 55, 97, 99, 120, 156, 160, 186, 198, 224, 225, 254, 283
ENSG00000146281	n/a	PM20D2	**	peptidase M20 domain containing 2 [Source:HGNC Symbol;Acc:21408]	0.00177	0.00617	0.24928	16.0017	333	9	22.5	6, 34, 57, 66, 74, 96, 97, 128, 301
ENSG00000139610	n/a	CELA1	**	chymotrypsin-like elastase family, member 1 [Source:HGNC Symbol;Acc:3308]	0.00183	0.00637	3.41696	1.25291	246	9	17	24, 37, 41, 66, 132, 133, 141, 196, 217
ENSG00000165124	n/a	SVEP1	**	sushi, von Willebrand factor type A, EGF and pentraxin domain containing 1 [Source:HGNC Symbol;Acc:15985]	0.00184	0.0064	3.62277	3.68739	3345	120	16	212, 220, 334, 394, 425, 451, 459, 498, 525, 554, 583, 590, 657, 687, 779, 790, 791, 795, 812, 828, 858, 933, 1048, 1066, 1087, 1088, 1117, 1127, 1134, 1136, 1158, 1164, 1202, 1245, 1249, 1250, 1323, 1379, 1385, 1466, 1491, 1602, 1701, 1702, 1727, 1739, 1745, 1753, 1756, 1819, 1832, 1872, 1918, 1921, 1936, 2066, 2107, 2155, 2184, 2191, 2198, 2219, 2249, 2261, 2364, 2369, 2379, 2401, 2462, 2468, 2…
ENSG00000135720	n/a	DYNC1LI2	**	dynein, cytoplasmic 1, light intermediate chain 2 [Source:HGNC Symbol;Acc:2966]	0.00187	0.00649	0	21.6967	351	1	NA	271
ENSG00000175311	n/a	ANKS4B	**	ankyrin repeat and sterile alpha motif domain containing 4B [Source:HGNC Symbol;Acc:26795]	0.00189	0.00655	3.47406	5.13634	331	7	14	157, 192, 205, 210, 233, 248, 249
ENSG00000125510	n/a	OPRL1	**	opiate receptor-like 1 [Source:HGNC Symbol;Acc:8155]	0.00189	0.00655	0	7.72308	350	7	50	9, 115, 207, 215, 216, 342, 348
ENSG00000185888	n/a	PRSS38	**	protease, serine, 38 [Source:HGNC Symbol;Acc:29625]	0.0019	0.00658	0	20.4598	243	3	109	18, 136, 236
ENSG00000104872	n/a	PIH1D1	**	PIH1 domain containing 1 [Source:HGNC Symbol;Acc:26075]	0.00194	0.0067	0.08929	2.51146	217	13	15	1, 4, 8, 37, 68, 97, 115, 127, 139, 159, 167, 169, 201
ENSG00000180488	n/a	FAM73A	**	family with sequence similarity 73, member A [Source:HGNC Symbol;Acc:24741]	0.00195	0.00673	0.29232	6.43745	553	10	40	15, 18, 42, 99, 100, 101, 141, 207, 249, 550
ENSG00000122952	n/a	ZWINT	**	ZW10 interacting kinetochore protein [Source:HGNC Symbol;Acc:13195]	0.00205	0.00705	3.84636	7.08723	248	5	38	2, 155, 165, 210, 241
ENSG00000142039	n/a	CCDC97	**	coiled-coil domain containing 97 [Source:HGNC Symbol;Acc:28289]	0.00215	0.00734	0	7.55547	237	4	55	1, 103, 141, 196
ENSG00000134107	n/a	BHLHE40	**	basic helix-loop-helix family, member e40 [Source:HGNC Symbol;Acc:1046]	0.0022	0.0075	0.27637	1.00411	375	3	49.5	161, 169, 260
ENSG00000139117	n/a	CPNE8	**	copine VIII [Source:HGNC Symbol;Acc:23498]	0.00221	0.00753	0	2.98851	503	1	NA	273
ENSG00000178467	n/a	P4HTM	**	prolyl 4-hydroxylase, transmembrane (endoplasmic reticulum) [Source:HGNC Symbol;Acc:28858]	0.00225	0.00765	0.19481	5.19159	390	4	120	33, 153, 199, 379
ENSG00000197635	n/a	DPP4	**	dipeptidyl-peptidase 4 [Source:HGNC Symbol;Acc:3009]	0.00232	0.00787	3.63299	3.27083	655	9	13	45, 51, 170, 171, 223, 232, 249, 250, 457
ENSG00000167004	n/a	PDIA3	**	protein disulfide isomerase family A, member 3 [Source:HGNC Symbol;Acc:4606]	0.00233	0.0079	0.12602	4.11406	468	13	19.5	61, 126, 127, 155, 156, 177, 194, 207, 225, 276, 313, 327, 359
ENSG00000105323	n/a	HNRNPUL1	**	heterogeneous nuclear ribonucleoprotein U-like 1 [Source:HGNC Symbol;Acc:17011]	0.00234	0.00793	0.03427	3.2166	311	2	138	16, 154
ENSG00000164944	n/a	KIAA1429	**	KIAA1429 [Source:HGNC Symbol;Acc:24500]	0.00234	0.00793	0	4.58277	1772	2	1330	152, 1482
ENSG00000168291	n/a	PDHB	**	pyruvate dehydrogenase (lipoamide) beta [Source:HGNC Symbol;Acc:8808]	0.00245	0.00827	0.60373	32.6748	299	3	38.5	87, 89, 164
ENSG00000155085	n/a	AK9	**	adenylate kinase 9 [Source:HGNC Symbol;Acc:33814]	0.00248	0.00836	0.20618	1.36188	903	25	22.5	102, 194, 198, 252, 261, 283, 303, 373, 418, 436, 492, 505, 541, 571, 577, 589, 599, 606, 609, 614, 685, 708, 762, 790, 892
ENSG00000125633	n/a	CCDC93	**	coiled-coil domain containing 93 [Source:HGNC Symbol;Acc:25611]	0.00253	0.00851	0.61242	2.01819	390	8	15	147, 151, 210, 231, 251, 255, 270, 285
ENSG00000198900	n/a	TOP1	**	topoisomerase (DNA) I [Source:HGNC Symbol;Acc:11986]	0.00255	0.00858	0.26114	1.88682	727	2	101	265, 366
ENSG00000204138	n/a	PHACTR4	**	phosphatase and actin regulator 4 [Source:HGNC Symbol;Acc:25793]	0.00275	0.0092	0	5.34239	571	18	15	45, 49, 65, 80, 99, 111, 140, 192, 202, 211, 214, 220, 225, 289, 292, 308, 369, 461
ENSG00000129158	n/a	SERGEF	**	secretion regulating guanine nucleotide exchange factor [Source:HGNC Symbol;Acc:17499]	0.00283	0.00944	3.92564	7.44621	201	4	12	147, 178, 190, 196
ENSG00000165555	n/a	NOXRED1	**	NADP-dependent oxidoreductase domain containing 1 [Source:HGNC Symbol;Acc:20487]	0.00283	0.00944	3.05445	3.77269	280	11	13	33, 79, 82, 85, 104, 107, 194, 206, 228, 237, 251
ENSG00000164091	n/a	WDR82	**	WD repeat domain 82 [Source:HGNC Symbol;Acc:28826]	0.00285	0.0095	0	4.44574	255	1	NA	45
ENSG00000168491	n/a	CCDC110	**	coiled-coil domain containing 110 [Source:HGNC Symbol;Acc:28504]	0.00289	0.00963	8.98666	11.1711	726	6	67	292, 454, 455, 530, 597, 624
ENSG00000134333	n/a	LDHA	**	lactate dehydrogenase A [Source:HGNC Symbol;Acc:6535]	0.00293	0.00974	0.61385	3.05353	263	11	12	8, 10, 38, 63, 74, 80, 114, 125, 194, 203, 216
ENSG00000169550	n/a	MUC15	**	mucin 15, cell surface associated [Source:HGNC Symbol;Acc:14956]	0.00299	0.00991	8.8739	15.0836	256	2	56	77, 133
ENSG00000138604	n/a	GLCE	**	glucuronic acid epimerase [Source:HGNC Symbol;Acc:17855]	0.003	0.00994	0.18755	11.4436	578	5	119.5	5, 33, 139, 435, 568
ENSG00000258429	n/a	PDF	**	peptide deformylase (mitochondrial) [Source:HGNC Symbol;Acc:30012]	0.00306	0.0101	0.15357	1.20911	165	9	12	32, 36, 77, 84, 86, 91, 111, 128, 148
ENSG00000094804	n/a	CDC6	**	cell division cycle 6 [Source:HGNC Symbol;Acc:1744]	0.00306	0.0101	2.08797	7.74919	520	10	17	9, 18, 79, 94, 111, 114, 115, 296, 420, 447
ENSG00000164308	n/a	ERAP2	**	endoplasmic reticulum aminopeptidase 2 [Source:HGNC Symbol;Acc:29499]	0.00307	0.0101	1.11308	9.00803	793	10	41	1, 13, 18, 33, 74, 103, 171, 404, 523, 605
ENSG00000159708	n/a	LRRC36	**	leucine rich repeat containing 36 [Source:HGNC Symbol;Acc:25615]	0.0031	0.0102	0.13005	3.67699	592	23	22	3, 13, 87, 125, 154, 179, 199, 208, 230, 242, 244, 266, 308, 322, 337, 348, 370, 424, 438, 441, 521, 544, 583
ENSG00000133863	n/a	TEX15	**	testis expressed 15 [Source:HGNC Symbol;Acc:11738]	0.00313	0.0103	2.73461	2.81807	2199	10	217	3, 275, 512, 663, 895, 1112, 1134, 1599, 1720, 1894
ENSG00000139988	n/a	RDH12	**	retinol dehydrogenase 12 (all-trans/9-cis/11-cis) [Source:HGNC Symbol;Acc:19977]	0.00316	0.0104	4.60967	2.14029	277	2	13	151, 164
ENSG00000150637	n/a	CD226	**	CD226 molecule [Source:HGNC Symbol;Acc:16961]	0.00317	0.0104	0.52586	23.6122	314	3	28	191, 245, 247
ENSG00000214237	n/a	FAM188B2	**	family with sequence similarity 188, member B2 [Source:HGNC Symbol;Acc:35475]	0.00322	0.0105	0	15.3324	336	2	112	214, 326
ENSG00000136560	n/a	TANK	**	TRAF family member-associated NFKB activator [Source:HGNC Symbol;Acc:11562]	0.00323	0.0106	3.92607	3.15781	365	10	27	113, 140, 143, 149, 179, 189, 234, 292, 297, 361
ENSG00000091127	n/a	PUS7	**	pseudouridylate synthase 7 homolog (S. cerevisiae) [Source:HGNC Symbol;Acc:26033]	0.00329	0.0107	0.13306	3.40106	478	6	14	29, 284, 325, 339, 340, 342
ENSG00000241878	n/a	PISD	**	phosphatidylserine decarboxylase [Source:HGNC Symbol;Acc:8999]	0.0033	0.0107	0.36495	4.58468	282	3	56	106, 108, 218
ENSG00000110455	n/a	ACCS	**	1-aminocyclopropane-1-carboxylate synthase homolog (Arabidopsis)(non-functional) [Source:HGNC Symbol;Acc:23989]	0.00332	0.0108	5.07659	9.71767	462	6	41	48, 204, 245, 372, 393, 408
ENSG00000179115	n/a	FARSA	**	phenylalanyl-tRNA synthetase, alpha subunit [Source:HGNC Symbol;Acc:3592]	0.00336	0.0109	0	1.26358	448	1	NA	137
ENSG00000182107	n/a	TMEM30B	**	transmembrane protein 30B [Source:HGNC Symbol;Acc:27254]	0.00336	0.0109	0.08094	2.73905	260	5	27	30, 73, 76, 87, 222
ENSG00000164953	n/a	TMEM67	**	transmembrane protein 67 [Source:HGNC Symbol;Acc:28396]	0.00352	0.0114	4.1536	2.46014	789	5	61.5	22, 68, 145, 153, 334
ENSG00000138686	n/a	BBS7	**	Bardet-Biedl syndrome 7 [Source:HGNC Symbol;Acc:18758]	0.00353	0.0114	0	3.52099	675	7	56	244, 286, 288, 315, 453, 602, 672
ENSG00000136404	n/a	TM6SF1	**	transmembrane 6 superfamily member 1 [Source:HGNC Symbol;Acc:11860]	0.00355	0.0114	0.44577	2.05994	228	5	33.5	68, 104, 169, 192, 223
ENSG00000163131	n/a	CTSS	**	cathepsin S [Source:HGNC Symbol;Acc:2545]	0.00369	0.0119	0.2224	1.84398	311	10	31	12, 19, 97, 162, 164, 200, 201, 208, 242, 273
ENSG00000133962	n/a	CATSPERB	**	catsper channel auxiliary subunit beta [Source:HGNC Symbol;Acc:20500]	0.00378	0.0121	2.84034	1.09458	1007	16	45	120, 123, 173, 298, 595, 604, 622, 667, 753, 756, 825, 890, 913, 997, 999, 1000
ENSG00000144233	n/a	AMMECR1L	**	AMMECR1-like [Source:HGNC Symbol;Acc:28658]	0.00379	0.0121	0.0117	1.51063	290	2	39	49, 88
ENSG00000091009	n/a	RBM27	**	RNA binding motif protein 27 [Source:HGNC Symbol;Acc:29243]	0.00381	0.0122	0.38185	1.03799	978	6	27	143, 519, 521, 661, 688, 697
ENSG00000213901	n/a	SLC23A3	**	solute carrier family 23, member 3 [Source:HGNC Symbol;Acc:20601]	0.00383	0.0122	0	6.70583	546	11	27	102, 222, 228, 255, 257, 364, 453, 454, 481, 510, 528
ENSG00000157214	n/a	STEAP2	**	STEAP family member 2, metalloreductase [Source:HGNC Symbol;Acc:17885]	0.00388	0.0124	0.37685	1.04921	450	3	25	180, 227, 230
ENSG00000161217	n/a	PCYT1A	**	phosphate cytidylyltransferase 1, choline, alpha [Source:HGNC Symbol;Acc:8754]	0.00394	0.0126	0.3426	1.58044	321	5	36.5	17, 32, 90, 100, 258
ENSG00000132478	n/a	UNK	**	unkempt family zinc finger [Source:HGNC Symbol;Acc:29369]	0.00395	0.0126	0	9.33476	701	4	114	161, 459, 573, 634
ENSG00000136861	n/a	CDK5RAP2	**	CDK5 regulatory subunit associated protein 2 [Source:HGNC Symbol;Acc:18672]	0.00401	0.0128	2.37386	4.03546	1228	16	25	430, 443, 468, 499, 527, 532, 581, 713, 730, 868, 870, 1022, 1035, 1040, 1150, 1175
ENSG00000147592	n/a	LACTB2	**	lactamase, beta 2 [Source:HGNC Symbol;Acc:18512]	0.00406	0.0129	2.84436	2.2202	268	7	13	84, 88, 99, 217, 219, 234, 268
ENSG00000132294	n/a	EFR3A	**	EFR3 homolog A (S. cerevisiae) [Source:HGNC Symbol;Acc:28970]	0.00411	0.013	0.43149	1.79593	654	4	122	159, 281, 296, 601
ENSG00000215695	n/a	RSC1A1	**	regulatory solute carrier protein, family 1, member 1 [Source:HGNC Symbol;Acc:10458]	0.00411	0.013	2.57993	4.24668	448	12	16	17, 30, 151, 160, 169, 171, 207, 265, 281, 323, 336, 355
ENSG00000170445	n/a	HARS	**	histidyl-tRNA synthetase [Source:HGNC Symbol;Acc:4816]	0.00414	0.0131	0	1.2127	416	1	NA	342
ENSG00000163938	n/a	GNL3	**	guanine nucleotide binding protein-like 3 (nucleolar) [Source:HGNC Symbol;Acc:29931]	0.00422	0.0134	6.77272	2.74043	382	1	NA	334
ENSG00000156858	n/a	PRR14	**	proline rich 14 [Source:HGNC Symbol;Acc:28458]	0.00435	0.0137	3.72388	6.88769	433	7	17.5	58, 63, 75, 119, 142, 143, 287
ENSG00000132824	n/a	SERINC3	**	serine incorporator 3 [Source:HGNC Symbol;Acc:11699]	0.00458	0.0144	3.7294	4.30593	373	13	25	24, 31, 76, 131, 168, 179, 191, 196, 246, 300, 326, 334, 358
ENSG00000164197	n/a	RNF180	**	ring finger protein 180 [Source:HGNC Symbol;Acc:27752]	0.0046	0.0145	0.46446	94.819	503	2	23	422, 445
ENSG00000138036	n/a	DYNC2LI1	**	dynein, cytoplasmic 2, light intermediate chain 1 [Source:HGNC Symbol;Acc:24595]	0.0046	0.0145	0	5.85237	299	3	73.5	120, 235, 267
ENSG00000129951	n/a	LPPR3	**	hsa-mir-3187 [Source:miRBase;Acc:MI0014231]	0.00461	0.0145	0.0977	3.74084	219	2	88	100, 188
ENSG00000091106	n/a	NLRC4	**	NLR family, CARD domain containing 4 [Source:HGNC Symbol;Acc:16412]	0.00462	0.0145	5.41534	2.71979	803	10	53	151, 311, 446, 551, 563, 620, 645, 698, 714, 764
ENSG00000197818	n/a	SLC9A8	**	solute carrier family 9, subfamily A (NHE8, cation proton antiporter 8), member 8 [Source:HGNC Symbol;Acc:20728]	0.00481	0.0151	0.14653	1.77092	426	1	NA	425
ENSG00000100376	n/a	FAM118A	**	family with sequence similarity 118, member A [Source:HGNC Symbol;Acc:1313]	0.00482	0.0151	15.7612	21.0888	337	6	38	113, 151, 198, 257, 284, 313
ENSG00000131067	n/a	GGT7	**	gamma-glutamyltransferase 7 [Source:HGNC Symbol;Acc:4259]	0.00482	0.0151	1.02863	126.621	570	7	34	26, 29, 128, 162, 196, 206, 241
ENSG00000175535	n/a	PNLIP	**	pancreatic lipase [Source:HGNC Symbol;Acc:9155]	0.00487	0.0152	3.07111	1.42745	395	12	15	12, 27, 37, 63, 67, 68, 94, 297, 300, 334, 377, 384
ENSG00000145283	n/a	SLC10A6	**	solute carrier family 10 (sodium/bile acid cotransporter), member 6 [Source:HGNC Symbol;Acc:30603]	0.00488	0.0152	2.55548	14.1176	308	15	15	3, 18, 31, 78, 92, 97, 128, 143, 159, 163, 187, 205, 216, 243, 251
ENSG00000183103	n/a	LYPD4	**	LY6/PLAUR domain containing 4 [Source:HGNC Symbol;Acc:28659]	0.00489	0.0153	2.07861	8.50223	173	15	11	13, 15, 31, 80, 89, 102, 118, 132, 133, 134, 135, 137, 138, 154, 167
ENSG00000072849	n/a	DERL2	**	derlin 2 [Source:HGNC Symbol;Acc:17943]	0.0049	0.0153	0	95.6433	167	1	NA	132
ENSG00000154310	n/a	TNIK	**	TRAF2 and NCK interacting kinase [Source:HGNC Symbol;Acc:30765]	0.0049	0.0153	0.07694	4.46507	1291	1	NA	797
ENSG00000137462	n/a	TLR2	**	toll-like receptor 2 [Source:HGNC Symbol;Acc:11848]	0.00494	0.0154	2.81881	1.86615	752	28	19	37, 43, 52, 60, 68, 144, 166, 189, 190, 198, 221, 246, 261, 280, 316, 326, 334, 351, 384, 495, 568, 590, 648, 662, 697, 732, 738, 750
ENSG00000172497	n/a	ACOT12	**	acyl-CoA thioesterase 12 [Source:HGNC Symbol;Acc:24436]	0.00497	0.0154	2.54287	8.28459	438	12	29	6, 12, 165, 212, 245, 247, 276, 291, 350, 358, 396, 401
ENSG00000048405	n/a	ZNF800	**	zinc finger protein 800 [Source:HGNC Symbol;Acc:27267]	0.00503	0.0156	3.99464	10.474	612	8	38	104, 142, 144, 164, 360, 382, 421, 545
ENSG00000102531	n/a	FNDC3A	**	fibronectin type III domain containing 3A [Source:HGNC Symbol;Acc:20296]	0.00512	0.0159	0.57857	2.3174	968	16	45	122, 172, 182, 275, 304, 334, 336, 451, 454, 564, 609, 674, 862, 865, 923, 963
ENSG00000086288	n/a	NME8	**	NME/NM23 family member 8 [Source:HGNC Symbol;Acc:16473]	0.00516	0.016	2.58668	2.84001	431	13	17	104, 116, 121, 129, 141, 165, 255, 312, 331, 346, 352, 399, 431
ENSG00000108963	n/a	DPH1	**	diphthamide biosynthesis 1 [Source:HGNC Symbol;Acc:3003]	0.00525	0.0162	0.64885	6.05371	379	8	11	147, 235, 252, 255, 260, 261, 288, 299
ENSG00000170619	n/a	COMMD5	**	COMM domain containing 5 [Source:HGNC Symbol;Acc:17902]	0.00529	0.0163	0.173	1.05457	204	12	13	31, 32, 34, 57, 59, 60, 80, 93, 118, 131, 166, 196
ENSG00000042317	n/a	SPATA7	**	spermatogenesis associated 7 [Source:HGNC Symbol;Acc:20423]	0.00529	0.0163	1.99676	6.54019	436	16	11	97, 124, 125, 149, 150, 164, 175, 177, 295, 325, 331, 332, 358, 368, 392, 393
ENSG00000137842	n/a	TMEM62	**	transmembrane protein 62 [Source:HGNC Symbol;Acc:26269]	0.00544	0.0167	3.4997	2.40431	549	11	41.5	24, 38, 106, 124, 129, 137, 202, 301, 370, 371, 443
ENSG00000154743	n/a	TSEN2	**	TSEN2 tRNA splicing endonuclease subunit [Source:HGNC Symbol;Acc:28422]	0.00556	0.0171	4.4581	4.04147	367	2	11	151, 162
ENSG00000206559	n/a	ZCWPW2	**	zinc finger, CW type with PWWP domain 2 [Source:HGNC Symbol;Acc:23574]	0.00562	0.0172	3.1652	12.8472	282	2	103	147, 250
ENSG00000142945	n/a	KIF2C	**	kinesin family member 2C [Source:HGNC Symbol;Acc:6393]	0.0057	0.0175	0	4.15657	664	4	111	202, 407, 518, 524
ENSG00000178919	n/a	FOXE1	**	forkhead box E1 (thyroid transcription factor 2) [Source:HGNC Symbol;Acc:3806]	0.00581	0.0178	0.26188	1.43917	305	11	12	49, 57, 58, 60, 186, 206, 210, 226, 259, 263, 292
ENSG00000265681	n/a	RPL17	**	ribosomal protein L17 [Source:HGNC Symbol;Acc:10307]	0.00583	0.0178	0	1.02706	164	1	NA	128
ENSG00000197712	n/a	FAM114A1	**	family with sequence similarity 114, member A1 [Source:HGNC Symbol;Acc:25087]	0.00586	0.0179	2.15759	10.7224	463	5	46	69, 318, 373, 375, 412
ENSG00000188991	n/a	SLC15A5	**	solute carrier family 15, member 5 [Source:HGNC Symbol;Acc:33455]	0.00596	0.0182	2.26866	3.35205	374	12	13	3, 6, 16, 21, 48, 53, 66, 84, 117, 179, 261, 272
ENSG00000087301	n/a	TXNDC16	**	thioredoxin domain containing 16 [Source:HGNC Symbol;Acc:19965]	0.00597	0.0182	0	6.67081	673	5	63	111, 296, 419, 422, 424
ENSG00000149305	n/a	HTR3B	**	5-hydroxytryptamine (serotonin) receptor 3B, ionotropic [Source:HGNC Symbol;Acc:5298]	0.00598	0.0182	0.36394	2.5956	381	9	18	103, 120, 131, 245, 264, 280, 305, 306, 337
ENSG00000196233	n/a	LCOR	**	ligand dependent nuclear receptor corepressor [Source:HGNC Symbol;Acc:29503]	0.00601	0.0183	7.56879	17.1438	413	3	109.5	38, 235, 257
ENSG00000122008	n/a	POLK	**	polymerase (DNA directed) kappa [Source:HGNC Symbol;Acc:9183]	0.00605	0.0184	3.5952	1.58522	760	7	26.5	234, 257, 261, 621, 651, 664, 746
ENSG00000096070	n/a	BRPF3	**	bromodomain and PHD finger containing, 3 [Source:HGNC Symbol;Acc:14256]	0.00609	0.0185	0	5.23043	983	7	73	111, 249, 256, 263, 308, 409, 556
ENSG00000053770	n/a	AP5M1	**	adaptor-related protein complex 5, mu 1 subunit [Source:HGNC Symbol;Acc:20192]	0.0061	0.0185	0.15675	3.69137	430	10	37	11, 33, 55, 167, 204, 249, 327, 336, 429, 430
ENSG00000151092	n/a	NGLY1	**	N-glycanase 1 [Source:HGNC Symbol;Acc:17646]	0.00613	0.0186	0	18.0231	556	5	117	86, 201, 398, 431, 550
ENSG00000123992	n/a	DNPEP	**	aspartyl aminopeptidase [Source:HGNC Symbol;Acc:2981]	0.00618	0.0187	0	1.83102	452	4	73	19, 98, 146, 219
ENSG00000164181	n/a	ELOVL7	**	ELOVL fatty acid elongase 7 [Source:HGNC Symbol;Acc:26292]	0.00625	0.0189	4.61077	60.1979	205	3	23.5	57, 96, 104
ENSG00000119471	n/a	HSDL2	**	hydroxysteroid dehydrogenase like 2 [Source:HGNC Symbol;Acc:18572]	0.00634	0.0192	0	3.96134	378	2	111	46, 157
ENSTTRG00000005837	n/a		**		0.00639	0.0193	0	2.21938	396	5	68	16, 24, 152, 355, 357
ENSG00000108187	n/a	PBLD	**	phenazine biosynthesis-like protein domain containing [Source:HGNC Symbol;Acc:23301]	0.00662	0.0199	0.56031	10.135	208	9	22	7, 41, 87, 98, 108, 155, 169, 199, 200
ENSG00000149922	n/a	TBX6	**	T-box 6 [Source:HGNC Symbol;Acc:11605]	0.00671	0.0202	0.32843	1.30697	242	6	25	131, 137, 162, 187, 202, 230
ENSG00000078053	n/a	AMPH	**	amphiphysin [Source:HGNC Symbol;Acc:471]	0.00696	0.0209	3.45331	4.53511	573	9	12.5	348, 368, 380, 422, 435, 459, 461, 470, 481
ENSG00000070495	n/a	JMJD6	**	jumonji domain containing 6 [Source:HGNC Symbol;Acc:19355]	0.00703	0.0211	0	6.36239	302	1	NA	291
ENSG00000153896	n/a	ZNF599	**	zinc finger protein 599 [Source:HGNC Symbol;Acc:26408]	0.00706	0.0211	0.05604	2.79409	568	10	14	39, 91, 105, 131, 371, 374, 376, 392, 396, 397
ENSG00000173821	n/a	RNF213	**	ring finger protein 213 [Source:HGNC Symbol;Acc:14539]	0.00722	0.0216	2.535	6.79538	3655	77	28.5	689, 693, 702, 722, 763, 796, 814, 881, 919, 1132, 1144, 1202, 1277, 1290, 1322, 1398, 1484, 1506, 1579, 1590, 1594, 1614, 1741, 1755, 1770, 1780, 1817, 1825, 1869, 1870, 1877, 1911, 1941, 1943, 2020, 2043, 2068, 2105, 2166, 2213, 2249, 2270, 2282, 2337, 2354, 2355, 2370, 2383, 2417, 2426, 2459, 2565, 2672, 2693, 2705, 2712, 2773, 2805, 2833, 2834, 2836, 2851, 2855, 2864, 2865, 2871, 2900, 2958, …
ENSG00000102144	n/a	PGK1	**	phosphoglycerate kinase 1 [Source:HGNC Symbol;Acc:8896]	0.00723	0.0216	0.18441	4.17439	377	13	15	2, 8, 37, 38, 43, 61, 139, 141, 173, 185, 256, 260, 337
ENSG00000198089	n/a	SFI1	**	Sfi1 homolog, spindle assembly associated (yeast) [Source:HGNC Symbol;Acc:29064]	0.00725	0.0217	2.90524	2.46526	707	8	34	3, 37, 331, 534, 587, 617, 619, 622
ENSG00000112874	n/a	NUDT12	**	nudix (nucleoside diphosphate linked moiety X)-type motif 12 [Source:HGNC Symbol;Acc:18826]	0.00734	0.0219	0.23617	1.72367	345	9	29.5	3, 50, 77, 97, 129, 131, 204, 271, 274
ENSG00000127884	n/a	ECHS1	**	enoyl CoA hydratase, short chain, 1, mitochondrial [Source:HGNC Symbol;Acc:3151]	0.00763	0.0227	2.91857	5.74995	211	5	27.5	18, 57, 73, 76, 168
ENSG00000100330	n/a	MTMR3	**	myotubularin related protein 3 [Source:HGNC Symbol;Acc:7451]	0.00766	0.0228	0.529	24.3014	930	1	NA	591
ENSG00000177370	n/a	TIMM22	**	translocase of inner mitochondrial membrane 22 homolog (yeast) [Source:HGNC Symbol;Acc:17317]	0.00766	0.0228	0.1032	1.24201	156	5	12.5	24, 33, 34, 50, 144
ENSG00000111912	n/a	NCOA7	**	nuclear receptor coactivator 7 [Source:HGNC Symbol;Acc:21081]	0.00773	0.0229	0	4.23615	823	5	123.5	358, 375, 502, 684, 804
ENSG00000139436	n/a	GIT2	**	G protein-coupled receptor kinase interacting ArfGAP 2 [Source:HGNC Symbol;Acc:4273]	0.00787	0.0233	0.29776	1.08797	553	6	42	76, 271, 363, 405, 410, 430
ENSG00000204217	n/a	BMPR2	**	bone morphogenetic protein receptor, type II (serine/threonine kinase) [Source:HGNC Symbol;Acc:1078]	0.00827	0.0243	0	6.03588	933	1	NA	849
ENSG00000125817	n/a	CENPB	**	centromere protein B, 80kDa [Source:HGNC Symbol;Acc:1852]	0.00832	0.0245	0	13.4686	355	1	NA	330
ENSG00000087338	n/a	GMCL1	**	germ cell-less, spermatogenesis associated 1 [Source:HGNC Symbol;Acc:23843]	0.00836	0.0246	0.35305	4.25425	432	7	13.5	7, 20, 22, 46, 60, 61, 256
ENSG00000165417	n/a	GTF2A1	**	general transcription factor IIA, 1, 19/37kDa [Source:HGNC Symbol;Acc:4646]	0.00839	0.0246	0.32468	1.25277	346	2	217	57, 274
ENSG00000100225	n/a	FBXO7	**	F-box protein 7 [Source:HGNC Symbol;Acc:13586]	0.00842	0.0247	0.22839	5.21985	363	5	10.5	61, 312, 318, 324, 339
ENSG00000180979	n/a	LRRC57	**	leucine rich repeat containing 57 [Source:HGNC Symbol;Acc:26719]	0.00878	0.0257	0.31243	7.68948	219	6	17	55, 86, 98, 115, 119, 141
ENSG00000184530	n/a	C6orf58	**	chromosome 6 open reading frame 58 [Source:HGNC Symbol;Acc:20960]	0.00879	0.0257	4.21627	11.3784	219	3	38.5	98, 158, 175
ENSG00000171533	n/a	MAP6	**	microtubule-associated protein 6 [Source:HGNC Symbol;Acc:6868]	0.0088	0.0257	6.20715	6.46729	488	14	26	33, 59, 110, 114, 121, 160, 200, 210, 215, 260, 316, 326, 327, 373
ENSG00000128408	n/a	RIBC2	**	RIB43A domain with coiled-coils 2 [Source:HGNC Symbol;Acc:13241]	0.00917	0.0267	3.6208	4.05539	337	15	11	4, 11, 32, 36, 39, 90, 139, 162, 175, 181, 286, 290, 293, 321, 330
ENSG00000169682	n/a	SPNS1	**	spinster homolog 1 (Drosophila) [Source:HGNC Symbol;Acc:30621]	0.00941	0.0273	0.62304	3.84788	369	9	14	3, 136, 153, 156, 163, 174, 302, 352, 355
ENSG00000180198	n/a	RCC1	**	regulator of chromosome condensation 1 [Source:HGNC Symbol;Acc:1913]	0.00947	0.0275	0	2.1772	337	2	28	70, 98
ENSG00000215114	n/a	UBXN2B	**	UBX domain protein 2B [Source:HGNC Symbol;Acc:27035]	0.00951	0.0276	0.1161	2.11777	282	12	15	41, 47, 82, 98, 102, 141, 147, 162, 164, 210, 214, 266
ENSG00000167549	n/a	CORO6	**	coronin 6 [Source:HGNC Symbol;Acc:21356]	0.00955	0.0277	0.36876	33.3705	410	1	NA	206
ENSG00000170458	n/a	CD14	**	CD14 molecule [Source:HGNC Symbol;Acc:1628]	0.00957	0.0277	3.74445	2.96411	264	2	179	35, 214
ENSG00000181544	n/a	FANCB	**	Fanconi anemia, complementation group B [Source:HGNC Symbol;Acc:3583]	0.00958	0.0278	2.56893	37.6082	339	1	NA	117
ENSG00000163521	n/a	GLB1L	**	galactosidase, beta 1-like [Source:HGNC Symbol;Acc:28129]	0.00971	0.0281	2.97159	2.4297	582	8	86	96, 185, 271, 276, 366, 411, 473, 572
ENSG00000126787	n/a	DLGAP5	**	discs, large (Drosophila) homolog-associated protein 5 [Source:HGNC Symbol;Acc:16864]	0.00974	0.0281	3.92468	1.32409	504	6	16	49, 65, 72, 175, 179, 497
ENSG00000105137	n/a	SYDE1	**	synapse defective 1, Rho GTPase, homolog 1 (C. elegans) [Source:HGNC Symbol;Acc:25824]	0.00974	0.0281	0.1044	3.03809	654	7	69	1, 35, 45, 121, 183, 509, 624
ENSG00000164022	n/a	AIMP1	**	aminoacyl tRNA synthetase complex-interacting multifunctional protein 1 [Source:HGNC Symbol;Acc:10648]	0.00987	0.0284	0.76925	18.369	262	3	75.5	101, 146, 252
ENSG00000156256	n/a	USP16	**	ubiquitin specific peptidase 16 [Source:HGNC Symbol;Acc:12614]	0.00991	0.0285	0.7173	11.8768	677	5	29	448, 479, 499, 607, 634
ENSG00000115504	n/a	EHBP1	**	EH domain binding protein 1 [Source:HGNC Symbol;Acc:29144]	0.00997	0.0287	0.23812	10.7917	1112	4	263	175, 187, 613, 876
ENSG00000107187	n/a	LHX3	**	LIM homeobox 3 [Source:HGNC Symbol;Acc:6595]	0.0101	0.029	0.2473	1.15236	314	4	80	52, 190, 270, 274
ENSG00000001497	n/a	LAS1L	**	LAS1-like (S. cerevisiae) [Source:HGNC Symbol;Acc:25726]	0.0101	0.029	0.14923	8.1094	482	7	72.5	9, 125, 260, 273, 296, 431, 460
ENSG00000130772	n/a	MED18	**	mediator complex subunit 18 [Source:HGNC Symbol;Acc:25944]	0.0102	0.0293	0	22.6858	168	2	28	123, 151
ENSG00000174123	n/a	TLR10	**	toll-like receptor 10 [Source:HGNC Symbol;Acc:15634]	0.0102	0.0293	2.57939	2.6461	771	23	24	8, 10, 34, 55, 122, 125, 225, 315, 337, 362, 365, 431, 556, 564, 581, 588, 631, 662, 686, 714, 755, 767, 769
ENSG00000168014	n/a	C2CD3	**	C2 calcium-dependent domain containing 3 [Source:HGNC Symbol;Acc:24564]	0.0103	0.0295	0.04129	6.68685	1722	60	19	3, 39, 43, 69, 163, 174, 187, 204, 208, 221, 227, 236, 261, 264, 354, 364, 408, 419, 422, 513, 604, 630, 660, 720, 750, 769, 807, 814, 859, 861, 865, 871, 880, 899, 907, 956, 966, 1004, 1038, 1050, 1089, 1104, 1128, 1243, 1300, 1355, 1390, 1440, 1455, 1470, 1472, 1489, 1510, 1579, 1590, 1598, 1620, 1682, 1708, 1715
ENSG00000198331	n/a	HYLS1	**	hydrolethalus syndrome 1 [Source:HGNC Symbol;Acc:26558]	0.0104	0.0298	3.81877	1.97972	263	5	27	37, 68, 139, 141, 164
ENSG00000187889	n/a	C1orf168	**	chromosome 1 open reading frame 168 [Source:HGNC Symbol;Acc:27295]	0.0105	0.03	3.29213	2.71772	368	8	21	48, 82, 103, 111, 113, 222, 231, 253
ENSG00000106993	n/a	CDC37L1	**	cell division cycle 37-like 1 [Source:HGNC Symbol;Acc:17179]	0.0105	0.03	0.65626	13.1622	257	10	13	19, 95, 97, 111, 117, 126, 212, 217, 244, 257
ENSG00000156050	n/a	FAM161B	**	family with sequence similarity 161, member B [Source:HGNC Symbol;Acc:19854]	0.0105	0.03	3.33921	5.03917	499	10	28	7, 25, 53, 88, 95, 108, 111, 163, 334, 475
ENSG00000163026	n/a	C2orf44	**	chromosome 2 open reading frame 44 [Source:HGNC Symbol;Acc:26157]	0.0106	0.0303	4.17132	1.87233	507	1	NA	428
ENSG00000138182	n/a	KIF20B	**	kinesin family member 20B [Source:HGNC Symbol;Acc:7212]	0.0108	0.0308	2.97044	2.8179	1186	19	37.5	12, 356, 403, 422, 511, 515, 593, 657, 763, 787, 788, 833, 853, 866, 1080, 1120, 1124, 1159, 1179
ENSG00000168071	n/a	CCDC88B	**	coiled-coil domain containing 88B [Source:HGNC Symbol;Acc:26757]	0.0109	0.031	5.60243	7.21469	1211	53	10.5	22, 33, 37, 46, 145, 184, 185, 187, 188, 222, 273, 276, 303, 317, 339, 346, 347, 379, 399, 418, 432, 439, 448, 454, 458, 465, 466, 470, 480, 487, 493, 502, 593, 600, 624, 627, 642, 685, 695, 715, 719, 748, 757, 776, 803, 804, 890, 915, 970, 1081, 1110, 1119, 1196
ENSG00000106701	n/a	FSD1L	**	fibronectin type III and SPRY domain containing 1-like [Source:HGNC Symbol;Acc:13753]	0.0111	0.0315	0	2.34264	333	2	132	28, 160
ENSG00000006576	n/a	PHTF2	**	putative homeodomain transcription factor 2 [Source:HGNC Symbol;Acc:13411]	0.0111	0.0315	0.33207	4.25701	477	9	20	83, 99, 112, 141, 165, 341, 342, 434, 435
ENSG00000107077	n/a	KDM4C	**	lysine (K)-specific demethylase 4C [Source:HGNC Symbol;Acc:17071]	0.0112	0.0318	0.76813	18.6745	890	4	23	420, 461, 484, 485
ENSG00000068971	n/a	PPP2R5B	**	protein phosphatase 2, regulatory subunit B', beta [Source:HGNC Symbol;Acc:9310]	0.0113	0.0321	0.1575	1.81135	426	1	NA	2
ENSG00000031003	n/a	FAM13B	**	family with sequence similarity 13, member B [Source:HGNC Symbol;Acc:1335]	0.0114	0.0323	0	10.2966	697	13	34.5	8, 48, 200, 229, 294, 300, 347, 364, 409, 561, 584, 603, 612
ENSG00000180815	n/a	MAP3K15	**	mitogen-activated protein kinase kinase kinase 15 [Source:HGNC Symbol;Acc:31689]	0.0117	0.033	4.21918	6.20371	907	1	NA	772
ENSG00000177414	n/a	UBE2U	**	ubiquitin-conjugating enzyme E2U (putative) [Source:HGNC Symbol;Acc:28559]	0.0117	0.033	3.05701	1.26793	192	7	22	12, 87, 111, 141, 161, 166, 177
ENSG00000189046	n/a	ALKBH2	**	alkB, alkylation repair homolog 2 (E. coli) [Source:HGNC Symbol;Acc:32487]	0.0122	0.0343	4.00012	4.0497	220	9	10.5	2, 6, 15, 25, 68, 104, 110, 121, 165
ENSG00000141293	n/a	SKAP1	**	src kinase associated phosphoprotein 1 [Source:HGNC Symbol;Acc:15605]	0.0124	0.0348	2.83934	10.2638	296	6	13	30, 71, 214, 223, 236, 244
ENSG00000105983	n/a	LMBR1	**	limb development membrane protein 1 [Source:HGNC Symbol;Acc:13243]	0.0125	0.0351	0.19462	1.4834	448	4	96	132, 228, 242, 444
ENSG00000214160	n/a	ALG3	**	ALG3, alpha-1,3- mannosyltransferase [Source:HGNC Symbol;Acc:23056]	0.0125	0.0351	0.04257	4.80618	306	7	25.5	4, 5, 7, 34, 150, 174, 208
ENSG00000065613	n/a	SLK	**	STE20-like kinase [Source:HGNC Symbol;Acc:11088]	0.0125	0.0351	3.45253	2.2373	1044	13	20.5	296, 327, 374, 384, 418, 439, 473, 497, 506, 509, 512, 516, 536
ENSG00000089692	n/a	LAG3	**	lymphocyte-activation gene 3 [Source:HGNC Symbol;Acc:6476]	0.0128	0.0358	0	17.1042	168	5	29	2, 3, 48, 81, 106
ENSG00000166164	n/a	BRD7	**	bromodomain containing 7 [Source:HGNC Symbol;Acc:14310]	0.0128	0.0358	0.37944	1.72585	489	14	13	13, 49, 84, 266, 370, 379, 380, 390, 392, 405, 440, 459, 469, 476
ENSG00000152092	n/a	ASTN1	**	astrotactin 1 [Source:HGNC Symbol;Acc:773]	0.0131	0.0365	0	4.05354	1030	1	NA	295
ENSG00000160201	n/a	U2AF1	**	U2 small nuclear RNA auxiliary factor 1 [Source:HGNC Symbol;Acc:12453]	0.0133	0.0371	0	3.22469	158	2	11	37, 48
ENSG00000115310	n/a	RTN4	**	reticulon 4 [Source:HGNC Symbol;Acc:14085]	0.0135	0.0375	4.42023	12.8415	726	3	219.5	126, 450, 565
ENSG00000151012	n/a	SLC7A11	**	solute carrier family 7 (anionic amino acid transporter light chain, xc- system), member 11 [Source:HGNC Symbol;Acc:11059]	0.0135	0.0375	0.15044	1.79305	435	14	22	5, 13, 68, 93, 108, 118, 219, 238, 260, 303, 309, 321, 357, 415
ENSG00000178498	n/a	DTX3	**	deltex homolog 3 (Drosophila) [Source:HGNC Symbol;Acc:24457]	0.0136	0.0377	0	56.3284	326	1	NA	216
ENSG00000119778	n/a	ATAD2B	**	ATPase family, AAA domain containing 2B [Source:HGNC Symbol;Acc:29230]	0.0136	0.0377	0.24899	8.24906	1201	4	81	897, 1055, 1116, 1197
ENSG00000131941	n/a	RHPN2	**	rhophilin, Rho GTPase binding protein 2 [Source:HGNC Symbol;Acc:19974]	0.0136	0.0377	7.17941	9.66213	523	15	19.5	101, 172, 174, 220, 224, 227, 238, 274, 296, 407, 420, 439, 450, 471, 491
ENSG00000005238	n/a	FAM214B	**	family with sequence similarity 214, member B [Source:HGNC Symbol;Acc:25666]	0.0137	0.0379	5.58761	35.2612	478	1	NA	111
ENSG00000106605	n/a	BLVRA	**	biliverdin reductase A [Source:HGNC Symbol;Acc:1062]	0.0137	0.0379	0.33883	3.4612	237	9	13.5	6, 18, 30, 41, 56, 95, 106, 150, 219
ENSG00000144681	n/a	STAC	**	SH3 and cysteine rich domain [Source:HGNC Symbol;Acc:11353]	0.0137	0.0379	0.14388	1.83026	285	10	13	20, 33, 41, 52, 116, 120, 137, 139, 170, 207
ENSG00000102393	n/a	GLA	**	galactosidase, alpha [Source:HGNC Symbol;Acc:4296]	0.0137	0.0379	2.47292	1.12899	379	15	16.5	9, 69, 73, 88, 156, 179, 182, 222, 300, 338, 339, 344, 362, 368, 372
ENSG00000158470	n/a	B4GALT5	**	UDP-Gal:betaGlcNAc beta 1,4- galactosyltransferase, polypeptide 5 [Source:HGNC Symbol;Acc:928]	0.0138	0.0382	0	1.32912	289	1	NA	173
ENSG00000181982	n/a	CCDC149	**	coiled-coil domain containing 149 [Source:HGNC Symbol;Acc:25405]	0.0138	0.0382	4.18365	31.7944	443	1	NA	424
ENSG00000179119	n/a	SPTY2D1	**	SPT2, Suppressor of Ty, domain containing 1 (S. cerevisiae) [Source:HGNC Symbol;Acc:26818]	0.0139	0.0384	0.51443	8.3296	461	3	71	129, 199, 271
ENSG00000076043	n/a	REXO2	**	RNA exonuclease 2 [Source:HGNC Symbol;Acc:17851]	0.0143	0.0394	0.34958	5.22079	177	2	90	65, 155
ENSG00000065328	n/a	MCM10	**	minichromosome maintenance complex component 10 [Source:HGNC Symbol;Acc:18043]	0.0144	0.0396	0.01997	3.88212	598	31	10.5	65, 75, 84, 106, 119, 143, 187, 198, 261, 316, 362, 366, 402, 404, 427, 431, 435, 441, 445, 466, 482, 486, 503, 506, 519, 529, 537, 545, 553, 562, 576
ENSG00000163959	n/a	SLC51A	**	solute carrier family 51, alpha subunit [Source:HGNC Symbol;Acc:29955]	0.0145	0.0399	3.40621	4.79376	250	7	24	43, 70, 108, 122, 143, 161, 195
ENSG00000154144	n/a	TBRG1	**	transforming growth factor beta regulator 1 [Source:HGNC Symbol;Acc:29551]	0.0145	0.0399	0.45095	3.01909	311	14	12	8, 61, 127, 142, 201, 219, 227, 231, 243, 252, 255, 256, 279, 290
ENSG00000138050	n/a	THUMPD2	**	THUMP domain containing 2 [Source:HGNC Symbol;Acc:14890]	0.0147	0.0403	2.54426	6.81276	333	2	82	223, 305
ENSG00000163075	n/a	PCDP1	**	Primary ciliary dyskinesia protein 1 [Source:UniProtKB/Swiss-Prot;Acc:Q4G0U5]	0.0147	0.0403	2.04156	4.28622	364	8	34	2, 100, 103, 112, 114, 148, 182, 348
ENSG00000108375	n/a	RNF43	**	ring finger protein 43 [Source:HGNC Symbol;Acc:18505]	0.0147	0.0403	0.20439	1.73397	641	26	16	64, 133, 140, 141, 142, 143, 144, 180, 212, 289, 296, 331, 360, 404, 421, 433, 449, 462, 474, 484, 506, 572, 595, 620, 624, 627
ENSG00000106344	n/a	RBM28	**	RNA binding motif protein 28 [Source:HGNC Symbol;Acc:21863]	0.0149	0.0408	3.50687	8.07396	540	4	66	342, 367, 433, 509
ENSG00000073754	n/a	CD5L	**	CD5 molecule-like [Source:HGNC Symbol;Acc:1690]	0.015	0.0411	2.07206	4.386	273	9	18	75, 77, 121, 170, 188, 225, 241, 250, 268
ENSG00000170236	n/a	USP50	**	ubiquitin specific peptidase 50 [Source:HGNC Symbol;Acc:20079]	0.0151	0.0413	0.26699	2.0477	258	12	16	6, 37, 88, 91, 102, 113, 118, 185, 187, 213, 232, 248
ENSG00000103351	n/a	CLUAP1	**	clusterin associated protein 1 [Source:HGNC Symbol;Acc:19009]	0.0152	0.0415	0.17527	1.02815	153	6	39	1, 40, 83, 126, 128, 150
ENSG00000133226	n/a	SRRM1	**	serine/arginine repetitive matrix 1 [Source:HGNC Symbol;Acc:16638]	0.0154	0.042	0	65.4031	623	1	NA	458
ENSG00000153157	n/a	SYCP2L	**	synaptonemal complex protein 2-like [Source:HGNC Symbol;Acc:21537]	0.0154	0.042	2.85726	5.07558	644	6	110	66, 67, 177, 244, 438, 566
ENSG00000108474	n/a	PIGL	**	phosphatidylinositol glycan anchor biosynthesis, class L [Source:HGNC Symbol;Acc:8966]	0.0157	0.0427	2.25138	10.8677	198	8	13	41, 80, 149, 168, 181, 183, 191, 194
ENSG00000174111	n/a	SOCS7	**	suppressor of cytokine signaling 7 [Source:HGNC Symbol;Acc:29846]	0.0159	0.0432	0.50088	1.58739	357	6	13	9, 58, 70, 71, 158, 171
ENSG00000155545	n/a	MIER3	**	mesoderm induction early response 1, family member 3 [Source:HGNC Symbol;Acc:26678]	0.0164	0.0444	0.37703	1.08109	467	2	12	329, 341
ENSG00000178035	n/a	IMPDH2	**	IMP (inosine 5'-monophosphate) dehydrogenase 2 [Source:HGNC Symbol;Acc:6053]	0.0168	0.0453	0.0396	1.77107	494	1	NA	193
ENSG00000188419	n/a	CHM	**	choroideremia (Rab escort protein 1) [Source:HGNC Symbol;Acc:1940]	0.0171	0.046	0.35799	17.6507	592	16	35	2, 64, 125, 134, 162, 174, 181, 287, 290, 325, 372, 373, 461, 483, 519, 589
ENSG00000176444	n/a	CLK2	**	CDC-like kinase 2 [Source:HGNC Symbol;Acc:2069]	0.0172	0.0463	0	11.5449	321	1	NA	266
ENSG00000135519	n/a	KCNH3	**	potassium voltage-gated channel, subfamily H (eag-related), member 3 [Source:HGNC Symbol;Acc:6252]	0.0172	0.0463	3.58279	15.9421	810	2	20	589, 609
ENSG00000160396	n/a	HIPK4	**	homeodomain interacting protein kinase 4 [Source:HGNC Symbol;Acc:19007]	0.0174	0.0467	3.50032	28.9779	510	9	30.5	228, 233, 248, 283, 288, 358, 384, 430, 473
ENSG00000122643	n/a	NT5C3A	**	5'-nucleotidase, cytosolic IIIA [Source:HGNC Symbol;Acc:17820]	0.0175	0.0469	0.64441	26.7784	228	4	74	3, 111, 142, 216
ENSG00000189050	n/a	RNFT1	**	ring finger protein, transmembrane 1 [Source:HGNC Symbol;Acc:30206]	0.0176	0.0472	0.11353	2.60411	316	22	11	7, 15, 16, 52, 76, 77, 99, 105, 106, 117, 128, 139, 165, 186, 197, 230, 239, 246, 253, 261, 271, 301
ENSG00000155229	n/a	MMS19	**	MMS19 nucleotide excision repair homolog (S. cerevisiae) [Source:HGNC Symbol;Acc:13824]	0.0176	0.0472	0.73527	18.1529	917	49	11	124, 161, 216, 268, 351, 356, 367, 384, 421, 441, 448, 453, 458, 460, 461, 475, 495, 510, 511, 533, 541, 571, 575, 577, 586, 636, 646, 649, 669, 680, 684, 687, 690, 701, 707, 716, 719, 722, 739, 759, 782, 798, 839, 853, 854, 858, 870, 883, 891
ENSG00000184675	n/a	AMER1	**	APC membrane recruitment protein 1 [Source:HGNC Symbol;Acc:26837]	0.0178	0.0477	0.41855	1.40207	843	33	16	31, 34, 35, 45, 61, 67, 84, 91, 97, 99, 125, 136, 138, 170, 172, 186, 202, 221, 239, 327, 367, 496, 547, 567, 577, 633, 637, 723, 730, 752, 754, 776, 802
ENSG00000146352	n/a	CLVS2	**	clavesin 2 [Source:HGNC Symbol;Acc:23046]	0.018	0.0482	0.48876	9.19931	250	1	NA	210
ENSG00000132768	n/a	DPH2	**	DPH2 homolog (S. cerevisiae) [Source:HGNC Symbol;Acc:3004]	0.0181	0.0484	1.11741	18.6008	395	6	47	16, 112, 159, 188, 387, 390
ENSG00000166246	n/a	C16orf71	**	chromosome 16 open reading frame 71 [Source:HGNC Symbol;Acc:25081]	0.0182	0.0486	2.28029	14.768	323	1	NA	101
ENSG00000159210	n/a	SNF8	**	SNF8, ESCRT-II complex subunit [Source:HGNC Symbol;Acc:17028]	0.0184	0.049	0.24718	2.22694	238	1	NA	180
ENSG00000122376	n/a	FAM35A	**	family with sequence similarity 35, member A [Source:HGNC Symbol;Acc:28773]	0.0184	0.049	0.33692	4.69076	659	5	66	139, 495, 531, 533, 629
ENSG00000119421	n/a	NDUFA8	**	NADH dehydrogenase (ubiquinone) 1 alpha subcomplex, 8, 19kDa [Source:HGNC Symbol;Acc:7692]	0.0185	0.0493	4.05881	12.6289	152	1	NA	144
ENSG00000068784	n/a	SRBD1	**	S1 RNA binding domain 1 [Source:HGNC Symbol;Acc:25521]	0.019	0.0505	2.74352	1.51955	805	9	19.5	7, 47, 84, 88, 98, 113, 137, 151, 328
ENSG00000051341	n/a	POLQ	**	polymerase (DNA directed), theta [Source:HGNC Symbol;Acc:9186]	0.019	0.0505	2.7567	4.50853	2056	24	34	223, 457, 475, 507, 541, 575, 616, 717, 750, 780, 1070, 1114, 1132, 1148, 1337, 1433, 1439, 1450, 1539, 1588, 1608, 1611, 1704, 1720
ENSG00000122970	n/a	IFT81	**	intraflagellar transport 81 homolog (Chlamydomonas) [Source:HGNC Symbol;Acc:14313]	0.0191	0.0507	0.01691	3.16906	656	3	57	368, 468, 482
ENSG00000165458	n/a	INPPL1	**	inositol polyphosphate phosphatase-like 1 [Source:HGNC Symbol;Acc:6080]	0.0191	0.0507	4.55505	27.365	1139	4	177	392, 569, 574, 1013
ENSG00000156232	n/a	WHAMM	**	WAS protein homolog associated with actin, golgi membranes and microtubules [Source:HGNC Symbol;Acc:30493]	0.0191	0.0507	3.38695	1.23978	424	7	18.5	238, 262, 361, 381, 398, 401, 412
ENSTTRG00000006418	n/a		**		0.0192	0.0509	0	139.47	155	2	123	4, 127
ENSG00000009844	n/a	VTA1	**	vesicle (multivesicular body) trafficking 1 [Source:HGNC Symbol;Acc:20954]	0.0194	0.0514	0.57539	2.18106	230	6	17	2, 70, 77, 154, 162, 179
ENSG00000130997	n/a	POLN	**	polymerase (DNA directed) nu [Source:HGNC Symbol;Acc:18870]	0.0194	0.0514	3.35659	4.36007	295	6	25	78, 109, 134, 135, 227, 239
ENSG00000179059	n/a	ZFP42	**	ZFP42 zinc finger protein [Source:HGNC Symbol;Acc:30949]	0.0197	0.0521	2.52919	6.58221	217	8	13	2, 4, 6, 9, 45, 75, 88, 101
ENSG00000130055	n/a	GDPD2	**	glycerophosphodiester phosphodiesterase domain containing 2 [Source:HGNC Symbol;Acc:25974]	0.0198	0.0524	3.16948	1.34284	392	9	25	202, 240, 263, 290, 297, 326, 362, 371, 379
ENSG00000156671	n/a	SAMD8	**	sterile alpha motif domain containing 8 [Source:HGNC Symbol;Acc:26320]	0.0199	0.0526	0.12874	6.02325	436	4	14	19, 27, 240, 254
ENSG00000181392	n/a	SYNE4	**	spectrin repeat containing, nuclear envelope family member 4 [Source:HGNC Symbol;Acc:26703]	0.0201	0.053	4.31074	3.32718	373	4	55	18, 73, 82, 314
ENSG00000119682	n/a	AREL1	**	apoptosis resistant E3 ubiquitin protein ligase 1 [Source:HGNC Symbol;Acc:20363]	0.0202	0.0533	0	1.6454	731	1	NA	558
ENSG00000164118	n/a	CEP44	**	centrosomal protein 44kDa [Source:HGNC Symbol;Acc:29356]	0.0202	0.0533	0	3.30798	279	6	53	19, 23, 73, 146, 199, 273
ENSG00000148120	n/a	C9orf3	**	chromosome 9 open reading frame 3 [Source:HGNC Symbol;Acc:1361]	0.0205	0.054	0	2.57352	732	25	20	54, 60, 89, 124, 163, 185, 306, 336, 376, 464, 469, 470, 473, 490, 519, 525, 543, 556, 565, 574, 579, 645, 654, 696, 725
ENSG00000169621	n/a	APLF	**	aprataxin and PNKP like factor [Source:HGNC Symbol;Acc:28724]	0.0207	0.0544	3.19819	22.8467	360	3	109.5	108, 156, 327
ENSG00000167741	n/a	GGT6	**	gamma-glutamyltransferase 6 [Source:HGNC Symbol;Acc:26891]	0.0207	0.0544	2.86362	1.05356	312	7	15	7, 19, 127, 145, 248, 251, 252
ENSG00000058799	n/a	YIPF1	**	Yip1 domain family, member 1 [Source:HGNC Symbol;Acc:25231]	0.0211	0.0555	0	6.86652	230	5	13	35, 38, 111, 119, 137
ENSG00000107447	n/a	DNTT	**	DNA nucleotidylexotransferase [Source:HGNC Symbol;Acc:2983]	0.0211	0.0555	2.08016	4.74376	389	11	26	9, 13, 65, 76, 162, 179, 190, 275, 326, 356, 378
ENSG00000130695	n/a	CEP85	**	centrosomal protein 85kDa [Source:HGNC Symbol;Acc:25309]	0.0212	0.0557	0.32266	7.12447	570	12	27	6, 154, 155, 252, 269, 284, 299, 300, 327, 429, 456, 544
ENSG00000133318	n/a	RTN3	**	reticulon 3 [Source:HGNC Symbol;Acc:10469]	0.0215	0.0564	2.61465	1.48188	778	16	27	37, 91, 124, 151, 178, 364, 366, 370, 439, 481, 485, 498, 528, 555, 560, 616
ENSG00000184867	n/a	ARMCX2	**	armadillo repeat containing, X-linked 2 [Source:HGNC Symbol;Acc:16869]	0.0217	0.0569	5.61366	2.81897	462	5	19.5	66, 68, 81, 107, 157
ENSG00000114439	n/a	BBX	**	bobby sox homolog (Drosophila) [Source:HGNC Symbol;Acc:14422]	0.0219	0.0573	0.06139	7.65021	817	6	67	204, 271, 308, 513, 580, 714
ENSG00000167645	n/a	YIF1B	**	Yip1 interacting factor homolog B (S. cerevisiae) [Source:HGNC Symbol;Acc:30511]	0.022	0.0576	0.45212	1.4195	268	2	26	184, 210
ENSG00000122707	n/a	RECK	**	reversion-inducing-cysteine-rich protein with kazal motifs [Source:HGNC Symbol;Acc:11345]	0.0222	0.058	3.5302	7.637	848	2	126	720, 846
ENSG00000173406	n/a	DAB1	**	Dab, reelin signal transducer, homolog 1 (Drosophila) [Source:HGNC Symbol;Acc:2661]	0.0229	0.0597	0.21028	2.82448	506	5	37	183, 211, 223, 309, 355
ENSG00000205268	n/a	PDE7A	**	phosphodiesterase 7A [Source:HGNC Symbol;Acc:8791]	0.023	0.0599	3.91228	5.21287	419	2	19	336, 355
ENSG00000137135	n/a	ARHGEF39	**	Rho guanine nucleotide exchange factor (GEF) 39 [Source:HGNC Symbol;Acc:25909]	0.0232	0.0603	0.05726	4.87174	231	8	20	22, 28, 48, 111, 113, 131, 151, 230
ENSG00000100567	n/a	PSMA3	**	proteasome (prosome, macropain) subunit, alpha type, 3 [Source:HGNC Symbol;Acc:9532]	0.0236	0.0613	0	14.2692	215	1	NA	158
ENSG00000123297	n/a	TSFM	**	Ts translation elongation factor, mitochondrial [Source:HGNC Symbol;Acc:12367]	0.0239	0.0619	0.00084	26.7527	231	2	80	12, 92
ENSG00000145192	n/a	AHSG	**	alpha-2-HS-glycoprotein [Source:HGNC Symbol;Acc:349]	0.024	0.0621	3.25525	2.11772	222	1	NA	76
ENSG00000196664	n/a	TLR7	**	toll-like receptor 7 [Source:HGNC Symbol;Acc:15631]	0.024	0.0621	3.4087	1.52061	1010	3	217.5	273, 378, 708
ENSG00000131080	n/a	EDA2R	**	ectodysplasin A2 receptor [Source:HGNC Symbol;Acc:17756]	0.0241	0.0623	1.02633	12.4741	203	8	17	32, 49, 63, 79, 100, 129, 130, 197
ENSG00000188032	n/a	C19orf67	**	chromosome 19 open reading frame 67 [Source:HGNC Symbol;Acc:34354]	0.0241	0.0623	0.01019	1.85715	183	8	18	33, 62, 80, 88, 108, 134, 139, 147
ENSG00000116039	n/a	ATP6V1B1	**	ATPase, H+ transporting, lysosomal 56/58kDa, V1 subunit B1 [Source:HGNC Symbol;Acc:853]	0.0246	0.0635	0	28.2722	445	1	NA	409
ENSG00000138303	n/a	ASCC1	**	activating signal cointegrator 1 complex subunit 1 [Source:HGNC Symbol;Acc:24268]	0.0253	0.0651	0.09912	1.83146	243	10	25	24, 49, 81, 122, 153, 174, 232, 234, 236, 237
ENSG00000164600	n/a	NEUROD6	**	neuronal differentiation 6 [Source:HGNC Symbol;Acc:13804]	0.0254	0.0653	0.17573	9.41169	297	1	NA	200
ENSG00000030582	n/a	GRN	**	granulin [Source:HGNC Symbol;Acc:4601]	0.0257	0.0661	3.01031	4.89664	428	2	264	42, 306
ENSG00000181418	n/a	DDN	**	dendrin [Source:HGNC Symbol;Acc:24458]	0.0259	0.0665	4.65214	6.45191	537	13	21.5	126, 233, 269, 272, 362, 373, 397, 464, 465, 515, 516, 517, 536
ENSG00000182544	n/a	MFSD5	**	major facilitator superfamily domain containing 5 [Source:HGNC Symbol;Acc:28156]	0.0266	0.0681	0.07405	1.48935	426	1	NA	401
ENSG00000137868	n/a	STRA6	**	stimulated by retinoic acid 6 [Source:HGNC Symbol;Acc:30650]	0.0267	0.0683	9.85532	6.11987	505	11	40	31, 108, 110, 181, 219, 268, 284, 293, 346, 388, 402
ENSG00000221947	n/a	XKR9	**	XK, Kell blood group complex subunit-related family, member 9 [Source:HGNC Symbol;Acc:20937]	0.027	0.069	3.28947	4.18702	353	6	25	88, 104, 189, 247, 262, 287
ENSG00000146701	n/a	MDH2	**	malate dehydrogenase 2, NAD (mitochondrial) [Source:HGNC Symbol;Acc:6971]	0.0272	0.0694	0.01227	3.79478	211	2	146	33, 179
ENSG00000156170	n/a	NDUFAF6	**	NADH dehydrogenase (ubiquinone) complex I, assembly factor 6 [Source:HGNC Symbol;Acc:28625]	0.0274	0.0698	0.08857	20.6032	303	2	22	12, 34
ENSG00000174891	n/a	RSRC1	**	arginine/serine-rich coiled-coil 1 [Source:HGNC Symbol;Acc:24152]	0.0275	0.0701	5.06823	1.95412	211	6	16	123, 124, 125, 160, 188, 204
ENSG00000146802	n/a	TMEM168	**	transmembrane protein 168 [Source:HGNC Symbol;Acc:25826]	0.0277	0.0705	0	7.13778	677	2	28	178, 206
ENSG00000165113	n/a	GKAP1	**	G kinase anchoring protein 1 [Source:HGNC Symbol;Acc:17496]	0.0283	0.0718	0.82467	13.7831	304	6	18	144, 169, 172, 190, 215, 216
ENSG00000166869	n/a	CHP2	**	calcineurin-like EF-hand protein 2 [Source:HGNC Symbol;Acc:24927]	0.0285	0.0723	2.42868	9.115	153	3	29	7, 44, 65
ENSG00000259431	n/a	THTPA	**	thiamine triphosphatase [Source:HGNC Symbol;Acc:18987]	0.0287	0.0727	0.32809	6.90934	190	12	16	5, 21, 41, 58, 87, 106, 120, 123, 130, 138, 155, 166
ENSG00000067334	n/a	DNTTIP2	**	deoxynucleotidyltransferase, terminal, interacting protein 2 [Source:HGNC Symbol;Acc:24013]	0.0289	0.073	2.29102	2.83135	458	10	25	8, 47, 151, 156, 165, 241, 244, 248, 301, 326
ENSG00000146063	n/a	TRIM41	**	tripartite motif containing 41 [Source:HGNC Symbol;Acc:19013]	0.0291	0.0734	0	1.56344	609	1	NA	255
ENSG00000112851	n/a	ERBB2IP	**	erbb2 interacting protein [Source:HGNC Symbol;Acc:15842]	0.0291	0.0734	2.0387	8.35922	1285	3	279	509, 765, 1067
ENSG00000204928	n/a	GRXCR2	**	glutaredoxin, cysteine rich 2 [Source:HGNC Symbol;Acc:33862]	0.0292	0.0737	1.86183	33.0403	186	2	83	45, 128
ENSG00000137634	n/a	NXPE4	**	neurexophilin and PC-esterase domain family, member 4 [Source:HGNC Symbol;Acc:23117]	0.0296	0.0746	3.43906	5.95802	385	3	84.5	86, 123, 255
ENSG00000022267	n/a	FHL1	**	four and a half LIM domains 1 [Source:HGNC Symbol;Acc:3702]	0.0297	0.0748	3.5455	10.1272	220	1	NA	63
ENSG00000186017	n/a	ZNF566	**	zinc finger protein 566 [Source:HGNC Symbol;Acc:25919]	0.0303	0.0762	0	2.36523	358	4	25	43, 116, 141, 142
ENSG00000255587	n/a	RAB44	**	RAB44, member RAS oncogene family [Source:HGNC Symbol;Acc:21068]	0.0304	0.0764	5.71184	26.0218	209	1	NA	2
ENSG00000099330	n/a	OCEL1	**	occludin/ELL domain containing 1 [Source:HGNC Symbol;Acc:26221]	0.0308	0.0773	1.9433	13.3506	177	3	22	11, 26, 55
ENSG00000131236	n/a	CAP1	**	CAP, adenylate cyclase-associated protein 1 (yeast) [Source:HGNC Symbol;Acc:20040]	0.0312	0.0783	0.24368	6.94634	416	15	18.5	15, 16, 46, 84, 98, 135, 153, 193, 194, 239, 242, 261, 397, 411, 415
ENSG00000131504	n/a	DIAPH1	**	diaphanous-related formin 1 [Source:HGNC Symbol;Acc:2876]	0.0313	0.0785	0.23133	1.00122	481	5	101	58, 149, 244, 351, 464
ENSG00000164220	n/a	F2RL2	**	coagulation factor II (thrombin) receptor-like 2 [Source:HGNC Symbol;Acc:3539]	0.0321	0.0803	4.37328	8.66324	313	8	21	79, 83, 114, 158, 179, 214, 229, 234
ENSG00000102595	n/a	UGGT2	**	UDP-glucose glycoprotein glucosyltransferase 2 [Source:HGNC Symbol;Acc:15664]	0.0321	0.0803	2.82104	3.10849	1410	17	34.5	115, 137, 155, 246, 422, 454, 496, 533, 555, 675, 690, 822, 861, 865, 866, 1096, 1112
ENSG00000182919	n/a	C11orf54	**	chromosome 11 open reading frame 54 [Source:HGNC Symbol;Acc:30204]	0.0323	0.0807	0.10142	3.01247	295	10	22	8, 30, 62, 74, 84, 125, 144, 208, 213, 244
ENSG00000100601	n/a	ALKBH1	**	alkB, alkylation repair homolog 1 (E. coli) [Source:HGNC Symbol;Acc:17911]	0.0325	0.0812	0.24478	1.11762	329	4	53	28, 31, 131, 184
ENSG00000187815	n/a	ZFP69	**	ZFP69 zinc finger protein [Source:HGNC Symbol;Acc:24708]	0.0327	0.0815	1.20599	8.35719	503	4	66	86, 152, 232, 250
ENSG00000168772	n/a	CXXC4	**	CXXC finger protein 4 [Source:HGNC Symbol;Acc:24593]	0.0327	0.0815	0	17.8923	178	6	11	35, 44, 57, 68, 69, 119
ENSG00000171757	n/a	LRRC34	**	leucine rich repeat containing 34 [Source:HGNC Symbol;Acc:28408]	0.0327	0.0815	2.33903	5.89932	311	9	25	9, 11, 25, 44, 130, 138, 169, 238, 306
ENSG00000070269	n/a	TMEM260	**	transmembrane protein 260 [Source:HGNC Symbol;Acc:20185]	0.0329	0.082	0.35027	1.1628	580	17	17.5	64, 131, 133, 140, 159, 184, 187, 190, 206, 207, 220, 262, 437, 474, 476, 501, 567
ENSG00000132763	n/a	MMACHC	**	methylmalonic aciduria (cobalamin deficiency) cblC type, with homocystinuria [Source:HGNC Symbol;Acc:24525]	0.0335	0.0833	0.04681	3.28999	240	6	22	91, 93, 153, 200, 202, 224
ENSG00000148734	n/a	NPFFR1	**	neuropeptide FF receptor 1 [Source:HGNC Symbol;Acc:17425]	0.0337	0.0838	10.4809	8.552	324	2	270	18, 288
ENSG00000181827	n/a	RFX7	**	regulatory factor X, 7 [Source:HGNC Symbol;Acc:25777]	0.0338	0.084	4.3656	2.1254	1323	2	116	1008, 1124
ENSG00000116761	n/a	CTH	**	cystathionase (cystathionine gamma-lyase) [Source:HGNC Symbol;Acc:2501]	0.0338	0.084	0	5.19192	365	2	163	87, 250
ENSG00000125434	n/a	SLC25A35	**	solute carrier family 25, member 35 [Source:HGNC Symbol;Acc:31921]	0.034	0.0844	0	9.68027	225	5	40.5	25, 82, 144, 167, 191
ENSG00000167107	n/a	ACSF2	**	acyl-CoA synthetase family member 2 [Source:HGNC Symbol;Acc:26101]	0.034	0.0844	4.67625	3.83894	465	6	52	82, 175, 210, 262, 333, 348
ENSG00000138095	n/a	LRPPRC	**	leucine-rich pentatricopeptide repeat containing [Source:HGNC Symbol;Acc:15714]	0.0344	0.0853	3.06221	5.84417	1132	54	12	72, 101, 135, 143, 146, 153, 167, 184, 247, 301, 311, 344, 356, 365, 375, 383, 410, 422, 457, 465, 483, 486, 572, 581, 609, 614, 650, 659, 670, 682, 700, 704, 707, 711, 744, 756, 762, 764, 770, 777, 836, 867, 926, 942, 966, 973, 974, 979, 980, 993, 1003, 1025, 1027, 1053
ENSG00000115806	n/a	GORASP2	**	golgi reassembly stacking protein 2, 55kDa [Source:HGNC Symbol;Acc:17500]	0.0345	0.0855	0.85052	1.28774	304	1	NA	281
ENSG00000213638	n/a	ADAT3	**	adenosine deaminase, tRNA-specific 3 [Source:HGNC Symbol;Acc:25151]	0.0352	0.0871	0.65839	80.7333	291	5	48.5	10, 26, 71, 154, 206
ENSG00000179456	n/a	ZBTB18	**	zinc finger and BTB domain containing 18 [Source:HGNC Symbol;Acc:13030]	0.0355	0.0877	0.17012	1.63433	511	1	NA	468
ENSG00000107960	n/a	OBFC1	**	oligonucleotide/oligosaccharide-binding fold containing 1 [Source:HGNC Symbol;Acc:26200]	0.0355	0.0877	0.316	6.36287	306	21	14	6, 26, 40, 64, 65, 77, 83, 88, 89, 110, 125, 130, 131, 158, 165, 166, 181, 211, 225, 280, 301
ENSG00000182866	n/a	LCK	**	lymphocyte-specific protein tyrosine kinase [Source:HGNC Symbol;Acc:6524]	0.036	0.0889	3.03928	5.92183	403	1	NA	359
ENSG00000151239	n/a	TWF1	**	twinfilin actin-binding protein 1 [Source:HGNC Symbol;Acc:9620]	0.0365	0.09	0.07855	4.75271	292	2	83	20, 103
ENSG00000132702	n/a	HAPLN2	**	hyaluronan and proteoglycan link protein 2 [Source:HGNC Symbol;Acc:17410]	0.0366	0.0901	6.61755	13.0914	269	11	13.5	10, 12, 18, 44, 52, 53, 72, 73, 96, 130, 246
ENSG00000157782	n/a	CABP1	**	calcium binding protein 1 [Source:HGNC Symbol;Acc:1384]	0.0368	0.0906	0.4996	999	190	1	NA	49
ENSG00000176678	n/a	FOXL1	**	forkhead box L1 [Source:HGNC Symbol;Acc:3817]	0.0369	0.0908	0	46.866	285	5	22.5	127, 136, 165, 181, 232
ENSG00000090932	n/a	DLL3	**	delta-like 3 (Drosophila) [Source:HGNC Symbol;Acc:2909]	0.0374	0.0918	0	3.48831	325	2	168	146, 314
ENSG00000102977	n/a	ACD	**	adrenocortical dysplasia homolog (mouse) [Source:HGNC Symbol;Acc:25070]	0.038	0.0931	3.07293	5.64517	253	6	43	64, 107, 155, 157, 161, 205
ENSG00000137103	n/a	TMEM8B	**	transmembrane protein 8B [Source:HGNC Symbol;Acc:21427]	0.039	0.0953	0.16385	1.14938	352	1	NA	323
ENSG00000086200	n/a	IPO11	**	importin 11 [Source:HGNC Symbol;Acc:20628]	0.0392	0.0957	0	22.3711	855	1	NA	803
ENSG00000100578	n/a	KIAA0586	**	KIAA0586 [Source:HGNC Symbol;Acc:19960]	0.0397	0.0969	3.07347	1.34913	1127	2	373	488, 861
ENSG00000116459	n/a	ATP5F1	**	ATP synthase, H+ transporting, mitochondrial Fo complex, subunit B1 [Source:HGNC Symbol;Acc:840]	0.0407	0.0991	3.18222	1.51414	216	6	13	6, 46, 98, 102, 115, 122
ENSG00000182087	n/a	TMEM259	**	transmembrane protein 259 [Source:HGNC Symbol;Acc:17039]	0.0407	0.0991	0	5.21277	386	7	28.5	44, 84, 292, 314, 315, 329, 364
ENSG00000182271	n/a	TMIGD1	**	transmembrane and immunoglobulin domain containing 1 [Source:HGNC Symbol;Acc:32431]	0.041	0.0997	3.45598	4.13822	200	3	75	14, 35, 164
ENSG00000124212	n/a	PTGIS	**	prostaglandin I2 (prostacyclin) synthase [Source:HGNC Symbol;Acc:9603]	0.0411	0.0998	0.43219	4.11632	417	8	26	66, 84, 110, 136, 201, 243, 247, 402
ENSG00000154451	n/a	GBP5	*	guanylate binding protein 5 [Source:HGNC Symbol;Acc:19895]	0.0412	0.1	2.13071	3.33729	565	5	30	384, 404, 422, 482, 522
ENSG00000144535	n/a	DIS3L2	*	DIS3 mitotic control homolog (S. cerevisiae)-like 2 [Source:HGNC Symbol;Acc:28648]	0.0413	0.1	3.74509	2.73111	786	4	119	433, 476, 595, 776
ENSG00000182685	n/a	BRICD5	*	BRICHOS domain containing 5 [Source:HGNC Symbol;Acc:28309]	0.0415	0.101	0.63715	11.5107	183	6	26	7, 18, 44, 45, 119, 169
ENSG00000152254	n/a	G6PC2	*	glucose-6-phosphatase, catalytic, 2 [Source:HGNC Symbol;Acc:28906]	0.0416	0.101	0.22895	1.41345	292	13	20.5	4, 22, 33, 66, 134, 162, 185, 216, 232, 257, 269, 286, 289
ENSG00000165338	n/a	HECTD2	*	HECT domain containing E3 ubiquitin protein ligase 2 [Source:HGNC Symbol;Acc:26736]	0.0421	0.102	1.2657	2.75773	547	14	24	3, 4, 67, 279, 282, 323, 326, 343, 344, 364, 388, 429, 470, 536
ENSG00000198794	n/a	SCAMP5	*	secretory carrier membrane protein 5 [Source:HGNC Symbol;Acc:30386]	0.0435	0.105	0	6.4227	215	2	93	122, 215
ENSG00000147439	n/a	BIN3	*	bridging integrator 3 [Source:HGNC Symbol;Acc:1054]	0.0437	0.105	0.27292	1.03728	220	1	NA	158
ENSG00000164989	n/a	CCDC171	*	coiled-coil domain containing 171 [Source:HGNC Symbol;Acc:29828]	0.0441	0.106	0.06188	3.51332	425	12	20	98, 101, 120, 154, 163, 186, 190, 254, 274, 369, 392, 399
ENSG00000163608	n/a	C3orf17	*	chromosome 3 open reading frame 17 [Source:HGNC Symbol;Acc:24496]	0.0445	0.107	2.33281	4.71089	480	11	44	14, 138, 235, 296, 312, 315, 360, 415, 418, 461, 463
ENSG00000170965	n/a	PLAC1	*	placenta-specific 1 [Source:HGNC Symbol;Acc:9044]	0.0446	0.107	3.88962	4.15766	192	4	16	94, 110, 122, 163
ENSG00000216490	n/a	IFI30	*	interferon, gamma-inducible protein 30 [Source:HGNC Symbol;Acc:5398]	0.0454	0.109	3.57841	6.89684	157	1	NA	78
ENSG00000103642	n/a	LACTB	*	lactamase, beta [Source:HGNC Symbol;Acc:16468]	0.0454	0.109	0	2.36072	376	4	61	140, 266, 295, 356
ENSG00000103152	n/a	MPG	*	N-methylpurine-DNA glycosylase [Source:HGNC Symbol;Acc:7211]	0.0462	0.111	1.05489	24.1224	200	3	84.5	7, 53, 176
ENSG00000159079	n/a	C21orf59	*	chromosome 21 open reading frame 59 [Source:HGNC Symbol;Acc:1301]	0.0463	0.111	0	1.07598	220	1	NA	57
ENSG00000164951	n/a	PDP1	*	pyruvate dehyrogenase phosphatase catalytic subunit 1 [Source:HGNC Symbol;Acc:9279]	0.0463	0.111	0	1.57516	511	1	NA	428
ENSG00000177854	n/a	TMEM187	*	transmembrane protein 187 [Source:HGNC Symbol;Acc:13705]	0.0465	0.111	3.58519	5.8102	223	2	57	137, 194
ENSG00000204673	n/a	AKT1S1	*	AKT1 substrate 1 (proline-rich) [Source:HGNC Symbol;Acc:28426]	0.0466	0.112	0.42626	92.259	236	1	NA	89
ENSG00000167258	n/a	CDK12	*	cyclin-dependent kinase 12 [Source:HGNC Symbol;Acc:24224]	0.0469	0.112	0	3.89844	1152	4	72	286, 332, 404, 842
ENSG00000126861	n/a	OMG	*	oligodendrocyte myelin glycoprotein [Source:HGNC Symbol;Acc:8135]	0.0472	0.113	2.94629	2.19091	420	10	18	161, 222, 255, 270, 314, 332, 336, 400, 401, 408
ENSG00000109163	n/a	GNRHR	*	gonadotropin-releasing hormone receptor [Source:HGNC Symbol;Acc:4421]	0.0476	0.114	0.08887	7.13876	288	6	25	101, 123, 129, 154, 187, 230
ENSG00000107882	n/a	SUFU	*	suppressor of fused homolog (Drosophila) [Source:HGNC Symbol;Acc:16466]	0.0478	0.114	0	4.16991	444	1	NA	198
ENSG00000224470	n/a	ATXN1L	*	ataxin 1-like [Source:HGNC Symbol;Acc:33279]	0.048	0.115	0	5.09994	647	15	38	1, 157, 172, 186, 232, 234, 269, 347, 409, 417, 487, 570, 573, 584, 625
ENSG00000104671	n/a	DCTN6	*	dynactin 6 [Source:HGNC Symbol;Acc:16964]	0.0484	0.115	0.13835	1.28572	170	3	29.5	14, 55, 73
ENSG00000174996	n/a	KLC2	*	kinesin light chain 2 [Source:HGNC Symbol;Acc:20716]	0.0485	0.116	0.31853	1.1367	537	1	NA	268
ENSG00000184005	n/a	ST6GALNAC3	*	ST6 (alpha-N-acetyl-neuraminyl-2,3-beta-galactosyl-1,3)-N-acetylgalactosaminide alpha-2,6-sialyltransferase 3 [Source:HGNC Symbol;Acc:19343]	0.0485	0.116	0	23.0385	276	1	NA	198
ENSG00000135624	n/a	CCT7	*	chaperonin containing TCP1, subunit 7 (eta) [Source:HGNC Symbol;Acc:1622]	0.0491	0.117	0.13829	4.1581	481	3	174.5	128, 310, 477
ENSG00000132950	n/a	ZMYM5	*	zinc finger, MYM-type 5 [Source:HGNC Symbol;Acc:13029]	0.0491	0.117	0.20754	4.50082	517	13	11.5	91, 108, 119, 130, 205, 211, 212, 222, 365, 377, 384, 436, 510
ENSG00000138386	n/a	NAB1	*	NGFI-A binding protein 1 (EGR1 binding protein 1) [Source:HGNC Symbol;Acc:7626]	0.0495	0.117	0	3.79147	362	4	56	95, 106, 162, 358
ENSG00000163806	n/a	SPDYA	*	speedy/RINGO cell cycle regulator family member A [Source:HGNC Symbol;Acc:30613]	0.0497	0.118	0	1.0775	212	12	12	7, 11, 16, 32, 38, 44, 96, 141, 163, 190, 198, 210
*Column "Score" indicated the quality of the alignment after manual inspection (0: unrealiable to 5: very good; n/a not inspected)

## Sheet: ModelC_mysticeti
Table S6C. List of genes for which: (i) the Clade model C had a better fit over M1A along the clade of Mysticeti (after a filtering step for false positives) (ii) ω in the divergent site class (ω2) was estimated to be ≥ 1; and (iii) one or more codons’ posterior probability for the ω2 site class ≥ 0.8.*
Dataset	Score	Gene	p-val	Gene_description	P-value	FDR	Background_omega	Foreground_omega	#sites	#PSS	median_interval	PSS
ENSG00000173193	2	PARP14	**	poly (ADP-ribose) polymerase family, member 14 [Source:HGNC Symbol;Acc:29232]	4.74e-36	1.2e-33	3.36308	1.9978	1399	68	14	24, 42, 143, 173, 186, 232, 257, 285, 315, 336, 377, 386, 400, 472, 479, 486, 505, 508, 521, 570, 597, 600, 608, 616, 637, 643, 669, 670, 677, 698, 709, 713, 720, 728, 739, 745, 758, 761, 762, 763, 822, 857, 872, 873, 925, 932, 1009, 1020, 1039, 1095, 1124, 1153, 1167, 1170, 1178, 1210, 1241, 1244, 1251, 1252, 1254, 1290, 1304, 1354, 1372, 1387, 1390, 1393
ENSG00000141161	4	UNC45B	**	unc-45 homolog B (C. elegans) [Source:HGNC Symbol;Acc:14304]	8.77e-26	9.59e-24	0.10902	1.12769	849	25	22.5	39, 50, 74, 99, 101, 122, 130, 150, 190, 224, 253, 265, 294, 309, 438, 444, 483, 496, 568, 676, 677, 686, 748, 804, 820
ENSG00000162688	3	AGL	**	amylo-alpha-1, 6-glucosidase, 4-alpha-glucanotransferase [Source:HGNC Symbol;Acc:321]	1.15e-25	1.23e-23	0.26225	1.16753	1452	44	20	10, 33, 42, 102, 162, 185, 213, 216, 277, 286, 332, 338, 345, 356, 370, 392, 467, 554, 555, 653, 673, 732, 744, 749, 752, 763, 781, 830, 832, 840, 874, 880, 892, 930, 982, 1059, 1100, 1137, 1240, 1251, 1255, 1270, 1284, 1357
ENSG00000153914	4	SREK1	**	splicing regulatory glutamine/lysine-rich protein 1 [Source:HGNC Symbol;Acc:17882]	6.79e-22	5.6e-20	0.10872	999	507	1	NA	114
ENSG00000128596	2	CCDC136	**	coiled-coil domain containing 136 [Source:HGNC Symbol;Acc:22225]	7.62e-20	5.23e-18	5.4719	6.14078	671	24	11	23, 35, 124, 200, 204, 267, 276, 324, 394, 397, 433, 443, 447, 475, 536, 609, 622, 624, 626, 628, 629, 640, 646, 647
ENSG00000178814	3	OPLAH	**	5-oxoprolinase (ATP-hydrolysing) [Source:HGNC Symbol;Acc:8149]	1.28e-19	8.48e-18	0.2316	1.50044	980	17	20.5	51, 82, 106, 118, 303, 327, 444, 447, 464, 471, 536, 548, 550, 554, 635, 960, 962
ENSG00000081923	3	ATP8B1	**	ATPase, aminophospholipid transporter, class I, type 8B, member 1 [Source:HGNC Symbol;Acc:3706]	7.86e-18	4.04e-16	0.33258	1.76567	1066	12	48	26, 28, 37, 99, 271, 423, 430, 478, 520, 621, 1009, 1029
ENSG00000172139	2	SLC9C1	**	solute carrier family 9, subfamily C (Na+-transporting carboxylic acid decarboxylase), member 1 [Source:HGNC Symbol;Acc:31401]	4.96e-17	2.31e-15	4.26225	1.35557	822	29	15.5	43, 77, 94, 129, 146, 148, 151, 152, 286, 347, 361, 397, 431, 434, 438, 441, 453, 455, 486, 488, 519, 522, 640, 653, 657, 708, 768, 809, 816
ENSG00000016490	2	CLCA1	**	chloride channel accessory 1 [Source:HGNC Symbol;Acc:2015]	2.7e-16	1.15e-14	4.36785	1.54703	835	18	17	78, 79, 116, 124, 132, 146, 163, 164, 178, 196, 252, 253, 312, 459, 466, 553, 622, 767
ENSG00000079112	2	CDH17	**	cadherin 17, LI cadherin (liver-intestine) [Source:HGNC Symbol;Acc:1756]	3.05e-16	1.28e-14	3.66784	9.37608	662	22	20	73, 115, 119, 183, 192, 196, 223, 260, 269, 311, 316, 336, 340, 345, 459, 522, 550, 556, 595, 609, 625, 649
ENSG00000138162	2	TACC2	**	transforming, acidic coiled-coil containing protein 2 [Source:HGNC Symbol;Acc:11523]	3.45e-16	1.44e-14	3.08917	2.94393	2350	71	13.5	36, 39, 49, 54, 61, 72, 81, 99, 129, 140, 179, 186, 191, 205, 216, 222, 225, 235, 245, 269, 279, 294, 318, 335, 337, 369, 384, 386, 447, 469, 507, 509, 518, 523, 536, 545, 551, 563, 566, 576, 585, 601, 611, 637, 671, 701, 736, 789, 819, 829, 861, 920, 935, 987, 1028, 1089, 1098, 1134, 1167, 1221, 1236, 1268, 1276, 1334, 1357, 1385, 1594, 1601, 1603, 1616, 1620
ENSG00000172752	2	COL6A5	**	collagen, type VI, alpha 5 [Source:HGNC Symbol;Acc:26674]	4.26e-15	1.52e-13	4.59053	1.73015	2302	35	30.5	66, 117, 327, 328, 330, 377, 389, 391, 393, 427, 429, 457, 514, 548, 576, 599, 600, 699, 701, 734, 759, 806, 871, 1170, 1269, 1281, 1369, 1545, 1707, 1877, 1897, 1921, 1940, 1957, 2246
ENSG00000047617	n/a	ANO2	**	anoctamin 2 [Source:HGNC Symbol;Acc:1183]	7.7e-15	2.66e-13	0.16871	1.95898	789	31	17	32, 51, 96, 111, 166, 176, 204, 256, 280, 328, 337, 338, 342, 353, 396, 475, 495, 506, 508, 514, 524, 547, 582, 601, 609, 620, 690, 737, 745, 755, 761
ENSG00000136044	4	APPL2	**	adaptor protein, phosphotyrosine interaction, PH domain and leucine zipper containing 2 [Source:HGNC Symbol;Acc:18242]	1.52e-14	5.09e-13	0.27176	1.14468	527	13	23	60, 78, 86, 107, 132, 168, 216, 228, 236, 238, 320, 432, 486
ENSG00000128294	2	TPST2	**	tyrosylprotein sulfotransferase 2 [Source:HGNC Symbol;Acc:12021]	1.53e-14	5.1e-13	0.23379	2.00148	357	11	17	4, 26, 30, 33, 45, 47, 161, 172, 220, 332, 357
ENSG00000103966	3	EHD4	**	EH-domain containing 4 [Source:HGNC Symbol;Acc:3245]	2.23e-13	6.3e-12	0.18524	1.02863	501	3	52.5	391, 446, 496
ENSG00000145911	n/a	N4BP3	**	NEDD4 binding protein 3 [Source:HGNC Symbol;Acc:29852]	4.38e-13	1.19e-11	0.13358	1.53644	382	19	12.5	28, 40, 48, 61, 71, 87, 108, 116, 118, 129, 149, 162, 183, 189, 195, 204, 278, 304, 349
ENSG00000183960	3	KCNH8	**	potassium voltage-gated channel, subfamily H (eag-related), member 8 [Source:HGNC Symbol;Acc:18864]	4.56e-13	1.23e-11	0.33072	1.82488	792	11	30.5	475, 506, 536, 554, 659, 692, 693, 734, 736, 771, 789
ENSG00000197816	2	CCDC180	**	coiled-coil domain containing 180 [Source:HGNC Symbol;Acc:29303]	5.63e-13	1.5e-11	3.90363	2.22858	1442	37	25	61, 130, 133, 167, 182, 312, 447, 472, 536, 542, 556, 560, 589, 618, 643, 645, 664, 669, 694, 695, 724, 729, 743, 759, 780, 805, 850, 924, 1045, 1096, 1132, 1138, 1235, 1284, 1285, 1386, 1414
ENSG00000172508	n/a	CARNS1	**	carnosine synthase 1 [Source:HGNC Symbol;Acc:29268]	8.46e-13	2.17e-11	0.25399	3.58729	384	13	17.5	11, 54, 77, 120, 121, 127, 175, 182, 184, 291, 303, 361, 364
ENSG00000169071	n/a	ROR2	**	receptor tyrosine kinase-like orphan receptor 2 [Source:HGNC Symbol;Acc:10257]	9.58e-13	2.44e-11	0.23604	1.11793	846	3	57	500, 605, 614
ENSG00000134109	n/a	EDEM1	**	ER degradation enhancer, mannosidase alpha-like 1 [Source:HGNC Symbol;Acc:18967]	1.4e-12	3.47e-11	0.20255	3.32904	486	7	18	345, 363, 364, 365, 383, 401, 443
ENSG00000176890	2	TYMS	**	thymidylate synthetase [Source:HGNC Symbol;Acc:12441]	1.81e-12	4.4e-11	0.1206	1.6542	211	10	13	53, 57, 117, 137, 140, 142, 146, 159, 188, 201
ENSG00000173402	3	DAG1	**	dystroglycan 1 (dystrophin-associated glycoprotein 1) [Source:HGNC Symbol;Acc:2666]	5.36e-12	1.23e-10	0.38609	1.74814	779	12	11	55, 101, 102, 311, 404, 533, 536, 589, 595, 606, 609, 619
ENSG00000162551	2	ALPL	**	alkaline phosphatase, liver/bone/kidney [Source:HGNC Symbol;Acc:438]	5.55e-12	1.27e-10	0.29545	1.20686	421	9	23	199, 202, 203, 230, 257, 274, 293, 335, 372
ENSG00000068724	3	TTC7A	**	tetratricopeptide repeat domain 7A [Source:HGNC Symbol;Acc:19750]	3.78e-11	7.8e-10	0.34268	1.39929	766	4	26	3, 25, 51, 339
ENSG00000101247	3	NDUFAF5	**	NADH dehydrogenase (ubiquinone) complex I, assembly factor 5 [Source:HGNC Symbol;Acc:15899]	4.42e-11	8.98e-10	0.24477	999	325	5	46	82, 127, 259, 306, 308
ENSTTRG00000012474	n/a		**		4.69e-11	9.41e-10	0.05298	4.30502	382	17	16	4, 17, 28, 44, 71, 87, 93, 117, 133, 136, 196, 212, 214, 282, 302, 366, 368
ENSG00000107581	2	EIF3A	**	eukaryotic translation initiation factor 3, subunit A [Source:HGNC Symbol;Acc:3271]	8.03e-11	1.57e-09	0.20489	3.15024	1263	1	NA	709
ENSG00000105939	2	ZC3HAV1	**	zinc finger CCCH-type, antiviral 1 [Source:HGNC Symbol;Acc:23721]	9.03e-11	1.74e-09	4.19065	1.78619	404	13	19.5	18, 168, 178, 192, 241, 242, 273, 292, 301, 321, 344, 369, 374
ENSG00000119139	n/a	TJP2	**	tight junction protein 2 [Source:HGNC Symbol;Acc:11828]	1.06e-10	2.02e-09	0.2827	2.57396	912	24	17	132, 139, 188, 308, 334, 401, 491, 496, 513, 649, 720, 737, 770, 774, 777, 779, 801, 805, 806, 819, 823, 871, 909, 912
ENSG00000183690	2	EFHC2	**	EF-hand domain (C-terminal) containing 2 [Source:HGNC Symbol;Acc:26233]	1.52e-10	2.78e-09	3.5404	2.13719	556	26	15	29, 44, 77, 95, 175, 190, 192, 227, 256, 260, 261, 269, 307, 397, 425, 430, 434, 449, 459, 483, 493, 528, 530, 531, 554, 555
ENSG00000183814	n/a	LIN9	**	lin-9 homolog (C. elegans) [Source:HGNC Symbol;Acc:30830]	1.9e-10	3.39e-09	0.08924	11.678	491	10	12	1, 3, 67, 82, 84, 105, 138, 141, 142, 154
ENSG00000135960	2	EDAR	**	ectodysplasin A receptor [Source:HGNC Symbol;Acc:2895]	2.69e-10	4.67e-09	0.29879	311.535	383	8	20	39, 142, 143, 163, 212, 219, 235, 383
ENSG00000169896	2	ITGAM	**	integrin, alpha M (complement component 3 receptor 3 subunit) [Source:HGNC Symbol;Acc:6149]	2.9e-10	5e-09	4.59723	6.76517	991	19	47	46, 133, 151, 156, 163, 166, 236, 238, 336, 371, 430, 496, 633, 722, 729, 852, 853, 855, 927
ENSG00000061987	2	MON2	**	MON2 homolog (S. cerevisiae) [Source:HGNC Symbol;Acc:29177]	3.77e-10	6.41e-09	0.26763	1.29072	1460	2	102	367, 469
ENSG00000169398	3	PTK2	**	protein tyrosine kinase 2 [Source:HGNC Symbol;Acc:9611]	4.59e-10	7.63e-09	0.35333	1.02246	883	4	103	438, 647, 712, 815
ENSG00000179532	2	DNHD1	**	dynein heavy chain domain 1 [Source:HGNC Symbol;Acc:26532]	7.25e-10	1.17e-08	3.93788	5.6091	4069	59	47.5	4, 6, 24, 206, 358, 420, 533, 578, 663, 673, 720, 724, 748, 812, 1032, 1062, 1109, 1158, 1239, 1318, 1534, 1565, 1746, 1751, 1770, 1772, 1789, 1796, 1932, 1941, 2020, 2068, 2070, 2216, 2279, 2397, 2490, 2493, 2768, 2863, 2865, 2870, 3014, 3089, 3093, 3128, 3237, 3273, 3275, 3294, 3318, 3394, 3426, 3574, 3685, 3851, 3854, 3962, 3986
ENSG00000160199	3	PKNOX1	**	PBX/knotted 1 homeobox 1 [Source:HGNC Symbol;Acc:9022]	8.74e-10	1.39e-08	0.2601	1.98241	396	3	38	166, 190, 242
ENSG00000205403	2	CFI	**	complement factor I [Source:HGNC Symbol;Acc:5394]	8.78e-10	1.39e-08	3.20894	2.39064	446	16	13	98, 184, 231, 247, 259, 261, 281, 295, 298, 301, 304, 317, 333, 334, 338, 386
ENSG00000173273	3	TNKS	**	tankyrase, TRF1-interacting ankyrin-related ADP-ribose polymerase [Source:HGNC Symbol;Acc:11941]	1.12e-09	1.74e-08	0.3412	1.81314	1247	3	110	954, 1071, 1174
ENSG00000137628	2	DDX60	**	DEAD (Asp-Glu-Ala-Asp) box polypeptide 60 [Source:HGNC Symbol;Acc:25942]	1.12e-09	1.74e-08	3.43276	2.61289	1249	27	38.5	104, 115, 175, 176, 210, 336, 345, 371, 457, 554, 616, 659, 760, 763, 767, 775, 833, 857, 869, 933, 1004, 1104, 1166, 1167, 1211, 1214, 1224
ENSG00000198814	2	GK	**	glycerol kinase [Source:HGNC Symbol;Acc:4289]	1.39e-09	2.14e-08	0.21759	1.12798	429	27	12.5	1, 20, 26, 37, 97, 100, 107, 127, 137, 140, 141, 173, 180, 195, 214, 218, 221, 242, 256, 257, 281, 313, 323, 327, 357, 377, 422
ENSG00000135828	2	RNASEL	**	ribonuclease L (2',5'-oligoisoadenylate synthetase-dependent) [Source:HGNC Symbol;Acc:10050]	1.64e-09	2.47e-08	2.52219	5.87053	591	27	13	13, 25, 37, 48, 59, 60, 61, 70, 113, 127, 168, 206, 284, 315, 369, 383, 417, 436, 453, 481, 486, 498, 499, 502, 539, 548, 552
ENSG00000124198	3	ARFGEF2	**	ADP-ribosylation factor guanine nucleotide-exchange factor 2 (brefeldin A-inhibited) [Source:HGNC Symbol;Acc:15853]	1.81e-09	2.72e-08	0.33628	1.50709	1664	3	587	232, 575, 1406
ENSG00000068400	n/a	GRIPAP1	**	GRIP1 associated protein 1 [Source:HGNC Symbol;Acc:18706]	2.13e-09	3.14e-08	0.20762	1.64899	745	10	28	99, 129, 157, 178, 246, 256, 421, 444, 451, 546
ENSG00000134183	n/a	GNAT2	**	guanine nucleotide binding protein (G protein), alpha transducing activity polypeptide 2 [Source:HGNC Symbol;Acc:4394]	2.43e-09	3.54e-08	0.06255	3.16905	284	12	14	2, 10, 39, 53, 113, 124, 176, 181, 221, 222, 238, 248
ENSG00000123200	2	ZC3H13	**	zinc finger CCCH-type containing 13 [Source:HGNC Symbol;Acc:20368]	2.58e-09	3.73e-08	0.25708	2.34737	1615	17	34.5	97, 311, 534, 536, 544, 783, 996, 1035, 1040, 1335, 1503, 1515, 1517, 1518, 1540, 1572, 1609
ENSG00000134760	n/a	DSG1	**	desmoglein 1 [Source:HGNC Symbol;Acc:3048]	7.74e-09	1.02e-07	3.67858	1.7428	823	11	52.5	176, 206, 215, 334, 369, 421, 474, 475, 595, 655, 739
ENSG00000187079	n/a	TEAD1	**	TEA domain family member 1 (SV40 transcriptional enhancer factor) [Source:HGNC Symbol;Acc:11714]	8.19e-09	1.07e-07	0	1.92431	250	13	16.5	36, 53, 65, 66, 72, 73, 100, 120, 146, 153, 169, 205, 230
ENSG00000164776	2	PHKG1	**	phosphorylase kinase, gamma 1 (muscle) [Source:HGNC Symbol;Acc:8930]	1.04e-08	1.34e-07	0.4022	1.41432	274	12	15	5, 13, 14, 23, 49, 69, 70, 91, 106, 176, 204, 205
ENSG00000172775	n/a	FAM192A	**	family with sequence similarity 192, member A [Source:HGNC Symbol;Acc:29856]	1.37e-08	1.73e-07	0.0278	10.4779	203	9	20	45, 61, 86, 126, 127, 151, 154, 166, 199
ENSG00000198796	2	ALPK2	**	alpha-kinase 2 [Source:HGNC Symbol;Acc:20565]	1.87e-08	2.32e-07	2.40915	1.29404	1659	31	27.5	254, 383, 393, 465, 471, 498, 508, 516, 599, 604, 651, 653, 692, 699, 749, 761, 797, 850, 879, 884, 941, 998, 1001, 1003, 1031, 1150, 1155, 1176, 1217, 1218, 1659
ENSG00000181333	n/a	HEPHL1	**	hephaestin-like 1 [Source:HGNC Symbol;Acc:30477]	2.06e-08	2.53e-07	0.19263	1.95787	1040	21	25	49, 58, 99, 181, 182, 273, 521, 530, 562, 605, 609, 623, 641, 647, 659, 702, 831, 833, 977, 982, 1026
ENSG00000146731	n/a	CCT6A	**	chaperonin containing TCP1, subunit 6A (zeta 1) [Source:HGNC Symbol;Acc:1620]	2.64e-08	3.17e-07	0.23314	2.04868	451	13	17.5	62, 81, 96, 113, 139, 194, 207, 355, 360, 378, 388, 417, 424
ENSG00000039068	3	CDH1	**	cadherin 1, type 1, E-cadherin (epithelial) [Source:HGNC Symbol;Acc:1748]	3.41e-08	4.02e-07	3.18654	3.81867	746	19	14	5, 117, 158, 196, 203, 274, 276, 365, 367, 376, 388, 426, 467, 472, 543, 557, 571, 572, 574
ENSG00000116745	n/a	RPE65	**	retinal pigment epithelium-specific protein 65kDa [Source:HGNC Symbol;Acc:10294]	4.92e-08	5.64e-07	0.29324	999	476	3	136	145, 175, 417
ENSG00000111716	n/a	LDHB	**	lactate dehydrogenase B [Source:HGNC Symbol;Acc:6541]	5.12e-08	5.84e-07	0	3.78088	294	11	21.5	16, 46, 90, 106, 109, 111, 149, 162, 189, 223, 229
ENSG00000140945	2	CDH13	**	cadherin 13 [Source:HGNC Symbol;Acc:1753]	6.31e-08	7.05e-07	0.2527	1.54992	588	5	56.5	236, 237, 304, 401, 447
ENSG00000070729	n/a	CNGB1	**	cyclic nucleotide gated channel beta 1 [Source:HGNC Symbol;Acc:2151]	7.09e-08	7.86e-07	0.28372	1.97467	937	33	18.5	4, 13, 30, 43, 197, 220, 232, 260, 265, 272, 275, 288, 310, 313, 324, 372, 393, 395, 412, 472, 525, 552, 594, 606, 620, 623, 664, 751, 823, 878, 901, 921, 934
ENSG00000214842	2	RAD51AP2	**	RAD51 associated protein 2 [Source:HGNC Symbol;Acc:34417]	9.11e-08	9.89e-07	3.20015	6.65975	800	35	11	6, 17, 18, 29, 30, 45, 64, 69, 70, 73, 77, 83, 89, 97, 102, 158, 203, 273, 318, 321, 333, 374, 393, 446, 477, 496, 497, 507, 519, 530, 538, 547, 603, 693, 715
ENSG00000100368	2	CSF2RB	**	colony stimulating factor 2 receptor, beta, low-affinity (granulocyte-macrophage) [Source:HGNC Symbol;Acc:2436]	1.12e-07	1.2e-06	3.54252	2.02706	621	22	14	20, 26, 60, 62, 65, 71, 119, 242, 336, 337, 367, 381, 409, 420, 457, 479, 484, 488, 490, 493, 507, 522
ENSG00000148634	n/a	HERC4	**	HECT and RLD domain containing E3 ubiquitin protein ligase 4 [Source:HGNC Symbol;Acc:24521]	1.3e-07	1.37e-06	0.29354	5.96192	871	2	230	163, 393
ENSG00000019485	n/a	PRDM11	**	PR domain containing 11 [Source:HGNC Symbol;Acc:13996]	1.46e-07	1.52e-06	0.31472	1.05771	405	7	14	255, 284, 300, 304, 316, 319, 341
ENSG00000185189	n/a	NRBP2	**	nuclear receptor binding protein 2 [Source:HGNC Symbol;Acc:19339]	1.58e-07	1.63e-06	0.18284	1.93644	439	4	64	43, 161, 225, 279
ENSG00000157483	4	MYO1E	**	myosin IE [Source:HGNC Symbol;Acc:7599]	1.82e-07	1.85e-06	0.387	1.01754	1010	3	238	272, 596, 748
ENSG00000125656	2	CLPP	**	caseinolytic mitochondrial matrix peptidase proteolytic subunit [Source:HGNC Symbol;Acc:2084]	2.63e-07	2.59e-06	0.27186	1.38905	186	1	NA	9
ENSG00000165490	n/a	C11orf82	**	chromosome 11 open reading frame 82 [Source:HGNC Symbol;Acc:26351]	2.66e-07	2.61e-06	3.6895	2.92761	808	14	22	143, 180, 184, 317, 339, 353, 360, 374, 538, 548, 634, 671, 681, 735
ENSG00000163104	n/a	SMARCAD1	**	SWI/SNF-related, matrix-associated actin-dependent regulator of chromatin, subfamily a, containing DEAD/H box 1 [Source:HGNC Symbol;Acc:18398]	2.72e-07	2.66e-06	0.05695	15.5455	884	7	11	220, 375, 387, 388, 398, 401, 501
ENSG00000143105	n/a	KCNA10	**	potassium voltage-gated channel, shaker-related subfamily, member 10 [Source:HGNC Symbol;Acc:6219]	2.82e-07	2.74e-06	0.21479	1.24604	431	17	20	21, 23, 27, 28, 50, 52, 85, 170, 192, 193, 205, 223, 275, 281, 323, 378, 421
ENSG00000100335	n/a	MIEF1	**	mitochondrial elongation factor 1 [Source:HGNC Symbol;Acc:25979]	3e-07	2.9e-06	0.22059	1.05669	401	3	108	135, 217, 351
ENSG00000128578	n/a	STRIP2	**	striatin interacting protein 2 [Source:HGNC Symbol;Acc:22209]	3.38e-07	3.22e-06	0.14956	2.17892	707	4	119	50, 169, 421, 434
ENSG00000145191	n/a	EIF2B5	**	eukaryotic translation initiation factor 2B, subunit 5 epsilon, 82kDa [Source:HGNC Symbol;Acc:3261]	4e-07	3.75e-06	0.21329	2.32578	586	21	16.5	61, 140, 160, 162, 224, 233, 244, 246, 257, 264, 278, 354, 358, 401, 425, 446, 483, 502, 511, 568, 573
ENSG00000129951	n/a	LPPR3	**	hsa-mir-3187 [Source:miRBase;Acc:MI0014231]	4.03e-07	3.78e-06	0.05889	1.04515	219	1	NA	188
ENSG00000113161	n/a	HMGCR	**	3-hydroxy-3-methylglutaryl-CoA reductase [Source:HGNC Symbol;Acc:5006]	4.23e-07	3.94e-06	0.26084	1.07392	784	5	130	242, 451, 502, 524, 780
ENSG00000118246	n/a	FASTKD2	**	FAST kinase domains 2 [Source:HGNC Symbol;Acc:29160]	4.43e-07	4.1e-06	3.2677	18.0599	550	13	16.5	17, 26, 50, 51, 108, 255, 289, 410, 413, 416, 420, 423, 493
ENSG00000110427	n/a	KIAA1549L	**	KIAA1549-like [Source:HGNC Symbol;Acc:24836]	5.49e-07	4.99e-06	3.54962	1.24035	1589	18	15	102, 105, 125, 133, 141, 143, 152, 153, 154, 213, 214, 233, 283, 347, 362, 390, 408, 609
ENSG00000172575	n/a	RASGRP1	**	RAS guanyl releasing protein 1 (calcium and DAG-regulated) [Source:HGNC Symbol;Acc:9878]	5.52e-07	5.02e-06	9.69799	51.2028	663	3	210	110, 451, 530
ENSG00000162927	n/a	PUS10	**	pseudouridylate synthase 10 [Source:HGNC Symbol;Acc:26505]	5.55e-07	5.04e-06	6.03806	31.7211	452	7	20.5	50, 84, 86, 92, 235, 413, 420
ENSG00000145996	n/a	CDKAL1	**	CDK5 regulatory subunit associated protein 1-like 1 [Source:HGNC Symbol;Acc:21050]	5.74e-07	5.19e-06	0.25594	1.77084	522	14	33	1, 57, 89, 122, 173, 273, 299, 317, 320, 321, 361, 417, 428, 485
ENSG00000198431	n/a	TXNRD1	**	thioredoxin reductase 1 [Source:HGNC Symbol;Acc:12437]	5.92e-07	5.33e-06	0.1953	2.20712	363	9	30	11, 49, 64, 175, 192, 224, 273, 301, 311
ENSG00000205413	n/a	SAMD9	**	sterile alpha motif domain containing 9 [Source:HGNC Symbol;Acc:1348]	6.87e-07	6.13e-06	3.3493	5.74432	1463	36	24	11, 38, 43, 73, 76, 218, 294, 303, 323, 327, 334, 609, 658, 661, 666, 836, 902, 915, 926, 950, 975, 1001, 1025, 1029, 1040, 1083, 1167, 1259, 1278, 1281, 1284, 1326, 1328, 1329, 1362, 1442
ENSG00000121871	n/a	SLITRK3	**	SLIT and NTRK-like family, member 3 [Source:HGNC Symbol;Acc:23501]	7.11e-07	6.32e-06	0.36363	2.60332	821	11	23.5	269, 511, 575, 581, 622, 659, 665, 688, 694, 700, 724
ENSG00000166860	n/a	ZBTB39	**	zinc finger and BTB domain containing 39 [Source:HGNC Symbol;Acc:29014]	7.56e-07	6.7e-06	0.29339	1.18499	651	7	28.5	106, 138, 152, 181, 209, 210, 404
ENSG00000136045	n/a	PWP1	**	PWP1 homolog (S. cerevisiae) [Source:HGNC Symbol;Acc:17015]	7.77e-07	6.86e-06	0.28478	1.05049	410	4	42	26, 68, 109, 252
ENSG00000106686	n/a	SPATA6L	**	spermatogenesis associated 6-like [Source:HGNC Symbol;Acc:25472]	9.44e-07	8.16e-06	0.27344	38.579	263	9	13.5	80, 81, 82, 83, 118, 170, 183, 220, 234
ENSG00000164509	n/a	IL31RA	**	interleukin 31 receptor A [Source:HGNC Symbol;Acc:18969]	9.77e-07	8.42e-06	2.3216	4.41426	560	35	11	40, 50, 64, 65, 71, 72, 74, 77, 102, 115, 132, 139, 156, 165, 166, 167, 168, 170, 186, 205, 249, 268, 278, 311, 363, 375, 390, 404, 430, 443, 518, 520, 529, 533, 534
ENSG00000198887	n/a	SMC5	**	structural maintenance of chromosomes 5 [Source:HGNC Symbol;Acc:20465]	1.2e-06	1.01e-05	0.36869	1.65989	1001	9	50	22, 136, 173, 264, 324, 355, 395, 622, 624
ENSG00000165283	n/a	STOML2	**	stomatin (EPB72)-like 2 [Source:HGNC Symbol;Acc:14559]	1.27e-06	1.07e-05	0.22907	17.4114	316	4	45	9, 250, 295, 312
ENSG00000162885	n/a	B3GALNT2	**	beta-1,3-N-acetylgalactosaminyltransferase 2 [Source:HGNC Symbol;Acc:28596]	1.39e-06	1.16e-05	0.24546	1.71032	382	11	23	76, 99, 101, 207, 239, 240, 263, 311, 316, 320, 350
ENSG00000078898	n/a	BPIFB2	**	BPI fold containing family B, member 2 [Source:HGNC Symbol;Acc:16177]	1.55e-06	1.27e-05	4.01024	3.33017	407	11	26.5	50, 91, 113, 117, 133, 136, 185, 216, 221, 299, 374
ENSG00000157502	n/a	MUM1L1	**	melanoma associated antigen (mutated) 1-like 1 [Source:HGNC Symbol;Acc:26583]	1.64e-06	1.34e-05	5.92991	1.47871	512	8	22	271, 276, 291, 321, 343, 458, 460, 497
ENSG00000158055	n/a	GRHL3	**	grainyhead-like 3 (Drosophila) [Source:HGNC Symbol;Acc:25839]	2.23e-06	1.78e-05	0.34077	1.59072	479	3	76.5	200, 237, 353
ENSG00000139211	n/a	AMIGO2	**	adhesion molecule with Ig-like domain 2 [Source:HGNC Symbol;Acc:24073]	3.21e-06	2.47e-05	0.27337	2.50739	501	14	20	81, 99, 230, 250, 262, 267, 274, 296, 358, 379, 433, 441, 444, 499
ENSG00000021852	n/a	C8B	**	complement component 8, beta polypeptide [Source:HGNC Symbol;Acc:1353]	3.96e-06	3e-05	2.90251	2.1598	490	13	18	1, 50, 210, 238, 239, 241, 260, 313, 380, 381, 391, 394, 411
ENSG00000154269	n/a	ENPP3	**	ectonucleotide pyrophosphatase/phosphodiesterase 3 [Source:HGNC Symbol;Acc:3358]	4.48e-06	3.36e-05	4.12851	3.33706	773	10	46	43, 47, 280, 281, 287, 333, 487, 678, 698, 763
ENSG00000118729	n/a	CASQ2	**	calsequestrin 2 (cardiac muscle) [Source:HGNC Symbol;Acc:1513]	4.98e-06	3.71e-05	0.23671	1.09061	352	1	NA	55
ENSG00000042429	n/a	MED17	**	mediator complex subunit 17 [Source:HGNC Symbol;Acc:2375]	5.27e-06	3.9e-05	0.31363	1.63291	554	2	339	71, 410
ENSG00000103035	n/a	PSMD7	**	proteasome (prosome, macropain) 26S subunit, non-ATPase, 7 [Source:HGNC Symbol;Acc:9565]	5.49e-06	4.04e-05	0.1566	4.59364	282	3	70	60, 160, 200
ENSG00000204351	n/a	SKIV2L	**	superkiller viralicidic activity 2-like (S. cerevisiae) [Source:HGNC Symbol;Acc:10898]	6.73e-06	4.86e-05	0.18241	2.28909	1186	14	33	31, 57, 172, 203, 225, 494, 496, 783, 791, 803, 836, 911, 971, 1100
ENSG00000079246	n/a	XRCC5	**	X-ray repair complementing defective repair in Chinese hamster cells 5 (double-strand-break rejoining) [Source:HGNC Symbol;Acc:12833]	8.12e-06	5.8e-05	3.92345	4.21777	650	11	23	173, 174, 195, 232, 257, 381, 388, 537, 545, 548, 646
ENSG00000151612	n/a	ZNF827	**	zinc finger protein 827 [Source:HGNC Symbol;Acc:27193]	9.22e-06	6.52e-05	0.31098	1.63957	973	4	200	77, 165, 391, 591
ENSG00000104450	n/a	SPAG1	**	sperm associated antigen 1 [Source:HGNC Symbol;Acc:11212]	9.68e-06	6.79e-05	22.355	1.89782	691	3	61.5	517, 568, 640
ENSG00000082438	n/a	COBLL1	**	cordon-bleu WH2 repeat protein-like 1 [Source:HGNC Symbol;Acc:23571]	1.03e-05	7.2e-05	2.98305	32.7778	897	16	16	137, 237, 296, 321, 324, 351, 352, 355, 545, 628, 801, 806, 813, 829, 835, 838
ENSG00000164134	n/a	NAA15	**	N(alpha)-acetyltransferase 15, NatA auxiliary subunit [Source:HGNC Symbol;Acc:30782]	1.12e-05	7.75e-05	0.22251	3.59437	830	4	149	245, 609, 758, 770
ENSG00000092470	n/a	WDR76	**	WD repeat domain 76 [Source:HGNC Symbol;Acc:25773]	1.2e-05	8.26e-05	3.91416	7.70546	449	14	21	1, 35, 55, 56, 105, 126, 176, 182, 184, 270, 346, 410, 430, 439
ENSG00000088812	n/a	ATRN	**	attractin [Source:HGNC Symbol;Acc:885]	1.43e-05	9.7e-05	0.24148	1.07707	1270	7	63	148, 154, 157, 211, 283, 376, 562
ENSG00000158552	n/a	ZFAND2B	**	zinc finger, AN1-type domain 2B [Source:HGNC Symbol;Acc:25206]	1.47e-05	9.96e-05	0.20629	1.24178	158	2	22	39, 61
ENSG00000119977	n/a	TCTN3	**	tectonic family member 3 [Source:HGNC Symbol;Acc:24519]	1.48e-05	0.0001	0.48979	999	588	2	49	163, 212
ENSG00000104331	n/a	IMPAD1	**	inositol monophosphatase domain containing 1 [Source:HGNC Symbol;Acc:26019]	1.48e-05	0.0001	0.21674	2.02952	207	9	19.5	39, 71, 89, 123, 144, 151, 186, 189, 199
ENSG00000138315	n/a	OIT3	**	oncoprotein induced transcript 3 [Source:HGNC Symbol;Acc:29953]	2.11e-05	0.000139	0.2633	1.00435	425	4	110	96, 206, 343, 404
ENSG00000171502	n/a	COL24A1	**	collagen, type XXIV, alpha 1 [Source:HGNC Symbol;Acc:20821]	2.19e-05	0.000144	3.21817	6.44057	1336	17	37.5	142, 162, 213, 223, 263, 298, 501, 567, 602, 690, 694, 727, 838, 944, 998, 1024, 1040
ENSG00000058729	n/a	RIOK2	**	RIO kinase 2 [Source:HGNC Symbol;Acc:18999]	2.5e-05	0.000161	0.10101	22.1003	415	6	42	234, 276, 327, 333, 347, 409
ENSG00000161958	n/a	FGF11	**	fibroblast growth factor 11 [Source:HGNC Symbol;Acc:3667]	2.5e-05	0.000161	0	1.36461	185	8	13	55, 68, 70, 76, 97, 113, 120, 140
ENSG00000147475	n/a	ERLIN2	**	ER lipid raft associated 2 [Source:HGNC Symbol;Acc:1356]	3.08e-05	0.000196	0.19261	1.44884	273	1	NA	253
ENSG00000111361	n/a	EIF2B1	**	eukaryotic translation initiation factor 2B, subunit 1 alpha, 26kDa [Source:HGNC Symbol;Acc:3257]	3.17e-05	0.000201	0.21765	2.00668	243	7	24.5	4, 6, 24, 36, 67, 113, 217
ENSG00000102384	n/a	CENPI	**	centromere protein I [Source:HGNC Symbol;Acc:3968]	3.23e-05	0.000204	2.14197	18.8259	565	25	14.5	1, 3, 4, 9, 20, 32, 36, 150, 170, 172, 182, 191, 245, 251, 279, 340, 344, 348, 368, 420, 453, 491, 508, 530, 548
ENSG00000153802	n/a	TMPRSS11D	**	transmembrane protease, serine 11D [Source:HGNC Symbol;Acc:24059]	3.32e-05	0.000209	2.94099	2.85239	306	14	12	65, 124, 138, 150, 155, 165, 169, 183, 219, 232, 233, 240, 243, 266
ENSG00000077238	n/a	IL4R	**	interleukin 4 receptor [Source:HGNC Symbol;Acc:6015]	3.36e-05	0.000211	3.98383	6.5998	527	8	43	20, 29, 323, 390, 445, 450, 479, 522
ENSG00000101323	n/a	HAO1	**	hydroxyacid oxidase (glycolate oxidase) 1 [Source:HGNC Symbol;Acc:4809]	3.39e-05	0.000213	0.21221	18.4896	315	5	36	14, 93, 127, 144, 182
ENSG00000148468	n/a	FAM171A1	**	family with sequence similarity 171, member A1 [Source:HGNC Symbol;Acc:23522]	3.43e-05	0.000215	0.48722	1.46087	684	2	313	346, 659
ENSG00000135916	n/a	ITM2C	**	integral membrane protein 2C [Source:HGNC Symbol;Acc:6175]	3.58e-05	0.000223	0.26046	4.14354	195	3	74.5	12, 17, 161
ENSG00000166359	n/a	WDR88	**	WD repeat domain 88 [Source:HGNC Symbol;Acc:26999]	3.86e-05	0.00024	3.77125	9.47139	365	8	41	8, 49, 115, 120, 130, 136, 216, 359
ENSG00000109775	n/a	UFSP2	**	UFM1-specific peptidase 2 [Source:HGNC Symbol;Acc:25640]	4.09e-05	0.000252	0.17131	2.01039	333	14	18	16, 43, 74, 95, 108, 114, 120, 138, 170, 187, 234, 245, 250, 325
ENSG00000182791	n/a	CCDC87	**	coiled-coil domain containing 87 [Source:HGNC Symbol;Acc:25579]	4.13e-05	0.000255	2.84499	2.01903	779	24	15	131, 132, 187, 190, 211, 342, 361, 372, 412, 414, 433, 449, 462, 467, 485, 492, 493, 496, 500, 501, 553, 594, 706, 721
ENSG00000183530	n/a	PRR14L	**	proline rich 14-like [Source:HGNC Symbol;Acc:28738]	4.26e-05	0.000262	3.70035	1.33593	1816	17	36.5	366, 414, 825, 852, 903, 925, 941, 943, 1068, 1121, 1132, 1169, 1175, 1233, 1264, 1448, 1484
ENSG00000070159	n/a	PTPN3	**	protein tyrosine phosphatase, non-receptor type 3 [Source:HGNC Symbol;Acc:9655]	4.34e-05	0.000267	0.32589	1.48844	629	29	14	7, 12, 24, 40, 51, 65, 70, 97, 121, 164, 222, 252, 290, 308, 319, 343, 356, 357, 358, 415, 417, 426, 438, 454, 463, 546, 573, 574, 588
ENSG00000164024	n/a	METAP1	**	methionyl aminopeptidase 1 [Source:HGNC Symbol;Acc:15789]	4.86e-05	0.000296	0.26922	22.1433	328	4	111	25, 161, 272, 321
ENSG00000125772	n/a	GPCPD1	**	glycerophosphocholine phosphodiesterase GDE1 homolog (S. cerevisiae) [Source:HGNC Symbol;Acc:26957]	5e-05	0.000303	0.45303	3.52573	460	2	313	78, 391
ENSG00000004534	n/a	RBM6	**	RNA binding motif protein 6 [Source:HGNC Symbol;Acc:9903]	5.53e-05	0.000332	0.35397	59.2153	1026	9	42.5	227, 386, 420, 422, 584, 946, 957, 961, 1012
ENSG00000180210	n/a	F2	**	coagulation factor II (thrombin) [Source:HGNC Symbol;Acc:3535]	5.73e-05	0.000342	3.5049	6.55836	411	11	18	18, 21, 97, 100, 117, 128, 172, 191, 292, 334, 335
ENSG00000064115	n/a	TM7SF3	**	transmembrane 7 superfamily member 3 [Source:HGNC Symbol;Acc:23049]	5.93e-05	0.000353	4.8989	7.61298	528	17	16	31, 33, 46, 205, 253, 255, 262, 291, 295, 304, 309, 328, 372, 384, 471, 499, 523
ENSG00000173145	n/a	NOC3L	**	nucleolar complex associated 3 homolog (S. cerevisiae) [Source:HGNC Symbol;Acc:24034]	6.14e-05	0.000364	0.16859	1.26521	779	7	70	23, 159, 185, 304, 411, 444, 473
ENSG00000137843	n/a	PAK6	**	p21 protein (Cdc42/Rac)-activated kinase 6 [Source:HGNC Symbol;Acc:16061]	6.32e-05	0.000373	0.16512	1.47461	535	4	42	115, 131, 173, 233
ENSG00000138411	n/a	HECW2	**	HECT, C2 and WW domain containing E3 ubiquitin protein ligase 2 [Source:HGNC Symbol;Acc:29853]	6.86e-05	0.000403	0.36227	2.4397	947	5	12	293, 357, 362, 372, 386
ENSG00000172053	n/a	QARS	**	glutaminyl-tRNA synthetase [Source:HGNC Symbol;Acc:9751]	6.96e-05	0.000408	0.22646	1.07042	676	5	131	73, 80, 309, 353, 571
ENSG00000044459	n/a	CNTLN	**	centlein, centrosomal protein [Source:HGNC Symbol;Acc:23432]	7.25e-05	0.000424	3.28653	3.63002	1153	33	16.5	6, 7, 15, 28, 38, 43, 112, 142, 183, 225, 274, 390, 429, 512, 523, 535, 536, 550, 605, 616, 724, 737, 830, 872, 982, 985, 986, 1028, 1034, 1039, 1054, 1072, 1104
ENSG00000184209	n/a	SNRNP35	**	small nuclear ribonucleoprotein 35kDa (U11/U12) [Source:HGNC Symbol;Acc:30852]	7.28e-05	0.000426	0.26265	1.12241	226	1	NA	160
ENSG00000117143	n/a	UAP1	**	UDP-N-acteylglucosamine pyrophosphorylase 1 [Source:HGNC Symbol;Acc:12457]	7.41e-05	0.000432	0.27964	1.70864	433	1	NA	13
ENSG00000168259	n/a	DNAJC7	**	DnaJ (Hsp40) homolog, subfamily C, member 7 [Source:HGNC Symbol;Acc:12392]	7.76e-05	0.000451	0.33053	1.85107	419	3	32.5	106, 134, 171
ENSG00000166924	n/a	NYAP1	**	neuronal tyrosine-phosphorylated phosphoinositide-3-kinase adaptor 1 [Source:HGNC Symbol;Acc:22009]	8.18e-05	0.000473	0.21845	1.25815	587	13	19	73, 104, 129, 136, 151, 336, 358, 454, 470, 474, 476, 478, 573
ENSG00000185697	n/a	MYBL1	**	v-myb avian myeloblastosis viral oncogene homolog-like 1 [Source:HGNC Symbol;Acc:7547]	8.42e-05	0.000485	0.34042	2.53363	468	9	40	43, 88, 90, 200, 208, 216, 322, 357, 422
ENSG00000126368	n/a	NR1D1	**	nuclear receptor subfamily 1, group D, member 1 [Source:HGNC Symbol;Acc:7962]	8.52e-05	0.00049	0.21484	1.35672	550	4	62	63, 213, 230, 292
ENSG00000179133	n/a	C10orf67	**	chromosome 10 open reading frame 67 [Source:HGNC Symbol;Acc:28716]	8.83e-05	0.000506	3.24399	5.57056	186	14	11	3, 50, 55, 63, 73, 89, 91, 106, 128, 136, 153, 164, 183, 184
ENSG00000100376	n/a	FAM118A	**	family with sequence similarity 118, member A [Source:HGNC Symbol;Acc:1313]	8.9e-05	0.00051	10.1249	168.419	337	7	41	72, 113, 151, 198, 257, 298, 336
ENSG00000182107	n/a	TMEM30B	**	transmembrane protein 30B [Source:HGNC Symbol;Acc:27254]	9.29e-05	0.00053	0.33183	2.06525	260	2	43	30, 73
ENSG00000072954	n/a	TMEM38A	**	transmembrane protein 38A [Source:HGNC Symbol;Acc:28462]	9.3e-05	0.00053	0.37739	1.68405	224	5	28.5	62, 150, 199, 207, 210
ENSG00000003756	n/a	RBM5	**	RNA binding motif protein 5 [Source:HGNC Symbol;Acc:9902]	0.000101	0.000569	0	5.07515	733	2	26	451, 477
ENSG00000172992	n/a	DCAKD	**	dephospho-CoA kinase domain containing [Source:HGNC Symbol;Acc:26238]	0.000101	0.000569	0.30263	1.10951	211	2	125	82, 207
ENSG00000257093	n/a	KIAA1147	**	KIAA1147 [Source:HGNC Symbol;Acc:29472]	0.000102	0.000574	0.20476	1.76887	299	1	NA	91
ENSG00000121316	n/a	PLBD1	**	phospholipase B domain containing 1 [Source:HGNC Symbol;Acc:26215]	0.000106	0.000595	4.21511	2.75822	429	9	21	23, 50, 73, 92, 93, 95, 96, 177, 278
ENSG00000196419	n/a	XRCC6	**	X-ray repair complementing defective repair in Chinese hamster cells 6 [Source:HGNC Symbol;Acc:4055]	0.000111	0.000621	4.21798	3.47594	500	7	36.5	175, 224, 248, 251, 321, 471, 495
ENSG00000106609	n/a	TMEM248	**	transmembrane protein 248 [Source:HGNC Symbol;Acc:25476]	0.000112	0.000626	0.11386	1.19143	274	2	39	80, 119
ENSG00000163655	n/a	GMPS	**	guanine monphosphate synthase [Source:HGNC Symbol;Acc:4378]	0.000127	0.000703	0	8.16765	605	4	40	105, 145, 177, 461
ENSG00000101916	n/a	TLR8	**	toll-like receptor 8 [Source:HGNC Symbol;Acc:15632]	0.000139	0.000761	2.82204	1.33452	944	1	NA	96
ENSG00000129158	n/a	SERGEF	**	secretion regulating guanine nucleotide exchange factor [Source:HGNC Symbol;Acc:17499]	0.000141	0.000771	3.63101	55.5161	201	4	12	147, 178, 190, 196
ENSG00000184743	n/a	ATL3	**	atlastin GTPase 3 [Source:HGNC Symbol;Acc:24526]	0.000141	0.000771	0.50337	4.11543	390	6	30	221, 225, 230, 260, 323, 377
ENSG00000117592	n/a	PRDX6	**	peroxiredoxin 6 [Source:HGNC Symbol;Acc:16753]	0.000149	0.00081	0.21609	7.89296	204	1	NA	63
ENSG00000113971	n/a	NPHP3	**	nephronophthisis 3 (adolescent) [Source:HGNC Symbol;Acc:7907]	0.000154	0.000834	0.35841	1.01341	1012	3	199	609, 728, 1007
ENSG00000084693	n/a	AGBL5	**	ATP/GTP binding protein-like 5 [Source:HGNC Symbol;Acc:26147]	0.000158	0.000853	0.23269	1.09877	646	4	118	188, 306, 468, 569
ENSG00000110934	n/a	BIN2	**	bridging integrator 2 [Source:HGNC Symbol;Acc:1053]	0.000161	0.000866	3.66046	7.58341	417	9	21.5	172, 260, 283, 341, 351, 355, 375, 381, 413
ENSG00000007062	n/a	PROM1	**	prominin 1 [Source:HGNC Symbol;Acc:9454]	0.000163	0.000875	2.18669	2.98639	673	22	13	96, 142, 156, 173, 183, 190, 191, 202, 292, 428, 434, 479, 492, 507, 519, 533, 542, 549, 561, 565, 581, 603
ENSG00000163131	n/a	CTSS	**	cathepsin S [Source:HGNC Symbol;Acc:2545]	0.000169	0.000905	0.2795	10.5567	311	8	36	19, 80, 93, 162, 164, 200, 208, 296
ENSG00000197299	n/a	BLM	**	Bloom syndrome, RecQ helicase-like [Source:HGNC Symbol;Acc:1058]	0.000174	0.000929	3.70259	18.043	1141	49	10.5	41, 51, 54, 78, 95, 100, 107, 123, 143, 152, 155, 165, 178, 185, 197, 199, 219, 224, 241, 245, 284, 325, 327, 333, 375, 378, 382, 384, 438, 508, 514, 522, 523, 527, 533, 552, 700, 719, 750, 762, 868, 875, 883, 894, 936, 997, 1005, 1052, 1073
ENSG00000163833	n/a	FBXO40	**	F-box protein 40 [Source:HGNC Symbol;Acc:29816]	0.000176	0.000936	0.17453	1.06067	449	8	34	58, 59, 76, 155, 242, 264, 298, 371
ENSG00000122952	n/a	ZWINT	**	ZW10 interacting kinetochore protein [Source:HGNC Symbol;Acc:13195]	0.000188	0.000995	4.1285	124.834	248	5	38	2, 155, 165, 210, 241
ENSG00000039123	n/a	SKIV2L2	**	superkiller viralicidic activity 2-like 2 (S. cerevisiae) [Source:HGNC Symbol;Acc:18734]	0.000211	0.00111	0.1499	1.45196	758	2	334	36, 370
ENSG00000100997	n/a	ABHD12	**	abhydrolase domain containing 12 [Source:HGNC Symbol;Acc:15868]	0.000218	0.00114	0.24911	1.29818	261	2	43	192, 235
ENSG00000176454	n/a	LPCAT4	**	lysophosphatidylcholine acyltransferase 4 [Source:HGNC Symbol;Acc:30059]	0.000229	0.00119	3.4039	48.9714	371	9	19	177, 243, 246, 285, 325, 356, 358, 365, 366
ENSG00000169064	n/a	ZBBX	**	zinc finger, B-box domain containing [Source:HGNC Symbol;Acc:26245]	0.000229	0.00119	3.26615	7.18459	520	11	30	51, 82, 111, 196, 239, 253, 279, 302, 457, 491, 494
ENSG00000173421	n/a	CCDC36	**	coiled-coil domain containing 36 [Source:HGNC Symbol;Acc:27945]	0.000242	0.00125	2.74213	2.13735	449	16	13	212, 247, 253, 257, 265, 298, 311, 313, 325, 343, 366, 396, 398, 407, 424, 437
ENSG00000198471	n/a	RTP2	**	receptor (chemosensory) transporter protein 2 [Source:HGNC Symbol;Acc:32486]	0.000243	0.00125	0.24484	2.87882	170	7	14.5	45, 54, 61, 81, 93, 110, 150
ENSG00000179387	n/a	ELMOD2	**	ELMO/CED-12 domain containing 2 [Source:HGNC Symbol;Acc:28111]	0.000246	0.00127	0.24072	1.27462	199	1	NA	160
ENSG00000070019	n/a	GUCY2C	**	guanylate cyclase 2C (heat stable enterotoxin receptor) [Source:HGNC Symbol;Acc:4688]	0.000246	0.00127	2.58006	7.50364	882	15	20	6, 46, 54, 84, 154, 191, 204, 221, 223, 226, 249, 252, 351, 353, 377
ENSG00000128298	n/a	BAIAP2L2	**	BAI1-associated protein 2-like 2 [Source:HGNC Symbol;Acc:26203]	0.000256	0.00131	0.32262	1.09233	217	3	56.5	101, 182, 214
ENSG00000105270	n/a	CLIP3	**	CAP-GLY domain containing linker protein 3 [Source:HGNC Symbol;Acc:24314]	0.000275	0.0014	0.28231	5.15283	454	3	83.5	241, 300, 408
ENSG00000178913	n/a	TAF7	**	TAF7 RNA polymerase II, TATA box binding protein (TBP)-associated factor, 55kDa [Source:HGNC Symbol;Acc:11541]	0.000283	0.00143	0.34183	8.88282	309	2	59	170, 229
ENSG00000164430	n/a	MB21D1	**	Mab-21 domain containing 1 [Source:HGNC Symbol;Acc:21367]	0.000286	0.00145	2.37184	3.68447	332	20	15	4, 5, 10, 18, 31, 32, 76, 84, 120, 140, 155, 190, 205, 228, 258, 277, 282, 299, 315, 327
ENSG00000176049	n/a	JAKMIP2	**	janus kinase and microtubule interacting protein 2 [Source:HGNC Symbol;Acc:29067]	0.000299	0.00151	0.27513	3.47058	760	2	57	65, 122
ENSG00000143028	n/a	SYPL2	**	synaptophysin-like 2 [Source:HGNC Symbol;Acc:27638]	0.0003	0.00151	0.19172	1.94834	244	6	28	65, 93, 98, 168, 196, 240
ENSG00000127399	n/a	LRRC61	**	leucine rich repeat containing 61 [Source:HGNC Symbol;Acc:21704]	0.000308	0.00155	0.27215	1.34933	207	3	54	74, 101, 182
ENSG00000133422	n/a	MORC2	**	MORC family CW-type zinc finger 2 [Source:HGNC Symbol;Acc:23573]	0.00031	0.00155	0.4859	1.3456	909	4	41	591, 622, 663, 779
ENSG00000065057	n/a	NTHL1	**	nth endonuclease III-like 1 (E. coli) [Source:HGNC Symbol;Acc:8028]	0.000334	0.00166	0.2765	1.46687	165	9	15	9, 13, 16, 31, 66, 83, 98, 124, 129
ENSG00000175697	n/a	GPR156	**	G protein-coupled receptor 156 [Source:HGNC Symbol;Acc:20844]	0.000336	0.00167	3.25338	5.56022	655	11	18	342, 403, 425, 427, 459, 507, 546, 560, 563, 564, 575
ENSG00000100473	n/a	COCH	**	cochlin [Source:HGNC Symbol;Acc:2180]	0.000347	0.00172	0.47413	2.0944	490	3	189.5	43, 228, 422
ENSG00000154114	n/a	TBCEL	**	tubulin folding cofactor E-like [Source:HGNC Symbol;Acc:28115]	0.000347	0.00172	0	8.24436	404	4	14	103, 117, 298, 299
ENSG00000089775	n/a	ZBTB25	**	zinc finger and BTB domain containing 25 [Source:HGNC Symbol;Acc:13112]	0.000356	0.00176	0	27.0818	415	4	28	198, 226, 249, 295
ENSG00000152527	n/a	PLEKHH2	**	pleckstrin homology domain containing, family H (with MyTH4 domain) member 2 [Source:HGNC Symbol;Acc:30506]	0.000371	0.00183	0.42112	1.97213	1255	8	106	241, 354, 364, 454, 560, 677, 697, 1023
ENSG00000180008	n/a	SOCS4	**	suppressor of cytokine signaling 4 [Source:HGNC Symbol;Acc:19392]	0.000384	0.00188	0.42918	999	380	2	111	45, 156
ENSG00000149201	n/a	CCDC81	**	coiled-coil domain containing 81 [Source:HGNC Symbol;Acc:26281]	0.000445	0.00215	0.31537	1.26618	468	6	40	99, 139, 175, 307, 356, 382
ENSG00000138709	n/a	LARP1B	**	La ribonucleoprotein domain family, member 1B [Source:HGNC Symbol;Acc:24704]	0.000447	0.00215	3.47871	21.2685	672	3	52.5	340, 418, 445
ENSG00000128050	n/a	PAICS	**	phosphoribosylaminoimidazole carboxylase, phosphoribosylaminoimidazole succinocarboxamide synthetase [Source:HGNC Symbol;Acc:8587]	0.000458	0.0022	0	999	405	5	62.5	150, 277, 304, 402, 404
ENSG00000144744	n/a	UBA3	**	ubiquitin-like modifier activating enzyme 3 [Source:HGNC Symbol;Acc:12470]	0.000462	0.00222	0	131.456	358	2	187	77, 264
ENSG00000108592	n/a	FTSJ3	**	FtsJ homolog 3 (E. coli) [Source:HGNC Symbol;Acc:17136]	0.000464	0.00222	0.5706	1.24135	616	4	80	214, 372, 425, 505
ENSG00000047457	n/a	CP	**	ceruloplasmin (ferroxidase) [Source:HGNC Symbol;Acc:2295]	0.000464	0.00222	3.24291	4.79413	923	51	10.5	29, 35, 66, 75, 79, 95, 100, 111, 130, 136, 140, 161, 207, 215, 217, 248, 250, 276, 293, 328, 339, 342, 354, 360, 367, 372, 401, 405, 433, 528, 533, 535, 619, 635, 698, 699, 725, 726, 739, 746, 773, 789, 794, 819, 823, 831, 836, 848, 858, 862, 910
ENSG00000106701	n/a	FSD1L	**	fibronectin type III and SPRY domain containing 1-like [Source:HGNC Symbol;Acc:13753]	0.000465	0.00223	0.16184	999	333	3	35.5	16, 28, 87
ENSG00000125875	n/a	TBC1D20	**	TBC1 domain family, member 20 [Source:HGNC Symbol;Acc:16133]	0.000487	0.00232	0.25129	3.07475	299	2	80	48, 128
ENSG00000118507	n/a	AKAP7	**	A kinase (PRKA) anchor protein 7 [Source:HGNC Symbol;Acc:377]	0.000494	0.00235	4.00951	2.58638	204	9	21.5	16, 29, 63, 64, 70, 112, 140, 177, 192
ENSG00000117594	n/a	HSD11B1	**	hydroxysteroid (11-beta) dehydrogenase 1 [Source:HGNC Symbol;Acc:5208]	0.000531	0.00251	3.05442	1.40544	223	6	44	60, 115, 117, 162, 206, 210
ENSG00000094975	n/a	SUCO	**	SUN domain containing ossification factor [Source:HGNC Symbol;Acc:1240]	0.000531	0.00251	0.32239	1.7011	921	9	86.5	4, 17, 231, 292, 435, 474, 597, 709, 716
ENSG00000146083	n/a	RNF44	**	ring finger protein 44 [Source:HGNC Symbol;Acc:19180]	0.000581	0.00273	0.39848	1.67882	343	13	19	7, 30, 56, 75, 94, 102, 113, 165, 182, 203, 219, 241, 242
ENSG00000159459	n/a	UBR1	**	ubiquitin protein ligase E3 component n-recognin 1 [Source:HGNC Symbol;Acc:16808]	0.000609	0.00284	0.43381	1.2792	1429	4	420	6, 426, 578, 1272
ENSG00000182199	n/a	SHMT2	**	serine hydroxymethyltransferase 2 (mitochondrial) [Source:HGNC Symbol;Acc:10852]	0.00062	0.00288	0.27304	1.52339	431	3	107	1, 176, 215
ENSG00000156709	n/a	AIFM1	**	apoptosis-inducing factor, mitochondrion-associated, 1 [Source:HGNC Symbol;Acc:8768]	0.000625	0.0029	0	2.3596	472	4	107	7, 56, 163, 433
ENSG00000167565	n/a	SERTAD3	**	SERTA domain containing 3 [Source:HGNC Symbol;Acc:17931]	0.00064	0.00296	0.25198	1.45252	158	1	NA	105
ENSG00000084754	n/a	HADHA	**	hydroxyacyl-CoA dehydrogenase/3-ketoacyl-CoA thiolase/enoyl-CoA hydratase (trifunctional protein), alpha subunit [Source:HGNC Symbol;Acc:4801]	0.000655	0.00302	0.33914	1.62994	624	14	38	7, 87, 95, 133, 171, 183, 211, 277, 358, 511, 523, 529, 595, 601
ENSG00000100078	n/a	PLA2G3	**	phospholipase A2, group III [Source:HGNC Symbol;Acc:17934]	0.000667	0.00308	4.42771	8.49785	380	4	34	228, 262, 263, 376
ENSG00000161217	n/a	PCYT1A	**	phosphate cytidylyltransferase 1, choline, alpha [Source:HGNC Symbol;Acc:8754]	0.000715	0.00327	0.27727	4.6655	321	3	34	32, 90, 100
ENSG00000112818	n/a	MEP1A	**	meprin A, alpha (PABA peptide hydrolase) [Source:HGNC Symbol;Acc:7015]	0.000715	0.00327	3.43362	3.00809	649	17	33	36, 84, 99, 149, 167, 233, 234, 235, 238, 241, 301, 349, 425, 441, 497, 498, 571
ENSG00000198231	n/a	DDX42	**	DEAD (Asp-Glu-Ala-Asp) box helicase 42 [Source:HGNC Symbol;Acc:18676]	0.00073	0.00333	0.25526	2.91096	665	1	NA	590
ENSG00000005882	n/a	PDK2	**	pyruvate dehydrogenase kinase, isozyme 2 [Source:HGNC Symbol;Acc:8810]	0.000742	0.00338	0.33904	1.76923	366	1	NA	103
ENSG00000152936	n/a	IFLTD1	**	intermediate filament tail domain containing 1 [Source:HGNC Symbol;Acc:26683]	0.000753	0.00342	3.25617	10.7831	308	12	13	6, 18, 43, 56, 175, 216, 224, 248, 251, 257, 298, 302
ENSG00000023734	n/a	STRAP	**	serine/threonine kinase receptor associated protein [Source:HGNC Symbol;Acc:30796]	0.000775	0.00351	0.18108	1.06116	299	1	NA	75
ENSG00000022840	n/a	RNF10	**	ring finger protein 10 [Source:HGNC Symbol;Acc:10055]	0.000785	0.00355	0.19844	1.28271	617	12	13	268, 269, 272, 288, 312, 408, 410, 425, 428, 441, 444, 605
ENSG00000117598	n/a	LPPR5	**	Lipid phosphate phosphatase-related protein type 5 [Source:UniProtKB/Swiss-Prot;Acc:Q32ZL2]	0.000795	0.00359	0.17712	999	194	1	NA	182
ENSG00000115267	n/a	IFIH1	**	interferon induced with helicase C domain 1 [Source:HGNC Symbol;Acc:18873]	0.000821	0.0037	2.36109	3.20541	910	14	40	15, 17, 28, 45, 121, 161, 177, 319, 457, 572, 575, 789, 858, 890
ENSG00000160818	n/a	GPATCH4	**	G patch domain containing 4 [Source:HGNC Symbol;Acc:25982]	0.000839	0.00376	2.3078	41.7417	215	2	14	185, 199
ENSG00000102195	n/a	GPR50	**	G protein-coupled receptor 50 [Source:HGNC Symbol;Acc:4506]	0.000872	0.00389	4.80702	9.64337	420	7	13.5	44, 296, 316, 323, 325, 402, 403
ENSG00000151461	n/a	UPF2	**	UPF2 regulator of nonsense transcripts homolog (yeast) [Source:HGNC Symbol;Acc:17854]	0.000874	0.0039	0.39957	2.18405	1069	1	NA	407
ENSG00000136986	n/a	DERL1	**	derlin 1 [Source:HGNC Symbol;Acc:28454]	0.000887	0.00395	0.26027	2.20413	191	1	NA	112
ENSG00000173080	n/a	RXFP4	**	relaxin/insulin-like family peptide receptor 4 [Source:HGNC Symbol;Acc:14666]	0.000901	0.00401	184.525	76.5028	208	9	14.5	17, 60, 99, 176, 203, 204, 205, 206, 208
ENSG00000031003	n/a	FAM13B	**	family with sequence similarity 13, member B [Source:HGNC Symbol;Acc:1335]	0.000904	0.00402	0.3033	4.14113	697	4	94	8, 200, 294, 347
ENSG00000198042	n/a	MAK16	**	MAK16 homolog (S. cerevisiae) [Source:HGNC Symbol;Acc:13703]	0.000934	0.00414	0.19674	2.38206	237	1	NA	191
ENSG00000125378	n/a	BMP4	**	bone morphogenetic protein 4 [Source:HGNC Symbol;Acc:1071]	0.00102	0.00449	0.26094	1.55951	368	1	NA	250
ENSG00000163631	n/a	ALB	**	albumin [Source:HGNC Symbol;Acc:399]	0.00106	0.00463	2.4622	2.46721	487	17	13	118, 132, 136, 139, 152, 226, 244, 253, 257, 355, 368, 382, 392, 393, 426, 465, 469
ENSG00000113108	n/a	APBB3	**	amyloid beta (A4) precursor protein-binding, family B, member 3 [Source:HGNC Symbol;Acc:20708]	0.00112	0.00488	0	1.27788	331	6	27	115, 164, 185, 201, 228, 292
ENSG00000115234	n/a	SNX17	**	sorting nexin 17 [Source:HGNC Symbol;Acc:14979]	0.00114	0.00495	0.19459	3.87901	404	1	NA	352
ENSG00000083093	n/a	PALB2	**	partner and localizer of BRCA2 [Source:HGNC Symbol;Acc:26144]	0.00114	0.00495	2.74455	4.52235	840	5	30	108, 121, 122, 507, 554
ENSG00000074696	n/a	PTPLAD1	**	protein tyrosine phosphatase-like A domain containing 1 [Source:HGNC Symbol;Acc:24175]	0.00116	0.00502	0	999	285	3	102	24, 146, 228
ENSG00000173208	n/a	ABCD2	**	ATP-binding cassette, sub-family D (ALD), member 2 [Source:HGNC Symbol;Acc:66]	0.00116	0.00502	0.42591	1.37894	630	3	165	27, 354, 357
ENSG00000103642	n/a	LACTB	**	lactamase, beta [Source:HGNC Symbol;Acc:16468]	0.00117	0.00506	0.27056	2.19463	376	4	51	140, 266, 295, 346
ENSG00000078177	n/a	N4BP2	**	NEDD4 binding protein 2 [Source:HGNC Symbol;Acc:29851]	0.00119	0.00514	3.21868	2.87978	1568	39	18	89, 147, 294, 585, 606, 618, 620, 647, 685, 701, 755, 757, 784, 816, 834, 846, 860, 900, 901, 919, 946, 947, 950, 956, 1069, 1096, 1123, 1129, 1133, 1145, 1164, 1184, 1197, 1200, 1210, 1272, 1283, 1295, 1318
ENSG00000086200	n/a	IPO11	**	importin 11 [Source:HGNC Symbol;Acc:20628]	0.00125	0.00536	0	92.2052	855	1	NA	803
ENSG00000110925	n/a	CSRNP2	**	cysteine-serine-rich nuclear protein 2 [Source:HGNC Symbol;Acc:16006]	0.00129	0.00552	0.37646	1.42477	483	4	131	36, 326, 457, 461
ENSG00000175311	n/a	ANKS4B	**	ankyrin repeat and sterile alpha motif domain containing 4B [Source:HGNC Symbol;Acc:26795]	0.0013	0.00556	3.58027	10.5134	331	7	14	157, 192, 205, 210, 233, 248, 249
ENSG00000166455	n/a	C16orf46	**	chromosome 16 open reading frame 46 [Source:HGNC Symbol;Acc:26525]	0.00134	0.00571	3.1018	3.44706	324	12	29	1, 49, 108, 148, 149, 152, 154, 158, 175, 226, 255, 292
ENSG00000170445	n/a	HARS	**	histidyl-tRNA synthetase [Source:HGNC Symbol;Acc:4816]	0.00135	0.00575	0	9.34159	416	1	NA	342
ENSG00000170606	n/a	HSPA4	**	heat shock 70kDa protein 4 [Source:HGNC Symbol;Acc:5237]	0.00135	0.00575	0.17245	1.09594	800	1	NA	721
ENSG00000215114	n/a	UBXN2B	**	UBX domain protein 2B [Source:HGNC Symbol;Acc:27035]	0.00135	0.00575	0	53.9699	282	5	31.5	98, 141, 147, 167, 266
ENSG00000187522	n/a	HSPA14	**	heat shock 70kDa protein 14 [Source:HGNC Symbol;Acc:29526]	0.00138	0.00585	0.25952	1.08019	364	7	21.5	66, 72, 80, 137, 143, 256, 291
ENSG00000088305	n/a	DNMT3B	**	DNA (cytosine-5-)-methyltransferase 3 beta [Source:HGNC Symbol;Acc:2979]	0.00139	0.00589	0.43626	1.15787	545	5	86.5	16, 103, 189, 343, 352
ENSG00000178425	n/a	NT5DC1	**	5'-nucleotidase domain containing 1 [Source:HGNC Symbol;Acc:21556]	0.00149	0.00627	0.06001	7.32599	365	8	30	65, 73, 109, 124, 214, 267, 297, 317
ENSG00000102531	n/a	FNDC3A	**	fibronectin type III domain containing 3A [Source:HGNC Symbol;Acc:20296]	0.0015	0.0063	0.44232	3.38459	968	11	15	383, 439, 454, 757, 855, 857, 862, 865, 923, 938, 940
ENSG00000155640	n/a	C10orf12	**	chromosome 10 open reading frame 12 [Source:HGNC Symbol;Acc:23420]	0.00156	0.00654	2.68314	2.72438	1102	19	30	220, 258, 279, 331, 355, 359, 401, 430, 487, 490, 508, 510, 602, 607, 614, 645, 841, 887, 1041
ENSG00000104872	n/a	PIH1D1	**	PIH1 domain containing 1 [Source:HGNC Symbol;Acc:26075]	0.00158	0.00661	0.40073	2.88456	217	11	14.5	6, 8, 37, 101, 115, 139, 140, 169, 184, 195, 201
ENSG00000134146	n/a	DPH6	**	diphthamine biosynthesis 6 [Source:HGNC Symbol;Acc:30543]	0.00159	0.00665	0.20903	6.1705	227	9	17	9, 12, 56, 62, 104, 113, 141, 143, 168
ENSG00000134243	n/a	SORT1	**	sortilin 1 [Source:HGNC Symbol;Acc:11186]	0.0016	0.00669	0.38245	1.24424	678	2	221	252, 473
ENSG00000198520	n/a	C1orf228	**	chromosome 1 open reading frame 228 [Source:HGNC Symbol;Acc:34345]	0.00162	0.00676	0.46489	619.621	303	11	11.5	16, 17, 34, 75, 191, 192, 200, 210, 223, 233, 291
ENSG00000204560	n/a	DHX16	**	DEAH (Asp-Glu-Ala-His) box polypeptide 16 [Source:HGNC Symbol;Acc:2739]	0.00167	0.00694	0	7.52267	896	1	NA	610
ENSG00000132423	n/a	COQ3	**	coenzyme Q3 methyltransferase [Source:HGNC Symbol;Acc:18175]	0.00167	0.00694	5.13759	10.049	253	5	36	7, 60, 228, 229, 248
ENSG00000166004	n/a	KIAA1731	**	KIAA1731 [Source:HGNC Symbol;Acc:29366]	0.00171	0.00707	2.50736	3.64803	1816	56	15	10, 163, 212, 227, 232, 268, 271, 337, 405, 452, 519, 553, 572, 625, 665, 703, 752, 756, 760, 761, 772, 842, 850, 864, 887, 888, 893, 897, 910, 921, 922, 929, 934, 941, 955, 963, 969, 1104, 1109, 1197, 1236, 1241, 1270, 1289, 1307, 1322, 1389, 1397, 1406, 1416, 1475, 1499, 1508, 1555, 1627, 1631
ENSG00000184371	n/a	CSF1	**	colony stimulating factor 1 (macrophage) [Source:HGNC Symbol;Acc:2432]	0.00172	0.0071	3.16983	3.94185	405	16	12	68, 100, 217, 222, 235, 258, 270, 278, 286, 293, 313, 346, 350, 359, 367, 397
ENSG00000184492	n/a	FOXD4L1	**	forkhead box D4-like 1 [Source:HGNC Symbol;Acc:18521]	0.00173	0.00714	0	291.237	355	1	NA	271
ENSG00000188283	n/a	ZNF383	**	zinc finger protein 383 [Source:HGNC Symbol;Acc:18609]	0.00179	0.00735	0.32897	2.42447	424	8	27	5, 35, 121, 165, 192, 213, 222, 224
ENSG00000183520	n/a	UTP11L	**	UTP11-like, U3 small nucleolar ribonucleoprotein, (yeast) [Source:HGNC Symbol;Acc:24329]	0.00185	0.00757	0.26435	999	233	9	17	32, 36, 39, 73, 74, 95, 167, 200, 213
ENSG00000123338	n/a	NCKAP1L	**	NCK-associated protein 1-like [Source:HGNC Symbol;Acc:4862]	0.00193	0.00784	0.63461	2.57521	963	2	521	112, 633
ENSG00000153246	n/a	PLA2R1	**	phospholipase A2 receptor 1, 180kDa [Source:HGNC Symbol;Acc:9042]	0.00205	0.00828	0.40529	21.5856	1228	7	200.5	91, 277, 526, 647, 863, 1078, 1148
ENSG00000108395	n/a	TRIM37	**	tripartite motif containing 37 [Source:HGNC Symbol;Acc:7523]	0.00209	0.00841	0.58189	1.77524	754	5	50.5	308, 550, 587, 651, 657
ENSG00000178234	n/a	GALNT11	**	UDP-N-acetyl-alpha-D-galactosamine:polypeptide N-acetylgalactosaminyltransferase 11 (GalNAc-T11) [Source:HGNC Symbol;Acc:19875]	0.00212	0.00852	0.28849	1.948	568	5	118	100, 234, 283, 456, 558
ENSG00000136875	n/a	PRPF4	**	pre-mRNA processing factor 4 [Source:HGNC Symbol;Acc:17349]	0.00219	0.00876	0	28.8636	419	1	NA	352
ENSG00000135845	n/a	PIGC	**	phosphatidylinositol glycan anchor biosynthesis, class C [Source:HGNC Symbol;Acc:8960]	0.0022	0.0088	0.13761	2.36105	277	5	13	22, 31, 221, 238, 240
ENSG00000138587	n/a	MNS1	**	meiosis-specific nuclear structural 1 [Source:HGNC Symbol;Acc:29636]	0.00226	0.00902	3.70541	3.10154	419	13	20	14, 36, 51, 63, 119, 137, 150, 172, 189, 191, 221, 360, 404
ENSG00000026508	n/a	CD44	**	CD44 molecule (Indian blood group) [Source:HGNC Symbol;Acc:1681]	0.0023	0.00917	3.08909	5.4425	479	8	64	23, 48, 53, 197, 283, 379, 402, 466
ENSG00000134899	n/a	ERCC5	**	excision repair cross-complementing rodent repair deficiency, complementation group 5 [Source:HGNC Symbol;Acc:3437]	0.00231	0.0092	0.1888	999	718	1	NA	564
ENSG00000103316	n/a	CRYM	**	crystallin, mu [Source:HGNC Symbol;Acc:2418]	0.00237	0.00942	0.30935	1.14605	274	6	40	33, 103, 104, 144, 174, 229
ENSG00000019582	n/a	CD74	**	CD74 molecule, major histocompatibility complex, class II invariant chain [Source:HGNC Symbol;Acc:1697]	0.00244	0.00967	10.1566	29.1018	196	4	33	9, 61, 68, 101
ENSG00000006831	n/a	ADIPOR2	**	adiponectin receptor 2 [Source:HGNC Symbol;Acc:24041]	0.00245	0.00969	0	2.83564	346	1	NA	162
ENSG00000047578	n/a	KIAA0556	**	KIAA0556 [Source:HGNC Symbol;Acc:29068]	0.00249	0.00984	0.02458	7.74953	1379	67	11.5	22, 57, 60, 103, 125, 129, 141, 150, 153, 173, 206, 256, 264, 289, 318, 353, 359, 368, 372, 377, 407, 409, 453, 465, 475, 480, 504, 506, 512, 577, 591, 595, 613, 622, 628, 634, 651, 652, 654, 665, 690, 722, 724, 727, 729, 733, 863, 873, 920, 927, 939, 944, 957, 965, 1014, 1066, 1070, 1098, 1190, 1225, 1237, 1239, 1263, 1333, 1339, 1357, 1360
ENSG00000184574	n/a	LPAR5	**	lysophosphatidic acid receptor 5 [Source:HGNC Symbol;Acc:13307]	0.00251	0.00991	15.5607	21.7274	283	10	18	43, 88, 167, 173, 186, 224, 248, 254, 260, 278
ENSG00000167216	n/a	KATNAL2	**	katanin p60 subunit A-like 2 [Source:HGNC Symbol;Acc:25387]	0.00252	0.00993	0.35824	5.43413	360	6	50	52, 102, 146, 260, 294, 357
ENSG00000165555	n/a	NOXRED1	**	NADP-dependent oxidoreductase domain containing 1 [Source:HGNC Symbol;Acc:20487]	0.00252	0.00993	3.13965	5.67058	280	11	13	33, 79, 82, 85, 104, 107, 194, 206, 228, 237, 251
ENSG00000151725	n/a	CENPU	**	centromere protein U [Source:HGNC Symbol;Acc:21348]	0.0026	0.0102	0.42473	29.1053	277	5	43.5	18, 108, 177, 178, 196
ENSG00000188991	n/a	SLC15A5	**	solute carrier family 15, member 5 [Source:HGNC Symbol;Acc:33455]	0.0026	0.0102	2.2495	7.678	374	12	13	3, 6, 16, 21, 48, 53, 66, 84, 117, 179, 261, 272
ENSG00000172594	n/a	SMPDL3A	**	sphingomyelin phosphodiesterase, acid-like 3A [Source:HGNC Symbol;Acc:17389]	0.00263	0.0103	2.14456	9.79845	395	11	26	3, 8, 58, 157, 234, 235, 325, 349, 350, 378, 393
ENSG00000206052	n/a	DOK6	**	docking protein 6 [Source:HGNC Symbol;Acc:28301]	0.00264	0.0104	0.12802	1.35071	259	1	NA	229
ENSG00000172766	n/a	NAA16	**	N(alpha)-acetyltransferase 16, NatA auxiliary subunit [Source:HGNC Symbol;Acc:26164]	0.00265	0.0104	0.42371	3.37891	750	5	89	1, 290, 310, 407, 488
ENSG00000099917	n/a	MED15	**	mediator complex subunit 15 [Source:HGNC Symbol;Acc:14248]	0.00284	0.011	0.00403	22.2405	226	1	NA	114
ENSG00000131725	n/a	WDR44	**	WD repeat domain 44 [Source:HGNC Symbol;Acc:30512]	0.00285	0.0111	0.27351	1.45686	699	2	114	65, 179
ENSG00000066322	n/a	ELOVL1	**	ELOVL fatty acid elongase 1 [Source:HGNC Symbol;Acc:14418]	0.00294	0.0113	0.37079	1.5103	259	2	107	39, 146
ENSG00000164609	n/a	SLU7	**	SLU7 splicing factor homolog (S. cerevisiae) [Source:HGNC Symbol;Acc:16939]	0.00306	0.0118	0.30437	9.52975	544	2	53	412, 465
ENSG00000102786	n/a	INTS6	**	integrator complex subunit 6 [Source:HGNC Symbol;Acc:14879]	0.00307	0.0118	0.38554	5.50483	682	2	489	46, 535
ENSG00000110455	n/a	ACCS	**	1-aminocyclopropane-1-carboxylate synthase homolog (Arabidopsis)(non-functional) [Source:HGNC Symbol;Acc:23989]	0.00309	0.0119	5.22089	19.1369	462	16	16	15, 17, 77, 133, 203, 204, 215, 248, 259, 288, 292, 293, 309, 315, 372, 408
ENSG00000166450	n/a	PRTG	**	protogenin [Source:HGNC Symbol;Acc:26373]	0.00311	0.0119	0.52873	279.132	1054	1	NA	1002
ENSG00000106244	n/a	PDAP1	**	PDGFA associated protein 1 [Source:HGNC Symbol;Acc:14634]	0.00316	0.0121	0	1.43905	160	2	16	2, 18
ENSG00000185664	n/a	PMEL	**	premelanosome protein [Source:HGNC Symbol;Acc:10880]	0.00319	0.0122	4.96704	17.3649	438	3	24	208, 227, 256
ENSG00000120049	n/a	KCNIP2	**	Kv channel interacting protein 2 [Source:HGNC Symbol;Acc:15522]	0.00328	0.0125	16.4499	1.9769	230	1	NA	47
ENSG00000162300	n/a	ZFPL1	**	zinc finger protein-like 1 [Source:HGNC Symbol;Acc:12868]	0.00342	0.013	4.65465	16.0003	259	6	29	48, 78, 107, 152, 156, 160
ENSG00000069956	n/a	MAPK6	**	mitogen-activated protein kinase 6 [Source:HGNC Symbol;Acc:6879]	0.00346	0.0131	0.36347	2.86873	662	2	344	246, 590
ENSG00000163659	n/a	TIPARP	**	TCDD-inducible poly(ADP-ribose) polymerase [Source:HGNC Symbol;Acc:23696]	0.00348	0.0132	0.40976	1.04357	597	5	67.5	69, 72, 118, 207, 427
ENSG00000169313	n/a	P2RY12	**	purinergic receptor P2Y, G-protein coupled, 12 [Source:HGNC Symbol;Acc:18124]	0.00356	0.0135	0.21963	1.57669	321	2	11	125, 136
ENSG00000254772	n/a	EEF1G	**	eukaryotic translation elongation factor 1 gamma [Source:HGNC Symbol;Acc:3213]	0.00361	0.0136	0	5.51372	326	1	NA	297
ENSG00000030582	n/a	GRN	**	granulin [Source:HGNC Symbol;Acc:4601]	0.00362	0.0136	2.72043	22.229	428	1	NA	306
ENSG00000178295	n/a	GEN1	**	GEN1 Holliday junction 5' flap endonuclease [Source:HGNC Symbol;Acc:26881]	0.00366	0.0138	4.22645	3.47871	664	8	28	71, 363, 380, 442, 443, 603, 631, 639
ENSG00000155729	n/a	KCTD18	**	potassium channel tetramerization domain containing 18 [Source:HGNC Symbol;Acc:26446]	0.00368	0.0138	0.10497	1.71258	304	6	38	14, 75, 217, 229, 267, 297
ENSG00000136861	n/a	CDK5RAP2	**	CDK5 regulatory subunit associated protein 2 [Source:HGNC Symbol;Acc:18672]	0.00369	0.0138	0.69134	15.529	1228	2	40	547, 587
ENSG00000111615	n/a	KRR1	**	KRR1, small subunit (SSU) processome component, homolog (yeast) [Source:HGNC Symbol;Acc:5176]	0.00373	0.014	0	48.1943	320	2	23	61, 84
ENSG00000169184	n/a	MN1	**	meningioma (disrupted in balanced translocation) 1 [Source:HGNC Symbol;Acc:7180]	0.00379	0.0142	0	472.624	1082	1	NA	780
ENSG00000108294	n/a	PSMB3	**	proteasome (prosome, macropain) subunit, beta type, 3 [Source:HGNC Symbol;Acc:9540]	0.0038	0.0142	0.27642	1.55503	185	1	NA	147
ENSG00000071246	n/a	VASH1	**	vasohibin 1 [Source:HGNC Symbol;Acc:19964]	0.00381	0.0142	0.20079	1.24174	274	1	NA	223
ENSG00000115840	n/a	SLC25A12	**	solute carrier family 25 (aspartate/glutamate carrier), member 12 [Source:HGNC Symbol;Acc:10982]	0.00396	0.0147	0.53688	2.02756	577	1	NA	264
ENSG00000115816	n/a	CEBPZ	**	CCAAT/enhancer binding protein (C/EBP), zeta [Source:HGNC Symbol;Acc:24218]	0.00406	0.0151	0	327.279	841	24	34	1, 8, 13, 23, 29, 75, 97, 131, 149, 237, 294, 317, 410, 436, 476, 490, 535, 571, 633, 680, 684, 760, 804, 833
ENSG00000162510	n/a	MATN1	**	matrilin 1, cartilage matrix protein [Source:HGNC Symbol;Acc:6907]	0.00407	0.0151	63.4199	8.94976	363	1	NA	70
ENSG00000111837	n/a	MAK	**	male germ cell-associated kinase [Source:HGNC Symbol;Acc:6816]	0.0042	0.0155	0.28148	1.42625	503	5	26.5	379, 385, 395, 438, 494
ENSG00000101052	n/a	IFT52	**	intraflagellar transport 52 homolog (Chlamydomonas) [Source:HGNC Symbol;Acc:15901]	0.00421	0.0155	0.31173	1.60571	417	1	NA	285
ENSG00000198876	n/a	DCAF12	**	DDB1 and CUL4 associated factor 12 [Source:HGNC Symbol;Acc:19911]	0.00422	0.0156	0.51411	4.78882	364	3	147.5	3, 30, 298
ENSG00000120992	n/a	LYPLA1	**	lysophospholipase I [Source:HGNC Symbol;Acc:6737]	0.00422	0.0156	0	1.29182	177	11	12.5	6, 59, 65, 85, 100, 110, 114, 131, 141, 162, 172
ENSG00000112874	n/a	NUDT12	**	nudix (nucleoside diphosphate linked moiety X)-type motif 12 [Source:HGNC Symbol;Acc:18826]	0.00424	0.0156	0.24757	4.89594	345	6	20	50, 64, 77, 97, 204, 271
ENSG00000109674	n/a	NEIL3	**	nei endonuclease VIII-like 3 (E. coli) [Source:HGNC Symbol;Acc:24573]	0.00425	0.0157	2.79679	10.8056	506	3	176	77, 329, 429
ENSG00000138182	n/a	KIF20B	**	kinesin family member 20B [Source:HGNC Symbol;Acc:7212]	0.00429	0.0158	2.65853	10.8413	1186	20	29	12, 356, 403, 422, 511, 515, 593, 657, 763, 787, 788, 833, 853, 866, 1080, 1091, 1120, 1124, 1159, 1179
ENSG00000171408	n/a	PDE7B	**	phosphodiesterase 7B [Source:HGNC Symbol;Acc:8792]	0.00431	0.0158	0.46761	1.3707	275	3	52.5	168, 272, 273
ENSG00000086288	n/a	NME8	**	NME/NM23 family member 8 [Source:HGNC Symbol;Acc:16473]	0.00431	0.0158	2.58811	4.86027	431	12	19	104, 116, 121, 129, 141, 165, 255, 312, 331, 346, 399, 431
ENSG00000100225	n/a	FBXO7	**	F-box protein 7 [Source:HGNC Symbol;Acc:13586]	0.00438	0.0161	0.2227	1.12667	363	2	138	61, 199
ENSG00000184368	n/a	MAP7D2	**	MAP7 domain containing 2 [Source:HGNC Symbol;Acc:25899]	0.0045	0.0164	3.44616	7.16811	654	2	147	45, 192
ENSG00000104427	n/a	ZC2HC1A	**	zinc finger, C2HC-type containing 1A [Source:HGNC Symbol;Acc:24277]	0.00451	0.0165	0.16199	1.62409	155	2	17	117, 134
ENSG00000160058	n/a	BSDC1	**	BSD domain containing 1 [Source:HGNC Symbol;Acc:25501]	0.00454	0.0166	0.33624	1.40501	400	6	16	234, 237, 253, 256, 283, 313
ENSG00000136237	n/a	RAPGEF5	**	Rap guanine nucleotide exchange factor (GEF) 5 [Source:HGNC Symbol;Acc:16862]	0.00456	0.0166	0.41787	1.8055	413	1	NA	394
ENSG00000002016	n/a	RAD52	**	RAD52 homolog (S. cerevisiae) [Source:HGNC Symbol;Acc:9824]	0.00457	0.0166	0	15.4894	213	3	56.5	53, 82, 166
ENSG00000215695	n/a	RSC1A1	**	regulatory solute carrier protein, family 1, member 1 [Source:HGNC Symbol;Acc:10458]	0.00458	0.0167	2.78817	7.44135	448	11	17.5	17, 30, 151, 160, 169, 207, 265, 281, 323, 336, 355
ENSG00000138669	n/a	PRKG2	**	protein kinase, cGMP-dependent, type II [Source:HGNC Symbol;Acc:9416]	0.00471	0.0171	2.87366	999	664	3	65.5	294, 397, 425
ENSG00000155380	n/a	SLC16A1	**	solute carrier family 16 (monocarboxylate transporter), member 1 [Source:HGNC Symbol;Acc:10922]	0.00472	0.0171	3.59314	3.57069	451	10	29	100, 104, 196, 203, 251, 306, 406, 416, 445, 447
ENSG00000117308	n/a	GALE	**	UDP-galactose-4-epimerase [Source:HGNC Symbol;Acc:4116]	0.00478	0.0173	0.55088	1.36812	308	3	54	22, 108, 130
ENSG00000004864	n/a	SLC25A13	**	solute carrier family 25 (aspartate/glutamate carrier), member 13 [Source:HGNC Symbol;Acc:10983]	0.00485	0.0175	0.54234	1.27511	656	1	NA	413
ENSG00000206560	n/a	ANKRD28	**	ankyrin repeat domain 28 [Source:HGNC Symbol;Acc:29024]	0.0049	0.0177	0	28.099	921	1	NA	599
ENSG00000214376	n/a	VSTM5	**	V-set and transmembrane domain containing 5 [Source:HGNC Symbol;Acc:34443]	0.0049	0.0177	0.39351	2.85476	150	1	NA	22
ENSG00000156858	n/a	PRR14	**	proline rich 14 [Source:HGNC Symbol;Acc:28458]	0.0049	0.0177	3.69908	9.34466	433	7	17.5	58, 63, 75, 119, 142, 143, 287
ENSG00000164284	n/a	GRPEL2	**	GrpE-like 2, mitochondrial (E. coli) [Source:HGNC Symbol;Acc:21060]	0.00492	0.0177	0.46003	999	185	3	47	3, 22, 97
ENSG00000105323	n/a	HNRNPUL1	**	heterogeneous nuclear ribonucleoprotein U-like 1 [Source:HGNC Symbol;Acc:17011]	0.00494	0.0178	0.04741	19.227	311	3	111	16, 154, 238
ENSG00000135164	n/a	DMTF1	**	cyclin D binding myb-like transcription factor 1 [Source:HGNC Symbol;Acc:14603]	0.00494	0.0178	0.5175	2.01642	635	4	74	381, 455, 497, 623
ENSG00000112992	n/a	NNT	**	nicotinamide nucleotide transhydrogenase [Source:HGNC Symbol;Acc:7863]	0.00494	0.0178	9.16938	6.51098	1026	6	63	443, 468, 554, 787, 850, 896
ENSG00000173153	n/a	ESRRA	**	estrogen-related receptor alpha [Source:HGNC Symbol;Acc:3471]	0.00515	0.0184	0	50.0061	320	1	NA	254
ENSG00000180035	n/a	ZNF48	**	zinc finger protein 48 [Source:HGNC Symbol;Acc:13114]	0.00518	0.0185	0.3799	2.03414	599	8	25	41, 49, 176, 498, 523, 527, 528, 592
ENSG00000144644	n/a	GADL1	**	glutamate decarboxylase-like 1 [Source:HGNC Symbol;Acc:27949]	0.00522	0.0187	0.43611	1.86078	462	2	197	10, 207
ENSG00000163431	n/a	LMOD1	**	leiomodin 1 (smooth muscle) [Source:HGNC Symbol;Acc:6647]	0.00522	0.0187	0.87607	51.1272	326	6	30	75, 76, 77, 145, 175, 219
ENSG00000103502	n/a	CDIPT	**	CDP-diacylglycerol--inositol 3-phosphatidyltransferase [Source:HGNC Symbol;Acc:1769]	0.00523	0.0187	0.39276	1.94687	193	1	NA	119
ENSG00000183833	n/a	MAATS1	**	MYCBP-associated, testis expressed 1 [Source:HGNC Symbol;Acc:24010]	0.00545	0.0194	5.1302	40.5647	620	37	13	3, 47, 59, 83, 84, 98, 123, 126, 127, 151, 152, 169, 189, 204, 238, 271, 274, 275, 280, 283, 288, 321, 381, 409, 417, 422, 425, 426, 429, 448, 454, 462, 504, 557, 573, 577, 617
ENSG00000198932	n/a	GPRASP1	**	G protein-coupled receptor associated sorting protein 1 [Source:HGNC Symbol;Acc:24834]	0.00554	0.0197	3.87996	2.92309	1309	23	38	50, 64, 176, 177, 202, 220, 240, 242, 249, 369, 432, 556, 641, 687, 746, 837, 931, 961, 971, 982, 1136, 1151, 1282
ENSG00000154743	n/a	TSEN2	**	TSEN2 tRNA splicing endonuclease subunit [Source:HGNC Symbol;Acc:28422]	0.00555	0.0197	4.4305	3.57165	367	2	11	151, 162
ENSG00000112706	n/a	IMPG1	**	interphotoreceptor matrix proteoglycan 1 [Source:HGNC Symbol;Acc:6055]	0.00563	0.02	2.87466	3.79016	546	9	12	154, 165, 293, 311, 319, 332, 484, 485, 494
ENSG00000196233	n/a	LCOR	**	ligand dependent nuclear receptor corepressor [Source:HGNC Symbol;Acc:29503]	0.00586	0.0207	9.17065	33.2583	413	3	109.5	38, 235, 257
ENSG00000107560	n/a	RAB11FIP2	**	RAB11 family interacting protein 2 (class I) [Source:HGNC Symbol;Acc:29152]	0.00608	0.0214	0.19338	6.76534	439	6	32	67, 257, 259, 260, 315, 347
ENSG00000137842	n/a	TMEM62	**	transmembrane protein 62 [Source:HGNC Symbol;Acc:26269]	0.00618	0.0218	3.37997	2.98816	549	8	68	24, 38, 106, 124, 129, 301, 370, 443
ENSG00000133794	n/a	ARNTL	**	aryl hydrocarbon receptor nuclear translocator-like [Source:HGNC Symbol;Acc:701]	0.0063	0.0221	0.19624	3.21535	485	5	50	111, 339, 354, 407, 454
ENSG00000157766	n/a	ACAN	**	aggrecan [Source:HGNC Symbol;Acc:319]	0.0063	0.0221	3.78418	9.18458	1440	51	17.5	27, 40, 90, 94, 119, 233, 367, 381, 421, 589, 598, 600, 647, 648, 720, 759, 836, 848, 870, 872, 895, 898, 922, 927, 954, 1017, 1044, 1085, 1089, 1097, 1140, 1142, 1144, 1185, 1187, 1188, 1205, 1207, 1215, 1254, 1259, 1260, 1289, 1331, 1369, 1372, 1390, 1397, 1415, 1418, 1428
ENSG00000197601	n/a	FAR1	**	fatty acyl CoA reductase 1 [Source:HGNC Symbol;Acc:26222]	0.00639	0.0224	0	54.892	421	2	48	36, 84
ENSG00000116120	n/a	FARSB	**	phenylalanyl-tRNA synthetase, beta subunit [Source:HGNC Symbol;Acc:17800]	0.00649	0.0227	0.218	1.75027	509	4	40	136, 413, 453, 466
ENSG00000161204	n/a	ABCF3	**	ATP-binding cassette, sub-family F (GCN20), member 3 [Source:HGNC Symbol;Acc:72]	0.00674	0.0236	0.63244	5.35262	609	1	NA	217
ENSG00000181982	n/a	CCDC149	**	coiled-coil domain containing 149 [Source:HGNC Symbol;Acc:25405]	0.00674	0.0236	3.03562	55.7356	443	2	11	413, 424
ENSG00000177791	n/a	MYOZ1	**	myozenin 1 [Source:HGNC Symbol;Acc:13752]	0.00681	0.0238	0.21635	2.43754	277	11	29.5	17, 55, 98, 100, 107, 137, 166, 167, 201, 202, 277
ENSG00000070269	n/a	TMEM260	**	transmembrane protein 260 [Source:HGNC Symbol;Acc:20185]	0.00686	0.024	3.12565	14.5413	580	4	120	64, 184, 474, 501
ENSG00000185652	n/a	NTF3	**	neurotrophin 3 [Source:HGNC Symbol;Acc:8023]	0.00691	0.0241	0	2.34382	205	5	13.5	48, 53, 66, 84, 98
ENSG00000103051	n/a	COG4	**	component of oligomeric golgi complex 4 [Source:HGNC Symbol;Acc:18620]	0.00696	0.0243	1.07093	73.9274	705	2	305	306, 611
ENSG00000035403	n/a	VCL	**	vinculin [Source:HGNC Symbol;Acc:12665]	0.00711	0.0247	0.37321	1.54601	990	1	NA	604
ENSG00000138678	n/a	AGPAT9	**	1-acylglycerol-3-phosphate O-acyltransferase 9 [Source:HGNC Symbol;Acc:28157]	0.00728	0.0252	0	49.9605	394	2	214	171, 385
ENSG00000131067	n/a	GGT7	**	gamma-glutamyltransferase 7 [Source:HGNC Symbol;Acc:4259]	0.0073	0.0252	2.06602	999	570	3	39.5	162, 196, 241
ENSG00000037897	n/a	METTL1	**	methyltransferase like 1 [Source:HGNC Symbol;Acc:7030]	0.00737	0.0255	0.35327	999	205	1	NA	152
ENSG00000187601	n/a	MAGEH1	**	melanoma antigen family H, 1 [Source:HGNC Symbol;Acc:24092]	0.00739	0.0255	0.24593	143.722	199	1	NA	42
ENSG00000158470	n/a	B4GALT5	**	UDP-Gal:betaGlcNAc beta 1,4- galactosyltransferase, polypeptide 5 [Source:HGNC Symbol;Acc:928]	0.0074	0.0255	0	13.9583	289	1	NA	173
ENSG00000141127	n/a	PRPSAP2	**	phosphoribosyl pyrophosphate synthetase-associated protein 2 [Source:HGNC Symbol;Acc:9467]	0.00751	0.0259	0.26704	4.01657	275	6	18	2, 5, 27, 75, 93, 98
ENSG00000073754	n/a	CD5L	**	CD5 molecule-like [Source:HGNC Symbol;Acc:1690]	0.00779	0.0268	2.23655	13.454	273	9	18	75, 77, 121, 170, 188, 225, 241, 250, 268
ENSG00000105928	n/a	DFNA5	**	deafness, autosomal dominant 5 [Source:HGNC Symbol;Acc:2810]	0.00781	0.0268	4.93807	1.84097	361	8	13	84, 113, 117, 163, 176, 179, 181, 212
ENSG00000119778	n/a	ATAD2B	**	ATPase family, AAA domain containing 2B [Source:HGNC Symbol;Acc:29230]	0.00795	0.0273	0.51736	1.41709	1201	2	300	897, 1197
ENSG00000102886	n/a	GDPD3	**	glycerophosphodiester phosphodiesterase domain containing 3 [Source:HGNC Symbol;Acc:28638]	0.00801	0.0275	0.22962	1.17099	258	5	24.5	29, 94, 95, 99, 144
ENSG00000081148	n/a	IMPG2	**	interphotoreceptor matrix proteoglycan 2 [Source:HGNC Symbol;Acc:18362]	0.00824	0.0282	4.10153	4.66942	1079	3	290	48, 567, 628
ENSG00000119844	n/a	AFTPH	**	aftiphilin [Source:HGNC Symbol;Acc:25951]	0.00826	0.0282	0.5861	24.8713	754	13	47.5	71, 126, 212, 242, 309, 379, 423, 431, 470, 521, 524, 525, 657
ENSG00000134333	n/a	LDHA	**	lactate dehydrogenase A [Source:HGNC Symbol;Acc:6535]	0.00859	0.0291	0.93931	10.791	263	6	51	8, 10, 63, 114, 194, 216
ENSG00000103550	n/a	KNOP1	**	lysine-rich nucleolar protein 1 [Source:HGNC Symbol;Acc:34404]	0.00877	0.0297	2.113	11.6794	239	12	12	10, 72, 77, 93, 96, 108, 127, 185, 186, 187, 188, 219
ENSG00000174123	n/a	TLR10	**	toll-like receptor 10 [Source:HGNC Symbol;Acc:15634]	0.00882	0.0298	2.67399	4.26986	771	25	24	8, 10, 34, 55, 122, 125, 189, 225, 315, 337, 362, 365, 431, 556, 562, 564, 581, 588, 631, 662, 686, 714, 755, 767, 769
ENSG00000101746	n/a	NOL4	**	nucleolar protein 4 [Source:HGNC Symbol;Acc:7870]	0.00894	0.0302	0.2946	1.54504	518	1	NA	318
ENSG00000112851	n/a	ERBB2IP	**	erbb2 interacting protein [Source:HGNC Symbol;Acc:15842]	0.00894	0.0302	7.03065	47.5708	1285	3	174	719, 803, 1067
ENSG00000088682	n/a	COQ9	**	coenzyme Q9 [Source:HGNC Symbol;Acc:25302]	0.00902	0.0304	0.07306	5.96348	296	7	37	33, 101, 196, 210, 234, 240, 290
ENSG00000024048	n/a	UBR2	**	ubiquitin protein ligase E3 component n-recognin 2 [Source:HGNC Symbol;Acc:21289]	0.00905	0.0305	6.78184	5.45579	1336	9	108.5	34, 190, 631, 642, 748, 881, 983, 1094, 1106
ENSG00000121897	n/a	LIAS	**	lipoic acid synthetase [Source:HGNC Symbol;Acc:16429]	0.00918	0.0308	0.24956	1.54861	318	25	10.5	7, 9, 13, 18, 24, 27, 34, 51, 56, 93, 103, 111, 123, 128, 141, 169, 176, 193, 208, 224, 248, 259, 262, 293, 306
ENSTTRG00000000908	n/a		**		0.00946	0.0317	0	29.7035	188	1	NA	153
ENSG00000170458	n/a	CD14	**	CD14 molecule [Source:HGNC Symbol;Acc:1628]	0.00947	0.0317	3.64829	6.67134	264	6	30	3, 35, 214, 244, 249, 253
ENSG00000255587	n/a	RAB44	**	RAB44, member RAS oncogene family [Source:HGNC Symbol;Acc:21068]	0.00948	0.0317	6.96978	142.383	209	2	110	27, 137
ENSG00000095380	n/a	NANS	**	N-acetylneuraminic acid synthase [Source:HGNC Symbol;Acc:19237]	0.00963	0.0321	0.5487	1.10542	285	2	193	72, 265
ENSG00000166669	n/a	ATF7IP2	**	activating transcription factor 7 interacting protein 2 [Source:HGNC Symbol;Acc:20397]	0.00979	0.0326	0.11827	22.4979	366	9	25	1, 10, 151, 163, 222, 239, 296, 329, 337
ENSG00000166069	n/a	TMCO5A	**	transmembrane and coiled-coil domains 5A [Source:HGNC Symbol;Acc:28558]	0.0103	0.034	6.55927	32.2131	228	2	94	59, 153
ENSG00000127884	n/a	ECHS1	**	enoyl CoA hydratase, short chain, 1, mitochondrial [Source:HGNC Symbol;Acc:3151]	0.0103	0.034	3.37718	8.17	211	3	27.5	18, 57, 73
ENSG00000142733	n/a	MAP3K6	**	mitogen-activated protein kinase kinase kinase 6 [Source:HGNC Symbol;Acc:6858]	0.0105	0.0346	5.38444	10.6122	877	14	60	14, 97, 157, 256, 296, 359, 442, 502, 573, 740, 779, 788, 828, 836
ENSG00000178084	n/a	HTR3C	**	5-hydroxytryptamine (serotonin) receptor 3C, ionotropic [Source:HGNC Symbol;Acc:24003]	0.0107	0.0352	4.23576	3.84326	193	5	10.5	51, 53, 151, 158, 172
ENSG00000184530	n/a	C6orf58	**	chromosome 6 open reading frame 58 [Source:HGNC Symbol;Acc:20960]	0.0109	0.0358	4.79598	18.7935	219	2	77	98, 175
ENSG00000122008	n/a	POLK	**	polymerase (DNA directed) kappa [Source:HGNC Symbol;Acc:9183]	0.011	0.0361	3.57107	2.52155	760	6	43	234, 257, 591, 621, 664, 746
[truncated: 157 more rows]

## Sheet: ModelC_odontoceti
Table S6D. List of genes for which: (i) the Clade model C had a better fit over M1A along the clade of Odontoceti (after a filtering step for false positives) (ii) ω in the divergent site class (ω2) was estimated to be ≥ 1; and (iii) one or more codons’ posterior probability for the ω2 site class ≥ 0.8.*
[truncated: 735 more rows]
