# Supplementary material for: A phylogenomic analysis of the role and timing of molecular adaptation in the aquatic transition of cetartiodactyl mammals
Source: R Soc Open Sci. 2015 Sep 30;2(9):150156. doi: 10.1098/rsos.150156 (PMC4593674; doi:10.1098/rsos.150156)
Supplement: Table S8. Separate .xls file with results of GO enrichment analysis for the five branches tested for selection for the three GO domains: A. Biological Process; B. Cellular Component; C. Molecular Function. [file rsos150156supp3.xlsx]

## Sheet: Table_S8
Table S8. Complete results of GO enrichement analysis based on q-values from the branch-site model MA in Codeml for the five branches tested for selection for the three GO domains: A. Biological Process; B. Cellular Component; C. Molecular Function.
A. Biological Process (BP)													B. Cellular Component (CC)													C. Molecular Function (MF)
Branch tested	GO.ID	Term	Annotated	Significant	Expected	classic.Fis	elim.Fis	weight.Fis	classic.KS	elim.KS	weight.KS		Branch tested	GO.ID	Term	Annotated	Significant	Expected	classic.Fis	elim.Fis	weight.Fis	classic.KS	elim.KS	weight.KS		Branch tested	GO.ID	Term	Annotated	Significant	Expected	classic.Fis	elim.Fis	weight.Fis	classic.KS	elim.KS	weight.KS
ANCESTRAL CETANCODONTA	GO:0006521	regulation of cellular amino acid metabolic process	37	0	0.01	1	1	1	0.00025	0.00025	0.00025		ANCESTRAL CETANCODONTA	GO:0043234	protein complex	1269	1	0.26	0.2564	1	1	3.1e-05	3.1e-05	0.0502		ANCESTRAL CETANCODONTA	GO:0003713	transcription coactivator activity	115	0	0.02	1	1	1	0.00029	0.00029	0.0033
	GO:0000209	protein polyubiquitination	91	0	0.02	1	1	1	0.00035	0.00035	0.00052			GO:0044446	intracellular organelle part	2423	1	0.49	0.4895	1	1	1.3e-07	0.00027	1			GO:0008013	beta-catenin binding	20	0	0	1	1	1	0.00139	0.00139	0.0014
	GO:0097306	cellular response to alcohol	23	0	0	1	1	1	0.00045	0.00045	0.00045			GO:0005829	cytosol	1020	1	0.21	0.2061	0.2061	0.2061	0.00043	0.00043	6.6e-05			GO:0003723	RNA binding	415	0	0.08	1	1	1	0.00256	0.00256	0.0014
	GO:0021872	forebrain generation of neurons	12	0	0	1	1	1	0.00046	0.00046	0.00046			GO:0005654	nucleoplasm	639	0	0.13	1	1	1	0.00054	0.00054	0.00032			GO:0031072	heat shock protein binding	29	0	0.01	1	1	1	0.00285	0.00285	0.0066
	GO:0030521	androgen receptor signaling pathway	30	0	0.01	1	1	1	0.00066	0.00066	0.00286			GO:0005634	nucleus	2167	0	0.44	1	1	1	4.7e-05	0.00088	0.01085			GO:0015081	sodium ion transmembrane transporter activity	28	0	0.01	1	1	1	0.0032	0.0032	0.0032
	GO:0007405	neuroblast proliferation	18	0	0	1	1	1	0.00079	0.00079	0.00186			GO:0010008	endosome membrane	117	0	0.02	1	1	1	0.00489	0.00489	0.02146			GO:0016614	oxidoreductase activity, acting on CH-OH group of donors	64	0	0.01	1	1	1	0.00373	0.00373	0.0051
	GO:0030111	regulation of Wnt signaling pathway	65	0	0.01	1	1	1	0.00119	0.00119	0.46894			GO:0032993	protein-DNA complex	80	0	0.02	1	1	1	0.00738	0.00738	0.23039			GO:0031625	ubiquitin protein ligase binding	72	0	0.01	1	1	1	0.00415	0.00415	0.0042
	GO:0015031	protein transport	556	0	0.12	1	1	1	0.00148	0.00148	0.01953			GO:0005681	spliceosomal complex	92	0	0.02	1	1	1	0.01024	0.01024	0.05694			GO:0005515	protein binding	3452	1	0.71	0.706	0.706	1	0.00138	0.00586	0.0835
	GO:0009081	branched-chain amino acid metabolic process	13	0	0	1	1	1	0.00184	0.00184	0.13209			GO:0000502	proteasome complex	46	0	0.01	1	1	1	0.01104	0.01104	0.1037			GO:0042623	ATPase activity, coupled	115	0	0.02	1	1	1	0.00701	0.00701	0.4329
	GO:0006977	DNA damage response, signal transduction by p53 class mediator resulting in cell cycle arrest	36	0	0.01	1	1	1	0.00187	0.00187	0.00187			GO:0005694	chromosome	246	0	0.05	1	1	1	0.01113	0.01113	0.01031			GO:0050662	coenzyme binding	115	0	0.02	1	1	1	0.00712	0.00712	0.0489
	GO:0001756	somitogenesis	19	0	0	1	1	1	0.00218	0.00218	0.00218			GO:0000407	pre-autophagosomal structure	10	0	0	1	1	1	0.01122	0.01122	0.01122			GO:0017016	Ras GTPase binding	48	0	0.01	1	1	1	0.00789	0.00789	0.0069
	GO:0017145	stem cell division	15	0	0	1	1	1	0.0023	0.0023	0.0023			GO:0032153	cell division site	17	1	0	0.0034	1	1	0.01495	0.01495	1			GO:0036094	small molecule binding	982	0	0.2	1	1	1	0.00954	0.00954	0.3056
	GO:0002479	antigen processing and presentation of exogenous peptide antigen via MHC class I, TAP-dependent	39	0	0.01	1	1	1	0.00238	0.00238	0.00238			GO:0032155	cell division site part	17	1	0	0.0034	1	1	0.01495	0.01495	0.05192			GO:0016922	ligand-dependent nuclear receptor binding	12	0	0	1	1	1	0.00958	0.00958	0.0096
	GO:0006892	post-Golgi vesicle-mediated transport	38	0	0.01	1	1	1	0.00262	0.00262	0.02262			GO:0000775	chromosome, centromeric region	55	0	0.01	1	1	1	0.01524	0.01524	0.21024			GO:0004540	ribonuclease activity	29	0	0.01	1	1	1	0.01009	0.01009	0.1808
	GO:1901797	negative regulation of signal transduction by p53 class mediator	10	0	0	1	1	1	0.00271	0.00271	0.00271			GO:0005739	mitochondrion	633	0	0.13	1	1	1	0.01617	0.01617	0.21233			GO:1901265	nucleoside phosphate binding	896	0	0.18	1	1	1	0.01413	0.01413	1
	GO:0051653	spindle localization	13	0	0	1	1	1	0.00288	0.00288	0.25842			GO:0043233	organelle lumen	1180	0	0.24	1	1	1	2.6e-05	0.01874	1			GO:0001190	RNA polymerase II transcription factor binding transcription factor activity involved in positive re...	15	0	0	1	1	1	0.01619	0.01619	0.0162
	GO:0016032	viral process	272	0	0.06	1	1	1	0.00295	0.00295	0.00219			GO:0032838	cell projection cytoplasm	16	0	0	1	1	1	0.01926	0.01926	0.41015			GO:0000166	nucleotide binding	895	0	0.18	1	1	1	0.01624	0.01624	0.0239
	GO:1901615	organic hydroxy compound metabolic process	164	0	0.03	1	1	1	0.00319	0.00319	0.03117			GO:0031974	membrane-enclosed lumen	1196	0	0.24	1	1	1	3e-05	0.02098	1			GO:0017022	myosin binding	10	0	0	1	1	1	0.01649	0.01649	0.0165
	GO:0006364	rRNA processing	51	0	0.01	1	1	1	0.00358	0.00358	0.00358			GO:0043228	non-membrane-bounded organelle	1147	1	0.23	0.2317	1	1	0.02166	0.02166	1			GO:0004712	protein serine/threonine/tyrosine kinase activity	17	0	0	1	1	1	0.01692	0.01692	0.0169
	GO:0051443	positive regulation of ubiquitin-protein ligase activity	43	0	0.01	1	1	1	0.00435	0.00435	0.0554			GO:0043232	intracellular non-membrane-bounded organelle	1147	1	0.23	0.2317	1	1	0.02166	0.02166	0.14163			GO:0043168	anion binding	946	0	0.19	1	1	1	0.01994	0.01994	0.0473
	GO:0051606	detection of stimulus	46	0	0.01	1	1	1	0.00441	0.00441	0.79301			GO:0055038	recycling endosome membrane	15	0	0	1	1	1	0.0219	0.0219	0.0219			GO:0050681	androgen receptor binding	19	0	0	1	1	1	0.02191	0.02191	0.0219
	GO:0044248	cellular catabolic process	827	0	0.18	1	1	1	0.00321	0.00467	0.88797			GO:0005635	nuclear envelope	131	0	0.03	1	1	1	0.02233	0.02233	0.50265			GO:0016879	ligase activity, forming carbon-nitrogen bonds	156	0	0.03	1	1	1	0.0263	0.0263	0.2861
	GO:1901654	response to ketone	24	0	0.01	1	1	1	0.00498	0.00498	0.00498			GO:0031201	SNARE complex	14	0	0	1	1	1	0.02295	0.02295	0.02295			GO:0046983	protein dimerization activity	332	0	0.07	1	1	1	0.02688	0.02688	0.0393
	GO:0048025	negative regulation of mRNA splicing, via spliceosome	10	0	0	1	1	1	0.00499	0.00499	0.00499			GO:0070013	intracellular organelle lumen	1165	0	0.24	1	1	1	3.6e-05	0.0234	1			GO:0051082	unfolded protein binding	44	0	0.01	1	1	1	0.02772	0.02772	0.0277
	GO:0007435	salivary gland morphogenesis	16	0	0	1	1	1	0.00531	0.00531	0.11134			GO:0005773	vacuole	190	0	0.04	1	1	1	0.02412	0.02412	0.7027			GO:0000149	SNARE binding	19	0	0	1	1	1	0.03009	0.03009	0.097
	GO:0000398	mRNA splicing, via spliceosome	115	0	0.02	1	1	1	0.00051	0.006	0.04748			GO:0005930	axoneme	12	0	0	1	1	1	0.0246	0.0246	0.0246			GO:0030374	ligand-dependent nuclear receptor transcription coactivator activity	21	0	0	1	1	1	0.03029	0.03029	0.0303
	GO:0048663	neuron fate commitment	11	0	0	1	1	1	0.00624	0.00624	0.00624			GO:0097014	ciliary cytoplasm	12	0	0	1	1	1	0.0246	0.0246	1			GO:0015399	primary active transmembrane transporter activity	36	0	0.01	1	1	1	0.03097	0.03097	1
	GO:0071229	cellular response to acid	46	0	0.01	1	1	1	0.00662	0.00662	0.02173			GO:0001725	stress fiber	15	1	0	0.003	0.003	0.003	0.02534	0.02534	0.02534			GO:0015405	P-P-bond-hydrolysis-driven transmembrane transporter activity	36	0	0.01	1	1	1	0.03097	0.03097	0.3307
	GO:0030010	establishment of cell polarity	30	0	0.01	1	1	1	0.00668	0.00668	0.00668			GO:0032432	actin filament bundle	15	1	0	0.003	1	1	0.02534	0.02534	1			GO:0008170	N-methyltransferase activity	33	0	0.01	1	1	1	0.03181	0.03181	0.1597
	GO:0035162	embryonic hemopoiesis	10	0	0	1	1	1	0.0069	0.0069	0.0069			GO:0044427	chromosomal part	208	0	0.04	1	1	1	0.02542	0.02542	0.20784			GO:0042802	identical protein binding	366	0	0.07	1	1	1	0.03256	0.03256	0.2374
	GO:0019218	regulation of steroid metabolic process	31	0	0.01	1	1	1	0.00693	0.00693	0.13161			GO:0005769	early endosome	85	0	0.02	1	1	1	0.02697	0.02697	0.01911			GO:0008047	enzyme activator activity	141	0	0.03	1	1	1	0.03354	0.03354	0.224
	GO:0071407	cellular response to organic cyclic compound	90	0	0.02	1	1	1	0.00709	0.00709	0.05438			GO:0016234	inclusion body	25	0	0.01	1	1	1	0.03025	0.03025	0.00991			GO:0005083	small GTPase regulator activity	67	0	0.01	1	1	1	0.03359	0.03359	0.0376
	GO:0046916	cellular transition metal ion homeostasis	33	0	0.01	1	1	1	0.0075	0.0075	0.11689			GO:0005770	late endosome	65	0	0.01	1	1	1	0.03063	0.03063	0.08856			GO:0043492	ATPase activity, coupled to movement of substances	35	0	0.01	1	1	1	0.03471	0.03471	0.15
	GO:0051656	establishment of organelle localization	81	0	0.02	1	1	1	0.00765	0.00765	0.64282			GO:0005737	cytoplasm	3442	1	0.7	0.6954	1	1	0.00024	0.03129	0.05589			GO:0004386	helicase activity	84	0	0.02	1	1	1	0.03562	0.03562	0.3561
	GO:0071396	cellular response to lipid	89	0	0.02	1	1	1	0.00793	0.00793	0.0039			GO:0044429	mitochondrial part	310	0	0.06	1	1	1	0.03166	0.03166	1			GO:0030145	manganese ion binding	24	0	0	1	1	1	0.0364	0.0364	0.0364
	GO:0071333	cellular response to glucose stimulus	20	0	0	1	1	1	0.00832	0.00832	0.00832			GO:0031965	nuclear membrane	83	0	0.02	1	1	1	0.03174	0.03174	0.09034			GO:0022804	active transmembrane transporter activity	84	0	0.02	1	1	1	0.038	0.038	0.1381
	GO:0003401	axis elongation	14	0	0	1	1	1	0.00857	0.00857	0.00857			GO:0019898	extrinsic component of membrane	52	0	0.01	1	1	1	0.03223	0.03223	0.11351			GO:0016859	cis-trans isomerase activity	15	0	0	1	1	1	0.04095	0.04095	0.2534
	GO:0031397	negative regulation of protein ubiquitination	53	0	0.01	1	1	1	0.0087	0.0087	0.43176			GO:0022624	proteasome accessory complex	20	0	0	1	1	1	0.03255	0.03255	0.03255			GO:0003705	RNA polymerase II distal enhancer sequence-specific DNA binding transcription factor activity	26	0	0.01	1	1	1	0.04122	0.04122	0.0412
	GO:0030856	regulation of epithelial cell differentiation	24	0	0.01	1	1	1	0.00908	0.00908	0.00908			GO:0030666	endocytic vesicle membrane	32	0	0.01	1	1	1	0.03268	0.03268	0.10486			GO:0042803	protein homodimerization activity	221	0	0.05	1	1	1	0.04173	0.04173	0.0417
	GO:0010594	regulation of endothelial cell migration	28	0	0.01	1	1	1	0.00918	0.00918	0.85482			GO:0005856	cytoskeleton	570	1	0.12	0.1152	1	1	0.0327	0.0327	0.0789			GO:0001158	enhancer sequence-specific DNA binding	11	0	0	1	1	1	0.04235	0.04235	0.0424
	GO:0043161	proteasome-mediated ubiquitin-dependent protein catabolic process	134	0	0.03	1	1	1	0.00931	0.00931	0.0059			GO:0071013	catalytic step 2 spliceosome	53	0	0.01	1	1	1	0.03617	0.03617	0.03617			GO:0004532	exoribonuclease activity	16	0	0	1	1	1	0.04245	0.04245	1
	GO:0070542	response to fatty acid	18	0	0	1	1	1	0.00941	0.00941	0.00941			GO:0044428	nuclear part	1068	0	0.22	1	1	1	0.00013	0.0365	0.38227			GO:0016896	exoribonuclease activity, producing 5'-phosphomonoesters	16	0	0	1	1	1	0.04245	0.04245	0.2246
	GO:0006783	heme biosynthetic process	10	0	0	1	1	1	0.0097	0.0097	0.0097			GO:0016592	mediator complex	15	0	0	1	1	1	0.03692	0.03692	0.03692			GO:0016616	oxidoreductase activity, acting on the CH-OH group of donors, NAD or NADP as acceptor	58	0	0.01	1	1	1	0.04253	0.04253	0.0833
	GO:0051437	positive regulation of ubiquitin-protein ligase activity involved in mitotic cell cycle	40	0	0.01	1	1	1	0.01009	0.01009	0.01009			GO:0031463	Cul3-RING ubiquitin ligase complex	12	0	0	1	1	1	0.03752	0.03752	0.03752			GO:0003743	translation initiation factor activity	36	0	0.01	1	1	1	0.04431	0.04431	0.0443
	GO:0051293	establishment of spindle localization	10	0	0	1	1	1	0.01022	0.01022	0.01022			GO:0032154	cleavage furrow	15	1	0	0.003	0.003	0.003	0.03968	0.03968	0.03968			GO:0019787	small conjugating protein ligase activity	133	0	0.03	1	1	1	0.04897	0.04897	0.0906
	GO:0009083	branched-chain amino acid catabolic process	10	0	0	1	1	1	0.01073	0.01073	0.01073			GO:0043227	membrane-bounded organelle	3554	0	0.72	1	1	1	5.7e-05	0.04257	1			GO:0016881	acid-amino acid ligase activity	145	0	0.03	1	1	1	0.04951	0.04951	0.5994
	GO:0006066	alcohol metabolic process	140	0	0.03	1	1	1	0.01088	0.01088	0.05525			GO:0005759	mitochondrial matrix	146	0	0.03	1	1	1	0.04361	0.04361	0.19551			GO:0042626	ATPase activity, coupled to transmembrane movement of substances	34	0	0.01	1	1	1	0.05012	0.05012	0.0506
	GO:0030178	negative regulation of Wnt signaling pathway	39	0	0.01	1	1	1	0.01148	0.01148	0.01037			GO:0044430	cytoskeletal part	408	1	0.08	0.0824	1	1	0.04677	0.04677	0.83926			GO:0032559	adenyl ribonucleotide binding	549	0	0.11	1	1	1	0.05254	0.05254	0.5704
	GO:0006886	intracellular protein transport	358	0	0.08	1	1	1	0.0115	0.0115	0.02797			GO:0015630	microtubule cytoskeleton	326	0	0.07	1	1	1	0.04991	0.04991	0.93939			GO:0004298	threonine-type endopeptidase activity	12	0	0	1	1	1	0.05366	0.05366	0.0537
	GO:0038034	signal transduction in absence of ligand	31	0	0.01	1	1	1	0.01155	0.01155	1			GO:0042641	actomyosin	17	1	0	0.0034	1	1	0.05014	0.05014	0.86205			GO:0070003	threonine-type peptidase activity	12	0	0	1	1	1	0.05366	0.05366	1
	GO:0097192	extrinsic apoptotic signaling pathway in absence of ligand	31	0	0.01	1	1	1	0.01155	0.01155	0.24851			GO:0032587	ruffle membrane	21	0	0	1	1	1	0.05014	0.05014	0.05014			GO:0004702	receptor signaling protein serine/threonine kinase activity	29	0	0.01	1	1	1	0.05539	0.05539	0.0554
	GO:0055081	anion homeostasis	14	0	0	1	1	1	0.01184	0.01184	0.01184			GO:0031967	organelle envelope	333	0	0.07	1	1	1	0.05066	0.05066	1			GO:0019905	syntaxin binding	15	0	0	1	1	1	0.0554	0.0554	0.0554
	GO:0072091	regulation of stem cell proliferation	26	0	0.01	1	1	1	0.01283	0.01283	0.3977			GO:0005839	proteasome core complex	12	0	0	1	1	1	0.05196	0.05196	0.05196			GO:0000175	3'-5'-exoribonuclease activity	15	0	0	1	1	1	0.05596	0.05596	0.056
	GO:0042992	negative regulation of transcription factor import into nucleus	14	0	0	1	1	1	0.01284	0.01284	0.01284			GO:0000323	lytic vacuole	172	0	0.03	1	1	1	0.0545	0.0545	1			GO:0001104	RNA polymerase II transcription cofactor activity	26	0	0.01	1	1	1	0.05596	0.05596	0.056
	GO:0044281	small molecule metabolic process	1094	0	0.23	1	1	1	0.00246	0.01292	0.1172			GO:0005764	lysosome	172	0	0.03	1	1	1	0.0545	0.0545	0.01851			GO:0005524	ATP binding	537	0	0.11	1	1	1	0.05662	0.05662	0.0566
	GO:0060828	regulation of canonical Wnt signaling pathway	41	0	0.01	1	1	1	0.01296	0.01296	1			GO:0032588	trans-Golgi network membrane	12	0	0	1	1	1	0.05692	0.05692	0.05692			GO:0070063	RNA polymerase binding	14	0	0	1	1	1	0.05791	0.05791	0.0444
	GO:0060445	branching involved in salivary gland morphogenesis	12	0	0	1	1	1	0.01303	0.01303	0.01303			GO:0031975	envelope	334	0	0.07	1	1	1	0.05706	0.05706	0.94898			GO:0016638	oxidoreductase activity, acting on the CH-NH2 group of donors	10	0	0	1	1	1	0.06201	0.06201	0.062
	GO:2000177	regulation of neural precursor cell proliferation	17	0	0	1	1	1	0.01376	0.01376	0.09757			GO:0000776	kinetochore	37	0	0.01	1	1	1	0.05811	0.05811	0.07967			GO:0004672	protein kinase activity	202	0	0.04	1	1	1	0.06227	0.06227	0.3816
	GO:0003015	heart process	42	0	0.01	1	1	1	0.0139	0.0139	1			GO:0000151	ubiquitin ligase complex	89	0	0.02	1	1	1	0.05877	0.05877	0.06492			GO:0032403	protein complex binding	230	0	0.05	1	1	1	0.06285	0.06285	0.2171
	GO:0060047	heart contraction	42	0	0.01	1	1	1	0.0139	0.0139	0.16709			GO:0005637	nuclear inner membrane	11	0	0	1	1	1	0.0589	0.0589	0.0589			GO:0016407	acetyltransferase activity	41	0	0.01	1	1	1	0.06422	0.06422	0.161
	GO:0051352	negative regulation of ligase activity	41	0	0.01	1	1	1	0.01436	0.01436	1			GO:0043231	intracellular membrane-bounded organelle	3495	0	0.71	1	1	1	3.5e-05	0.06026	0.82659			GO:0004180	carboxypeptidase activity	11	0	0	1	1	1	0.06425	0.06425	0.0642
	GO:0051444	negative regulation of ubiquitin-protein ligase activity	41	0	0.01	1	1	1	0.01436	0.01436	0.67996			GO:0016282	eukaryotic 43S preinitiation complex	12	0	0	1	1	1	0.06269	0.06269	0.06269			GO:0003755	peptidyl-prolyl cis-trans isomerase activity	14	0	0	1	1	1	0.06548	0.06548	0.0655
	GO:0035335	peptidyl-tyrosine dephosphorylation	19	0	0	1	1	1	0.01476	0.01476	0.01476			GO:0070993	translation preinitiation complex	12	0	0	1	1	1	0.06269	0.06269	1			GO:0060589	nucleoside-triphosphatase regulator activity	110	0	0.02	1	1	1	0.06638	0.06638	0.3721
	GO:0042168	heme metabolic process	16	0	0	1	1	1	0.00088	0.01522	0.01522			GO:0005929	cilium	80	0	0.02	1	1	1	0.06853	0.06853	0.30445			GO:0000975	regulatory region DNA binding	141	0	0.03	1	1	1	0.06849	0.06849	0.6287
	GO:2001236	regulation of extrinsic apoptotic signaling pathway	62	0	0.01	1	1	1	0.01547	0.01547	0.16588			GO:0045335	phagocytic vesicle	19	0	0	1	1	1	0.0741	0.0741	0.162			GO:0001067	regulatory region nucleic acid binding	141	0	0.03	1	1	1	0.06849	0.06849	1
	GO:0071695	anatomical structure maturation	13	0	0	1	1	1	0.01586	0.01586	0.01586			GO:1902494	catalytic complex	343	0	0.07	1	1	1	0.08297	0.08297	0.39045			GO:0030554	adenyl nucleotide binding	558	0	0.11	1	1	1	0.0685	0.0685	0.9933
	GO:0031145	anaphase-promoting complex-dependent proteasomal ubiquitin-dependent protein catabolic process	44	0	0.01	1	1	1	0.01588	0.01588	0.01588			GO:0072372	primary cilium	27	0	0.01	1	1	1	0.08344	0.08344	0.17001			GO:0097159	organic cyclic compound binding	1797	0	0.37	1	1	1	0.00505	0.0688	0.5705
	GO:0006094	gluconeogenesis	31	0	0.01	1	1	1	0.016	0.016	0.016			GO:0005875	microtubule associated complex	37	0	0.01	1	1	1	0.08449	0.08449	0.15819			GO:0005216	ion channel activity	61	0	0.01	1	1	1	0.06952	0.06952	1
	GO:0031667	response to nutrient levels	130	0	0.03	1	1	1	0.01609	0.01609	0.3067			GO:0009295	nucleoid	21	0	0	1	1	1	0.08474	0.08474	0.27527			GO:0043425	bHLH transcription factor binding	11	0	0	1	1	1	0.07084	0.07084	0.0708
	GO:0006261	DNA-dependent DNA replication	49	0	0.01	1	1	1	0.0161	0.0161	0.10925			GO:0045177	apical part of cell	79	0	0.02	1	1	1	0.08475	0.08475	0.17152			GO:0004725	protein tyrosine phosphatase activity	29	0	0.01	1	1	1	0.07111	0.07111	0.0711
	GO:0019048	modulation by virus of host morphology or physiology	143	0	0.03	1	1	1	0.01621	0.01621	0.01621			GO:0070603	SWI/SNF superfamily-type complex	29	0	0.01	1	1	1	0.08644	0.08644	0.08644			GO:0003707	steroid hormone receptor activity	18	0	0	1	1	1	0.07126	0.07126	0.0713
	GO:0022616	DNA strand elongation	22	0	0	1	1	1	0.01707	0.01707	0.27019			GO:0005874	microtubule	126	0	0.03	1	1	1	0.08689	0.08689	0.21516			GO:0008026	ATP-dependent helicase activity	55	0	0.01	1	1	1	0.07246	0.07246	0.1206
	GO:0051436	negative regulation of ubiquitin-protein ligase activity involved in mitotic cell cycle	39	0	0.01	1	1	1	0.01809	0.01809	0.01809			GO:0005623	cell	4571	1	0.92	0.9234	1	1	6.1e-06	0.08736	1			GO:0070035	purine NTP-dependent helicase activity	55	0	0.01	1	1	1	0.07246	0.07246	1
	GO:0031670	cellular response to nutrient	13	0	0	1	1	1	0.01849	0.01849	0.01849			GO:0044464	cell part	4571	1	0.92	0.9234	1	1	6.1e-06	0.08736	1			GO:0019899	enzyme binding	456	0	0.09	1	1	1	0.00024	0.07294	0.1212
	GO:0008203	cholesterol metabolic process	54	0	0.01	1	1	1	0.01866	0.01866	0.01249			GO:0031301	integral component of organelle membrane	83	0	0.02	1	1	1	0.09279	0.09279	0.39134			GO:0016706	oxidoreductase activity, acting on paired donors, with incorporation or reduction of molecular oxyge...	20	0	0	1	1	1	0.07335	0.07335	0.0734
	GO:0032768	regulation of monooxygenase activity	13	0	0	1	1	1	0.01902	0.01902	0.66973			GO:0031234	extrinsic component of cytoplasmic side of plasma membrane	18	0	0	1	1	1	0.09948	0.09948	0.09948			GO:0004842	ubiquitin-protein ligase activity	127	0	0.03	1	1	1	0.07471	0.07471	0.0747
	GO:0043266	regulation of potassium ion transport	12	0	0	1	1	1	0.01904	0.01904	0.01904			GO:0016528	sarcoplasm	19	0	0	1	1	1	0.10088	0.10088	0.51347			GO:1901363	heterocyclic compound binding	1780	0	0.36	1	1	1	0.00613	0.07579	0.2469
	GO:0050999	regulation of nitric-oxide synthase activity	10	0	0	1	1	1	0.01934	0.01934	0.01934			GO:0012507	ER to Golgi transport vesicle membrane	10	0	0	1	1	1	0.10586	0.10586	0.10586			GO:0008080	N-acetyltransferase activity	33	0	0.01	1	1	1	0.07736	0.07736	0.4494
	GO:0051649	establishment of localization in cell	769	0	0.16	1	1	1	0.00435	0.01936	0.66848			GO:0030670	phagocytic vesicle membrane	15	0	0	1	1	1	0.10772	0.10772	0.10772			GO:0004402	histone acetyltransferase activity	27	0	0.01	1	1	1	0.07752	0.07752	0.0775
	GO:2001239	regulation of extrinsic apoptotic signaling pathway in absence of ligand	21	0	0	1	1	1	0.01955	0.01955	0.01042			GO:0005782	peroxisomal matrix	21	0	0	1	1	1	0.10784	0.10784	0.10784			GO:0016705	oxidoreductase activity, acting on paired donors, with incorporation or reduction of molecular oxyge...	49	0	0.01	1	1	1	0.07805	0.07805	0.1648
	GO:0051439	regulation of ubiquitin-protein ligase activity involved in mitotic cell cycle	42	0	0.01	1	1	1	0.01998	0.01998	1			GO:0031907	microbody lumen	21	0	0	1	1	1	0.10784	0.10784	1			GO:0016410	N-acyltransferase activity	40	0	0.01	1	1	1	0.07834	0.07834	0.5357
	GO:0048844	artery morphogenesis	15	0	0	1	1	1	0.02039	0.02039	0.02039			GO:0031253	cell projection membrane	71	0	0.01	1	1	1	0.10856	0.10856	0.04711			GO:0016820	hydrolase activity, acting on acid anhydrides, catalyzing transmembrane movement of substances	35	0	0.01	1	1	1	0.07898	0.07898	0.932
	GO:0032092	positive regulation of protein binding	18	0	0	1	1	1	0.0205	0.0205	0.0205			GO:0044438	microbody part	43	0	0.01	1	1	1	0.11372	0.11372	1			GO:0001076	RNA polymerase II transcription factor binding transcription factor activity	43	0	0.01	1	1	1	0.07913	0.07913	0.5575
	GO:1901575	organic substance catabolic process	870	0	0.18	1	1	1	0.00806	0.02099	0.50609			GO:0044439	peroxisomal part	43	0	0.01	1	1	1	0.11372	0.11372	1			GO:0004674	protein serine/threonine kinase activity	155	0	0.03	1	1	1	0.07981	0.07981	0.3428
	GO:0016197	endosomal transport	75	0	0.02	1	1	1	0.02105	0.02105	0.02216			GO:0030134	ER to Golgi transport vesicle	15	0	0	1	1	1	0.11503	0.11503	0.6477			GO:0017111	nucleoside-triphosphatase activity	289	0	0.06	1	1	1	0.01492	0.07995	0.8755
	GO:0010595	positive regulation of endothelial cell migration	22	0	0	1	1	1	0.02131	0.02131	0.02131			GO:0005774	vacuolar membrane	111	0	0.02	1	1	1	0.11883	0.11883	0.35183			GO:0030695	GTPase regulator activity	107	0	0.02	1	1	1	0.08095	0.08095	0.6727
	GO:2001238	positive regulation of extrinsic apoptotic signaling pathway	21	0	0	1	1	1	0.02169	0.02169	0.02169			GO:0042645	mitochondrial nucleoid	20	0	0	1	1	1	0.11948	0.11948	0.11948			GO:0000976	transcription regulatory region sequence-specific DNA binding	59	0	0.01	1	1	1	0.08323	0.08323	0.2289
	GO:0021700	developmental maturation	46	0	0.01	1	1	1	0.02203	0.02203	0.6077			GO:0005923	tight junction	31	0	0.01	1	1	1	0.11957	0.11957	0.11957			GO:0015171	amino acid transmembrane transporter activity	11	0	0	1	1	1	0.08354	0.08354	0.0835
	GO:0044712	single-organism catabolic process	551	0	0.12	1	1	1	0.02216	0.02216	0.00564			GO:0070160	occluding junction	31	0	0.01	1	1	1	0.11957	0.11957	1			GO:0044212	transcription regulatory region DNA binding	137	0	0.03	1	1	1	0.08528	0.08528	0.3192
	GO:0006996	organelle organization	951	0	0.2	1	1	1	0.02255	0.02255	0.50801			GO:0005802	trans-Golgi network	48	0	0.01	1	1	1	0.12276	0.12276	0.17766			GO:0016773	phosphotransferase activity, alcohol group as acceptor	245	0	0.05	1	1	1	0.08589	0.08589	0.307
	GO:2000736	regulation of stem cell differentiation	25	0	0.01	1	1	1	0.02308	0.02308	0.04109			GO:0016604	nuclear body	155	0	0.03	1	1	1	0.12331	0.12331	0.06081			GO:0035326	enhancer binding	12	0	0	1	1	1	0.08769	0.08769	0.9856
	GO:0060485	mesenchyme development	52	0	0.01	1	1	1	0.02322	0.02322	0.12332			GO:0044452	nucleolar part	15	0	0	1	1	1	0.1243	0.1243	0.1243			GO:0051018	protein kinase A binding	12	0	0	1	1	1	0.08963	0.08963	0.0896
	GO:0035821	modification of morphology or physiology of other organism	153	0	0.03	1	1	1	0.02329	0.02329	1			GO:0005777	peroxisome	64	0	0.01	1	1	1	0.12483	0.12483	0.17962			GO:0070064	proline-rich region binding	10	0	0	1	1	1	0.09192	0.09192	0.0919
	GO:0051817	modification of morphology or physiology of other organism involved in symbiotic interaction	153	0	0.03	1	1	1	0.02329	0.02329	0.08238			GO:0042579	microbody	64	0	0.01	1	1	1	0.12483	0.12483	1			GO:0030276	clathrin binding	11	0	0	1	1	1	0.09225	0.09225	0.0922
	GO:0031669	cellular response to nutrient levels	65	0	0.01	1	1	1	0.02339	0.02339	0.68203			GO:0005776	autophagic vacuole	12	0	0	1	1	1	0.1278	0.1278	0.1278			GO:0022843	voltage-gated cation channel activity	21	0	0	1	1	1	0.09305	0.09305	0.1391
	GO:0030218	erythrocyte differentiation	43	0	0.01	1	1	1	0.02361	0.02361	0.30988			GO:0005765	lysosomal membrane	100	0	0.02	1	1	1	0.13421	0.13421	0.13421			GO:0008757	S-adenosylmethionine-dependent methyltransferase activity	58	0	0.01	1	1	1	0.0934	0.0934	0.2972
	GO:0016071	mRNA metabolic process	304	0	0.06	1	1	1	0.00022	0.02418	0.00241			GO:0033290	eukaryotic 48S preinitiation complex	11	0	0	1	1	1	0.13491	0.13491	0.13491			GO:0003924	GTPase activity	99	0	0.02	1	1	1	0.09451	0.09451	0.0945
	GO:0009064	glutamine family amino acid metabolic process	31	0	0.01	1	1	1	0.02419	0.02419	0.17573			GO:0005604	basement membrane	29	1	0.01	0.0059	0.0059	0.0059	0.1404	0.1404	0.1404			GO:0016887	ATPase activity	146	0	0.03	1	1	1	0.00413	0.0949	0.0949
	GO:0060428	lung epithelium development	14	0	0	1	1	1	0.0243	0.0243	0.19637			GO:0017053	transcriptional repressor complex	33	0	0.01	1	1	1	0.14293	0.14293	0.14293			GO:0097367	carbohydrate derivative binding	771	0	0.16	1	1	1	0.09592	0.09592	0.8699
	GO:0034101	erythrocyte homeostasis	45	0	0.01	1	1	1	0.02447	0.02447	0.64448			GO:0000777	condensed chromosome kinetochore	24	0	0	1	1	1	0.14881	0.14881	0.14881			GO:0015294	solute:cation symporter activity	16	0	0	1	1	1	0.09641	0.09641	0.3259
	GO:0009581	detection of external stimulus	29	0	0.01	1	1	1	0.02448	0.02448	0.14416			GO:0005730	nucleolus	283	0	0.06	1	1	1	0.15147	0.15147	0.26357			GO:0008234	cysteine-type peptidase activity	68	0	0.01	1	1	1	0.09776	0.09776	0.4066
	GO:0009582	detection of abiotic stimulus	29	0	0.01	1	1	1	0.02448	0.02448	0.14416			GO:0031902	late endosome membrane	35	0	0.01	1	1	1	0.15283	0.15283	0.15283			GO:0051427	hormone receptor binding	50	0	0.01	1	1	1	0.0983	0.0983	0.0408
	GO:0042990	regulation of transcription factor import into nucleus	24	0	0.01	1	1	1	0.02448	0.02448	0.70839			GO:0016529	sarcoplasmic reticulum	18	0	0	1	1	1	0.15367	0.15367	0.21153			GO:0005267	potassium channel activity	19	0	0	1	1	1	0.09875	0.09875	0.0975
	GO:2000648	positive regulation of stem cell proliferation	18	0	0	1	1	1	0.02464	0.02464	0.00095			GO:0030176	integral component of endoplasmic reticulum membrane	41	0	0.01	1	1	1	0.15371	0.15371	0.15371			GO:0016301	kinase activity	271	0	0.06	1	1	1	0.10021	0.10021	0.6084
	GO:0006352	DNA-templated transcription, initiation	89	0	0.02	1	1	1	0.02479	0.02479	0.44966			GO:0000779	condensed chromosome, centromeric region	26	0	0.01	1	1	1	0.15417	0.15417	0.80861			GO:0035258	steroid hormone receptor binding	29	0	0.01	1	1	1	0.10087	0.10087	0.8317
	GO:0051781	positive regulation of cell division	20	0	0	1	1	1	0.0248	0.0248	0.0248			GO:0000792	heterochromatin	24	0	0	1	1	1	0.15451	0.15451	0.25555			GO:0030234	enzyme regulator activity	280	0	0.06	1	1	1	0.104	0.104	0.4356
	GO:0034341	response to interferon-gamma	27	0	0.01	1	1	1	0.02558	0.02558	0.08661			GO:0043679	axon terminus	13	0	0	1	1	1	0.15459	0.15459	0.15459			GO:0016772	transferase activity, transferring phosphorus-containing groups	332	0	0.07	1	1	1	0.10461	0.10461	0.7585
	GO:0043524	negative regulation of neuron apoptotic process	49	0	0.01	1	1	1	0.02568	0.02568	0.02568			GO:0031256	leading edge membrane	38	0	0.01	1	1	1	0.15471	0.15471	0.1063			GO:0004527	exonuclease activity	34	0	0.01	1	1	1	0.10723	0.10723	0.314
	GO:0006304	DNA modification	24	0	0.01	1	1	1	0.02574	0.02574	0.02079			GO:0000346	transcription export complex	11	0	0	1	1	1	0.16126	0.16126	0.16126			GO:0005261	cation channel activity	49	0	0.01	1	1	1	0.11161	0.11161	0.1015
	GO:0050810	regulation of steroid biosynthetic process	18	0	0	1	1	1	0.02583	0.02583	0.25733			GO:0044463	cell projection part	172	1	0.03	0.0347	1	1	0.16847	0.16847	0.21116			GO:0008144	drug binding	28	0	0.01	1	1	1	0.11477	0.11477	0.1148
	GO:0051055	negative regulation of lipid biosynthetic process	18	0	0	1	1	1	0.02583	0.02583	0.22704			GO:0044451	nucleoplasm part	318	0	0.06	1	1	1	0.16877	0.16877	0.89103			GO:0015077	monovalent inorganic cation transmembrane transporter activity	67	0	0.01	1	1	1	0.00744	0.11666	1
	GO:0006879	cellular iron ion homeostasis	22	0	0	1	1	1	0.0262	0.0262	0.0262			GO:0030131	clathrin adaptor complex	16	0	0	1	1	1	0.17224	0.17224	0.17224			GO:0045296	cadherin binding	10	0	0	1	1	1	0.11729	0.11729	0.1173
	GO:0006906	vesicle fusion	14	0	0	1	1	1	0.02637	0.02637	0.02637			GO:0005876	spindle microtubule	17	0	0	1	1	1	0.1815	0.1815	0.1815			GO:0005097	Rab GTPase activator activity	21	0	0	1	1	1	0.1192	0.1192	0.1192
	GO:0044270	cellular nitrogen compound catabolic process	389	0	0.08	1	1	1	0.02653	0.02653	0.0921			GO:0019897	extrinsic component of plasma membrane	33	0	0.01	1	1	1	0.1833	0.1833	0.64421			GO:0005539	glycosaminoglycan binding	52	0	0.01	1	1	1	0.12003	0.12003	0.4291
	GO:0048523	negative regulation of cellular process	1098	0	0.23	1	1	1	0.01477	0.02689	0.40046			GO:0043296	apical junction complex	41	0	0.01	1	1	1	0.18523	0.18523	0.08964			GO:0016645	oxidoreductase activity, acting on the CH-NH group of donors	15	0	0	1	1	1	0.12032	0.12032	0.1203
	GO:1901215	negative regulation of neuron death	51	0	0.01	1	1	1	0.02706	0.02706	0.85407			GO:0042995	cell projection	402	1	0.08	0.0812	1	1	0.18524	0.18524	0.91954			GO:0017048	Rho GTPase binding	20	0	0	1	1	1	0.12039	0.12039	0.1204
	GO:0002700	regulation of production of molecular mediator of immune response	22	0	0	1	1	1	0.0272	0.0272	1			GO:0005720	nuclear heterochromatin	13	0	0	1	1	1	0.18872	0.18872	0.18872			GO:0003824	catalytic activity	2086	0	0.43	1	1	1	0.05713	0.12201	0.3671
	GO:0010634	positive regulation of epithelial cell migration	28	0	0.01	1	1	1	0.02727	0.02727	0.59948			GO:0030426	growth cone	32	1	0.01	0.0065	0.0065	0.0065	0.19238	0.19238	0.19238			GO:0022836	gated channel activity	46	0	0.01	1	1	1	0.12625	0.12625	0.2078
	GO:0042306	regulation of protein import into nucleus	54	0	0.01	1	1	1	0.02728	0.02728	0.0026			GO:0016324	apical plasma membrane	58	0	0.01	1	1	1	0.19343	0.19343	0.19343			GO:0001948	glycoprotein binding	17	0	0	1	1	1	0.1264	0.1264	0.1264
	GO:0006749	glutathione metabolic process	12	0	0	1	1	1	0.02733	0.02733	0.02733			GO:0031966	mitochondrial membrane	196	0	0.04	1	1	1	0.20534	0.20534	0.06587			GO:0031418	L-ascorbic acid binding	10	0	0	1	1	1	0.12728	0.12728	0.1273
	GO:0016482	cytoplasmic transport	362	0	0.08	1	1	1	0.0278	0.0278	0.03856			GO:0005881	cytoplasmic microtubule	11	0	0	1	1	1	0.21146	0.21146	0.21146			GO:0032555	purine ribonucleotide binding	675	0	0.14	1	1	1	0.12776	0.12776	1
	GO:0046209	nitric oxide metabolic process	21	0	0	1	1	1	0.02858	0.02858	0.09538			GO:0098590	plasma membrane region	107	0	0.02	1	1	1	0.226	0.226	0.49346			GO:0005070	SH3/SH2 adaptor activity	20	0	0	1	1	1	0.12844	0.12844	0.1284
	GO:0035107	appendage morphogenesis	32	0	0.01	1	1	1	0.02861	0.02861	1			GO:0005746	mitochondrial respiratory chain	13	0	0	1	1	1	0.22649	0.22649	0.22649			GO:0035639	purine ribonucleoside triphosphate binding	662	0	0.14	1	1	1	0.129	0.129	0.254
	GO:0035108	limb morphogenesis	32	0	0.01	1	1	1	0.02861	0.02861	0.03309			GO:0030427	site of polarized growth	34	1	0.01	0.0069	1	1	0.2273	0.2273	0.72137			GO:0032549	ribonucleoside binding	669	0	0.14	1	1	1	0.13001	0.13001	0.398
	GO:0042092	type 2 immune response	11	0	0	1	1	1	0.02911	0.02911	0.32121			GO:0005913	cell-cell adherens junction	23	0	0	1	1	1	0.22753	0.22753	0.22753			GO:0001012	RNA polymerase II regulatory region DNA binding	43	0	0.01	1	1	1	0.1319	0.1319	0.299
	GO:0071383	cellular response to steroid hormone stimulus	30	0	0.01	1	1	1	0.02912	0.02912	0.04755			GO:0005740	mitochondrial envelope	207	0	0.04	1	1	1	0.22787	0.22787	0.69659			GO:0004715	non-membrane spanning protein tyrosine kinase activity	15	0	0	1	1	1	0.13382	0.13382	0.1338
	GO:1901361	organic cyclic compound catabolic process	406	0	0.09	1	1	1	0.02933	0.02933	0.05213			GO:0044455	mitochondrial membrane part	41	0	0.01	1	1	1	0.22849	0.22849	0.50896			GO:0016278	lysine N-methyltransferase activity	22	0	0	1	1	1	0.13553	0.13553	1
	GO:0043632	modification-dependent macromolecule catabolic process	224	0	0.05	1	1	1	0.0083	0.02948	0.35637			GO:0001726	ruffle	56	0	0.01	1	1	1	0.23473	0.23473	0.56183			GO:0016279	protein-lysine N-methyltransferase activity	22	0	0	1	1	1	0.13553	0.13553	0.2482
	GO:0051028	mRNA transport	64	0	0.01	1	1	1	0.03013	0.03013	0.10649			GO:0019866	organelle inner membrane	151	0	0.03	1	1	1	0.23628	0.23628	1			GO:0032553	ribonucleotide binding	681	0	0.14	1	1	1	0.13592	0.13592	0.2634
	GO:0006367	transcription initiation from RNA polymerase II promoter	75	0	0.02	1	1	1	0.03033	0.03033	0.03033			GO:0043005	neuron projection	202	1	0.04	0.0408	1	1	0.23898	0.23898	0.08716			GO:0001882	nucleoside binding	671	0	0.14	1	1	1	0.13665	0.13665	1
	GO:0016125	sterol metabolic process	55	0	0.01	1	1	1	0.03048	0.03048	0.9751			GO:0030054	cell junction	227	0	0.05	1	1	1	0.23938	0.23938	0.4935			GO:0017137	Rab GTPase binding	18	0	0	1	1	1	0.13862	0.13862	0.1386
	GO:0009891	positive regulation of biosynthetic process	479	0	0.1	1	1	1	0.03055	0.03055	1			GO:0044424	intracellular part	4276	1	0.86	0.8638	1	1	2.5e-06	0.24527	0.45192			GO:0004175	endopeptidase activity	111	0	0.02	1	1	1	0.13982	0.13982	0.6246
	GO:0051170	nuclear import	93	0	0.02	1	1	1	0.03086	0.03086	0.35601			GO:0031300	intrinsic component of organelle membrane	90	0	0.02	1	1	1	0.2459	0.2459	0.42048			GO:0016830	carbon-carbon lyase activity	26	0	0.01	1	1	1	0.14077	0.14077	0.52
	GO:0044283	small molecule biosynthetic process	198	0	0.04	1	1	1	0.03116	0.03116	0.07685			GO:0016020	membrane	2195	0	0.44	1	1	1	0.22555	0.24724	0.00106			GO:0001664	G-protein coupled receptor binding	40	0	0.01	1	1	1	0.14217	0.14217	0.3005
	GO:0090263	positive regulation of canonical Wnt signaling pathway	20	0	0	1	1	1	0.03116	0.03116	0.03116			GO:0015935	small ribosomal subunit	13	0	0	1	1	1	0.25002	0.25002	0.25002			GO:0032550	purine ribonucleoside binding	666	0	0.14	1	1	1	0.14252	0.14252	0.9998
	GO:0045765	regulation of angiogenesis	45	0	0.01	1	1	1	0.03126	0.03126	0.30182			GO:0044437	vacuolar part	143	0	0.03	1	1	1	0.25047	0.25047	0.23084			GO:0015075	ion transmembrane transporter activity	180	0	0.04	1	1	1	0.08798	0.14385	0.1363
	GO:0019319	hexose biosynthetic process	34	0	0.01	1	1	1	0.03196	0.03196	0.30075			GO:0000785	chromatin	110	0	0.02	1	1	1	0.25097	0.25097	0.03462			GO:0008324	cation transmembrane transporter activity	145	0	0.03	1	1	1	0.0528	0.14432	0.1748
	GO:0019752	carboxylic acid metabolic process	401	0	0.09	1	1	1	0.00213	0.03202	0.48555			GO:0031513	nonmotile primary cilium	18	0	0	1	1	1	0.25186	0.25186	0.25186			GO:0016831	carboxy-lyase activity	17	0	0	1	1	1	0.14437	0.14437	0.1444
	GO:0044265	cellular macromolecule catabolic process	345	0	0.07	1	1	1	0.00434	0.03211	0.98843			GO:0097458	neuron part	240	1	0.05	0.0485	1	1	0.25198	0.25198	0.05489			GO:0046914	transition metal ion binding	503	0	0.1	1	1	1	0.14484	0.14484	0.4526
	GO:0002440	production of molecular mediator of immune response	36	0	0.01	1	1	1	0.03245	0.03245	1			GO:0030055	cell-substrate junction	55	0	0.01	1	1	1	0.25454	0.25454	0.05989			GO:0003724	RNA helicase activity	18	0	0	1	1	1	0.1496	0.1496	0.0603
	GO:0044003	modification by symbiont of host morphology or physiology	147	0	0.03	1	1	1	0.03257	0.03257	0.85155			GO:0030139	endocytic vesicle	58	0	0.01	1	1	1	0.25729	0.25729	0.91233			GO:0001883	purine nucleoside binding	668	0	0.14	1	1	1	0.14963	0.14963	0.9874
	GO:0006913	nucleocytoplasmic transport	195	0	0.04	1	1	1	0.03269	0.03269	0.0937			GO:0034399	nuclear periphery	54	0	0.01	1	1	1	0.26102	0.26102	0.1668			GO:0015296	anion:cation symporter activity	10	0	0	1	1	1	0.15046	0.15046	0.1505
	GO:0071804	cellular potassium ion transport	15	0	0	1	1	1	0.03293	0.03293	1			GO:0005768	endosome	236	0	0.05	1	1	1	0.00633	0.26499	0.21538			GO:0016874	ligase activity	236	0	0.05	1	1	1	0.15215	0.15215	0.361
	GO:0071805	potassium ion transmembrane transport	15	0	0	1	1	1	0.03293	0.03293	0.03293			GO:0005819	spindle	101	0	0.02	1	1	1	0.26603	0.26603	0.48201			GO:0046982	protein heterodimerization activity	126	0	0.03	1	1	1	0.15304	0.15304	0.153
	GO:0006184	GTP catabolic process	192	0	0.04	1	1	1	0.03343	0.03343	0.01974			GO:0005813	centrosome	156	0	0.03	1	1	1	0.26982	0.26982	0.26749			GO:0019901	protein kinase binding	149	0	0.03	1	1	1	0.15692	0.15692	0.097
	GO:0043473	pigmentation	20	0	0	1	1	1	0.03417	0.03417	0.03417			GO:1990204	oxidoreductase complex	24	0	0	1	1	1	0.27419	0.27419	0.27419			GO:0030295	protein kinase activator activity	15	0	0	1	1	1	0.15864	0.15864	0.1586
	GO:0071300	cellular response to retinoic acid	16	0	0	1	1	1	0.03427	0.03427	0.03427			GO:0000313	organellar ribosome	14	0	0	1	1	1	0.2744	0.2744	1			GO:0017076	purine nucleotide binding	684	0	0.14	1	1	1	0.15897	0.15897	1
	GO:0006511	ubiquitin-dependent protein catabolic process	219	0	0.05	1	1	1	0.0041	0.03488	0.08468			GO:0005761	mitochondrial ribosome	14	0	0	1	1	1	0.2744	0.2744	0.2744			GO:0008135	translation factor activity, nucleic acid binding	52	0	0.01	1	1	1	0.16021	0.16021	0.0733
	GO:0009991	response to extracellular stimulus	137	0	0.03	1	1	1	0.03498	0.03498	1			GO:0030529	ribonucleoprotein complex	276	0	0.06	1	1	1	0.27522	0.27522	0.4368			GO:0016790	thiolester hydrolase activity	43	0	0.01	1	1	1	0.16026	0.16026	0.3767
	GO:0009593	detection of chemical stimulus	11	0	0	1	1	1	0.03503	0.03503	0.03503			GO:0000784	nuclear chromosome, telomeric region	10	0	0	1	1	1	0.28376	0.28376	0.28376			GO:0005099	Ras GTPase activator activity	41	0	0.01	1	1	1	0.16385	0.16385	0.4718
	GO:0030163	protein catabolic process	273	0	0.06	1	1	1	0.0005	0.03525	0.74344			GO:0005743	mitochondrial inner membrane	140	0	0.03	1	1	1	0.28531	0.28531	0.35184			GO:0005096	GTPase activator activity	89	0	0.02	1	1	1	0.16446	0.16446	0.3284
	GO:1900180	regulation of protein localization to nucleus	56	0	0.01	1	1	1	0.03546	0.03546	0.39543			GO:0034703	cation channel complex	30	0	0.01	1	1	1	0.28681	0.28681	0.3155			GO:0015079	potassium ion transmembrane transporter activity	25	0	0.01	1	1	1	0.16449	0.16449	0.509
	GO:0042398	cellular modified amino acid biosynthetic process	23	0	0	1	1	1	0.03582	0.03582	0.03582			GO:0030119	AP-type membrane coat adaptor complex	18	0	0	1	1	1	0.28861	0.28861	0.9998			GO:0005057	receptor signaling protein activity	51	0	0.01	1	1	1	0.16557	0.16557	0.5055
	GO:0048821	erythrocyte development	10	0	0	1	1	1	0.03587	0.03587	0.03587			GO:0005852	eukaryotic translation initiation factor 3 complex	13	0	0	1	1	1	0.29136	0.29136	0.29136			GO:0022838	substrate-specific channel activity	66	0	0.01	1	1	1	0.16596	0.16596	0.852
	GO:0007498	mesoderm development	30	0	0.01	1	1	1	0.0359	0.0359	0.1052			GO:0033017	sarcoplasmic reticulum membrane	10	0	0	1	1	1	0.29365	0.29365	0.29365			GO:0016627	oxidoreductase activity, acting on the CH-CH group of donors	34	0	0.01	1	1	1	0.1675	0.1675	0.0385
	GO:0006446	regulation of translational initiation	38	0	0.01	1	1	1	0.03594	0.03594	0.03594			GO:0030120	vesicle coat	22	0	0	1	1	1	0.29472	0.29472	0.23538			GO:0004879	ligand-activated sequence-specific DNA binding RNA polymerase II transcription factor activity	16	0	0	1	1	1	0.16816	0.16816	0.1682
	GO:0031328	positive regulation of cellular biosynthetic process	474	0	0.1	1	1	1	0.03632	0.03632	0.88167			GO:0031461	cullin-RING ubiquitin ligase complex	49	0	0.01	1	1	1	0.30725	0.30725	0.7774			GO:0098531	direct ligand regulated sequence-specific DNA binding transcription factor activity	16	0	0	1	1	1	0.16816	0.16816	1
	GO:0051650	establishment of vesicle localization	55	0	0.01	1	1	1	0.03687	0.03687	0.11685			GO:0048471	perinuclear region of cytoplasm	187	0	0.04	1	1	1	0.30925	0.30925	0.30925			GO:0032451	demethylase activity	12	0	0	1	1	1	0.16929	0.16929	0.1693
	GO:0033108	mitochondrial respiratory chain complex assembly	10	0	0	1	1	1	0.037	0.037	0.037			GO:0005643	nuclear pore	28	0	0.01	1	1	1	0.31091	0.31091	0.31091			GO:0035257	nuclear hormone receptor binding	46	0	0.01	1	1	1	0.1706	0.1706	0.7343
	GO:0043484	regulation of RNA splicing	34	0	0.01	1	1	1	0.00089	0.03753	0.08759			GO:0005622	intracellular	4305	1	0.87	0.8697	1	1	2.9e-06	0.3123	0.51876			GO:0000977	RNA polymerase II regulatory region sequence-specific DNA binding	41	0	0.01	1	1	1	0.17188	0.17188	0.1488
	GO:0048704	embryonic skeletal system morphogenesis	23	0	0	1	1	1	0.03765	0.03765	0.10634			GO:0031514	motile cilium	15	0	0	1	1	1	0.3134	0.3134	0.3134			GO:0019829	cation-transporting ATPase activity	25	0	0.01	1	1	1	0.17258	0.17258	0.0587
	GO:0007224	smoothened signaling pathway	37	0	0.01	1	1	1	0.0379	0.0379	0.1251			GO:0030662	coated vesicle membrane	49	0	0.01	1	1	1	0.31701	0.31701	1			GO:0022892	substrate-specific transporter activity	246	0	0.05	1	1	1	0.11345	0.17348	0.777
	GO:0019439	aromatic compound catabolic process	394	0	0.08	1	1	1	0.03844	0.03844	0.0462			GO:0043025	neuronal cell body	93	0	0.02	1	1	1	0.31877	0.31877	0.09934			GO:0070325	lipoprotein particle receptor binding	13	0	0	1	1	1	0.17674	0.17674	0.6274
	GO:0042440	pigment metabolic process	31	0	0.01	1	1	1	0.00179	0.03855	0.52773			GO:0044454	nuclear chromosome part	108	0	0.02	1	1	1	0.32016	0.32016	0.23787			GO:0019003	GDP binding	24	0	0	1	1	1	0.17701	0.17701	0.177
	GO:0046907	intracellular transport	605	0	0.13	1	1	1	0.00795	0.03876	0.20423			GO:0044444	cytoplasmic part	2613	1	0.53	0.5279	1	1	0.00131	0.32067	0.83138			GO:0031490	chromatin DNA binding	11	0	0	1	1	1	0.17949	0.17949	0.1795
	GO:0090207	regulation of triglyceride metabolic process	10	0	0	1	1	1	0.039	0.039	0.039			GO:0045111	intermediate filament cytoskeleton	29	0	0.01	1	1	1	0.32799	0.32799	0.47064			GO:0009055	electron carrier activity	30	0	0.01	1	1	1	0.18217	0.18217	0.1822
	GO:0007219	Notch signaling pathway	48	0	0.01	1	1	1	0.0392	0.0392	0.01042			GO:0000793	condensed chromosome	61	0	0.01	1	1	1	0.33448	0.33448	0.29649			GO:0005109	frizzled binding	10	0	0	1	1	1	0.18268	0.18268	0.1827
	GO:0006401	RNA catabolic process	83	0	0.02	1	1	1	0.03948	0.03948	0.11489			GO:1902495	transmembrane transporter complex	56	0	0.01	1	1	1	0.33587	0.33587	0.33524			GO:0008270	zinc ion binding	429	0	0.09	1	1	1	0.18299	0.18299	0.183
	GO:2000514	regulation of CD4-positive, alpha-beta T cell activation	14	0	0	1	1	1	0.03953	0.03953	0.17553			GO:0030665	clathrin-coated vesicle membrane	30	0	0.01	1	1	1	0.3386	0.3386	0.63493			GO:0016811	hydrolase activity, acting on carbon-nitrogen (but not peptide) bonds, in linear amides	28	0	0.01	1	1	1	0.18332	0.18332	0.1199
	GO:0001505	regulation of neurotransmitter levels	27	0	0.01	1	1	1	0.03983	0.03983	0.11188			GO:0005796	Golgi lumen	18	0	0	1	1	1	0.33943	0.33943	0.33943			GO:0008233	peptidase activity	196	0	0.04	1	1	1	0.18695	0.18695	0.3061
	GO:0006836	neurotransmitter transport	27	0	0.01	1	1	1	0.03983	0.03983	0.17428			GO:0008076	voltage-gated potassium channel complex	13	0	0	1	1	1	0.34223	0.34223	0.34223			GO:0016787	hydrolase activity	875	0	0.18	1	1	1	0.22676	0.19016	0.8954
	GO:0097191	extrinsic apoptotic signaling pathway	83	0	0.02	1	1	1	0.04015	0.04015	0.67821			GO:0034705	potassium channel complex	13	0	0	1	1	1	0.34223	0.34223	1			GO:0003777	microtubule motor activity	16	0	0	1	1	1	0.19026	0.19026	0.1903
	GO:0016050	vesicle organization	52	0	0.01	1	1	1	0.04045	0.04045	0.41804			GO:0031981	nuclear lumen	907	0	0.18	1	1	1	0.0009	0.34269	1			GO:0070011	peptidase activity, acting on L-amino acid peptides	185	0	0.04	1	1	1	0.1922	0.1922	0.8025
	GO:0006606	protein import into nucleus	91	0	0.02	1	1	1	0.04111	0.04111	0.69989			GO:0010494	cytoplasmic stress granule	20	0	0	1	1	1	0.34388	0.34388	0.34388			GO:0000062	fatty-acyl-CoA binding	13	0	0	1	1	1	0.19473	0.19473	0.1947
	GO:0044744	protein targeting to nucleus	91	0	0.02	1	1	1	0.04111	0.04111	1			GO:0098573	intrinsic component of mitochondrial membrane	16	0	0	1	1	1	0.3456	0.3456	0.41259			GO:0042625	ATPase activity, coupled to transmembrane movement of ions	26	0	0.01	1	1	1	0.19729	0.19729	1
	GO:1902593	single-organism nuclear import	91	0	0.02	1	1	1	0.04111	0.04111	1			GO:0016607	nuclear speck	93	0	0.02	1	1	1	0.3458	0.3458	0.3458			GO:0036459	ubiquitinyl hydrolase activity	40	0	0.01	1	1	1	0.19762	0.19762	1
	GO:0046890	regulation of lipid biosynthetic process	43	0	0.01	1	1	1	0.04152	0.04152	0.80154			GO:0005938	cell cortex	71	1	0.01	0.0143	1	1	0.34991	0.34991	0.34207			GO:0030551	cyclic nucleotide binding	10	0	0	1	1	1	0.20067	0.20067	0.2007
	GO:0046850	regulation of bone remodeling	10	0	0	1	1	1	0.04162	0.04162	0.04162			GO:1902554	serine/threonine protein kinase complex	19	0	0	1	1	1	0.35398	0.35398	0.35398			GO:0051015	actin filament binding	19	0	0	1	1	1	0.20107	0.20107	0.2011
	GO:1902692	regulation of neuroblast proliferation	10	0	0	1	1	1	0.04162	0.04162	0.04162			GO:0032580	Golgi cisterna membrane	31	0	0.01	1	1	1	0.35478	0.35478	0.35478			GO:0019900	kinase binding	167	0	0.03	1	1	1	0.20226	0.20226	0.4379
	GO:0051341	regulation of oxidoreductase activity	18	0	0	1	1	1	0.04171	0.04171	0.28366			GO:0030672	synaptic vesicle membrane	12	0	0	1	1	1	0.35788	0.35788	0.35788			GO:0004221	ubiquitin thiolesterase activity	31	0	0.01	1	1	1	0.20437	0.20437	0.2044
	GO:0007595	lactation	13	0	0	1	1	1	0.04171	0.04171	0.04171			GO:0044441	ciliary part	37	0	0.01	1	1	1	0.36304	0.36304	0.81921			GO:0002039	p53 binding	27	0	0.01	1	1	1	0.20584	0.20584	0.2058
	GO:0007507	heart development	148	0	0.03	1	1	1	0.04174	0.04174	0.09718			GO:0005791	rough endoplasmic reticulum	20	0	0	1	1	1	0.36467	0.36467	0.36467			GO:0048306	calcium-dependent protein binding	15	0	0	1	1	1	0.20717	0.20717	0.2072
	GO:0097285	cell-type specific apoptotic process	142	0	0.03	1	1	1	0.04199	0.04199	0.48274			GO:0000228	nuclear chromosome	124	0	0.03	1	1	1	0.36603	0.36603	0.54527			GO:0050750	low-density lipoprotein particle receptor binding	10	0	0	1	1	1	0.20726	0.20726	0.2073
	GO:0043069	negative regulation of programmed cell death	273	0	0.06	1	1	1	0.042	0.042	0.11812			GO:0031594	neuromuscular junction	14	0	0	1	1	1	0.36686	0.36686	0.36686			GO:0003729	mRNA binding	50	0	0.01	1	1	1	0.21167	0.21167	0.5023
	GO:0006271	DNA strand elongation involved in DNA replication	20	0	0	1	1	1	0.04218	0.04218	0.04218			GO:0043197	dendritic spine	30	0	0.01	1	1	1	0.36915	0.36915	0.36915			GO:0044822	poly(A) RNA binding	50	0	0.01	1	1	1	0.21167	0.21167	1
	GO:0032886	regulation of microtubule-based process	36	0	0.01	1	1	1	0.04269	0.04269	0.36142			GO:0044309	neuron spine	30	0	0.01	1	1	1	0.36915	0.36915	1			GO:0052689	carboxylic ester hydrolase activity	28	0	0.01	1	1	1	0.21322	0.21322	0.2132
	GO:0010604	positive regulation of macromolecule metabolic process	742	0	0.16	1	1	1	0.00943	0.04321	0.61436			GO:0030659	cytoplasmic vesicle membrane	134	0	0.03	1	1	1	0.37026	0.37026	0.64354			GO:0008201	heparin binding	41	0	0.01	1	1	1	0.21336	0.21336	0.2134
	GO:0033157	regulation of intracellular protein transport	75	0	0.02	1	1	1	0.04327	0.04327	0.22655			GO:0030864	cortical actin cytoskeleton	10	0	0	1	1	1	0.37304	0.37304	0.37304			GO:0019209	kinase activator activity	17	0	0	1	1	1	0.21561	0.21561	0.6944
	GO:0000245	spliceosomal complex assembly	19	0	0	1	1	1	0.04336	0.04336	0.13928			GO:0005925	focal adhesion	49	0	0.01	1	1	1	0.37542	0.37542	0.37542			GO:0019888	protein phosphatase regulator activity	20	0	0	1	1	1	0.21692	0.21692	0.2169
	GO:0006997	nucleus organization	47	0	0.01	1	1	1	0.04363	0.04363	0.01335			GO:0030118	clathrin coat	23	0	0	1	1	1	0.38154	0.38154	0.60304			GO:0032934	sterol binding	11	0	0	1	1	1	0.21842	0.21842	0.2184
	GO:0010557	positive regulation of macromolecule biosynthetic process	454	0	0.1	1	1	1	0.04375	0.04375	0.30079			GO:0046930	pore complex	32	0	0.01	1	1	1	0.38514	0.38514	0.67842			GO:0008094	DNA-dependent ATPase activity	28	0	0.01	1	1	1	0.22009	0.22009	0.0751
	GO:0042116	macrophage activation	10	0	0	1	1	1	0.04417	0.04417	0.04417			GO:0005871	kinesin complex	14	0	0	1	1	1	0.38736	0.38736	0.38736			GO:0050660	flavin adenine dinucleotide binding	39	0	0.01	1	1	1	0.22101	0.22101	0.221
	GO:0060765	regulation of androgen receptor signaling pathway	11	0	0	1	1	1	0.04466	0.04466	0.04466			GO:0035097	histone methyltransferase complex	32	0	0.01	1	1	1	0.38828	0.38828	0.41625			GO:0032947	protein complex scaffold	17	0	0	1	1	1	0.22179	0.22179	0.2218
	GO:0030330	DNA damage response, signal transduction by p53 class mediator	53	0	0.01	1	1	1	0.00016	0.04512	0.07681			GO:0005778	peroxisomal membrane	29	0	0.01	1	1	1	0.39007	0.39007	0.39007			GO:0003995	acyl-CoA dehydrogenase activity	10	0	0	1	1	1	0.22382	0.22382	0.2238
	GO:0019941	modification-dependent protein catabolic process	221	0	0.05	1	1	1	0.00548	0.04543	0.89005			GO:0031903	microbody membrane	29	0	0.01	1	1	1	0.39007	0.39007	1			GO:0035064	methylated histone residue binding	19	0	0	1	1	1	0.22459	0.22459	0.2246
	GO:0016445	somatic diversification of immunoglobulins	20	0	0	1	1	1	0.04596	0.04596	0.56431			GO:0070461	SAGA-type complex	15	0	0	1	1	1	0.39137	0.39137	0.39137			GO:0030544	Hsp70 protein binding	10	0	0	1	1	1	0.22796	0.22796	0.228
	GO:0060840	artery development	16	0	0	1	1	1	0.04602	0.04602	0.99822			GO:0030496	midbody	44	0	0.01	1	1	1	0.39398	0.39398	0.39398			GO:0004521	endoribonuclease activity	11	0	0	1	1	1	0.22859	0.22859	0.2286
	GO:0071356	cellular response to tumor necrosis factor	28	0	0.01	1	1	1	0.04629	0.04629	0.04629			GO:0030658	transport vesicle membrane	22	0	0	1	1	1	0.3946	0.3946	0.75705			GO:0033764	steroid dehydrogenase activity, acting on the CH-OH group of donors, NAD or NADP as acceptor	11	0	0	1	1	1	0.22873	0.22873	0.2287
	GO:0002828	regulation of type 2 immune response	10	0	0	1	1	1	0.04641	0.04641	0.04641			GO:0000123	histone acetyltransferase complex	39	0	0.01	1	1	1	0.39674	0.39674	0.48843			GO:0031683	G-protein beta/gamma-subunit complex binding	16	0	0	1	1	1	0.22965	0.22965	0.2297
	GO:0043523	regulation of neuron apoptotic process	73	0	0.02	1	1	1	0.04659	0.04659	0.93185			GO:0031248	protein acetyltransferase complex	39	0	0.01	1	1	1	0.39674	0.39674	1			GO:0004497	monooxygenase activity	19	0	0	1	1	1	0.22978	0.22978	0.2298
	GO:0006891	intra-Golgi vesicle-mediated transport	13	0	0	1	1	1	0.04666	0.04666	0.04666			GO:1902493	acetyltransferase complex	39	0	0.01	1	1	1	0.39674	0.39674	1			GO:0051287	NAD binding	30	0	0.01	1	1	1	0.23213	0.23213	0.2321
	GO:0032371	regulation of sterol transport	11	0	0	1	1	1	0.0468	0.0468	1			GO:0005771	multivesicular body	11	0	0	1	1	1	0.40152	0.40152	0.40152			GO:0016810	hydrolase activity, acting on carbon-nitrogen (but not peptide) bonds	48	0	0.01	1	1	1	0.23771	0.23771	0.4424
	GO:0032374	regulation of cholesterol transport	11	0	0	1	1	1	0.0468	0.0468	0.0468			GO:0016605	PML body	37	0	0.01	1	1	1	0.40372	0.40372	0.40372			GO:0071813	lipoprotein particle binding	12	0	0	1	1	1	0.23783	0.23783	0.2378
	GO:0055114	oxidation-reduction process	320	0	0.07	1	1	1	0.04695	0.04695	0.08972			GO:0016469	proton-transporting two-sector ATPase complex	13	0	0	1	1	1	0.40478	0.40478	0.51252			GO:0071814	protein-lipid complex binding	12	0	0	1	1	1	0.23783	0.23783	1
	GO:0006887	exocytosis	84	0	0.02	1	1	1	0.04707	0.04707	0.01514			GO:0098589	membrane region	413	0	0.08	1	1	1	0.40532	0.40532	1			GO:0008022	protein C-terminus binding	76	0	0.02	1	1	1	0.24008	0.24008	0.2401
	GO:0060070	canonical Wnt signaling pathway	58	0	0.01	1	1	1	0.04747	0.04747	0.66654			GO:0044297	cell body	111	0	0.02	1	1	1	0.4079	0.4079	0.62688			GO:0005484	SNAP receptor activity	13	0	0	1	1	1	0.24045	0.24045	0.2404
	GO:0051603	proteolysis involved in cellular protein catabolic process	232	0	0.05	1	1	1	0.00176	0.04749	0.19469			GO:0070469	respiratory chain	14	0	0	1	1	1	0.40981	0.40981	0.9705			GO:0051539	4 iron, 4 sulfur cluster binding	15	0	0	1	1	1	0.24098	0.24098	0.241
	GO:0046039	GTP metabolic process	195	0	0.04	1	1	1	0.04755	0.04755	0.84369			GO:0031968	organelle outer membrane	58	0	0.01	1	1	1	0.41112	0.41112	0.4303			GO:0042054	histone methyltransferase activity	23	0	0	1	1	1	0.24245	0.24245	0.5713
	GO:0001676	long-chain fatty acid metabolic process	30	0	0.01	1	1	1	0.04777	0.04777	0.22128			GO:0034708	methyltransferase complex	35	0	0.01	1	1	1	0.41145	0.41145	0.81786			GO:0051213	dioxygenase activity	34	0	0.01	1	1	1	0.24939	0.24939	0.9314
	GO:0006457	protein folding	97	0	0.02	1	1	1	0.04793	0.04793	0.01624			GO:0044420	extracellular matrix part	48	1	0.01	0.0097	1	1	0.41207	0.41207	0.56849			GO:0016818	hydrolase activity, acting on acid anhydrides, in phosphorus-containing anhydrides	304	0	0.06	1	1	1	0.06478	0.24974	0.6613
	GO:1901214	regulation of neuron death	77	0	0.02	1	1	1	0.04821	0.04821	0.41072			GO:0044422	organelle part	2470	1	0.5	0.499	1	1	1.2e-06	0.41345	0.99994			GO:0004518	nuclease activity	68	0	0.01	1	1	1	0.25331	0.25331	0.9884
	GO:0010771	negative regulation of cell morphogenesis involved in differentiation	10	0	0	1	1	1	0.04851	0.04851	0.04851			GO:0031225	anchored component of membrane	20	0	0	1	1	1	0.415	0.415	0.415			GO:0038024	cargo receptor activity	22	0	0	1	1	1	0.25345	0.25345	0.398
	GO:0006694	steroid biosynthetic process	62	0	0.01	1	1	1	0.0487	0.0487	0.38527			GO:0005884	actin filament	17	1	0	0.0034	0.0034	0.0034	0.41558	0.41558	0.41558			GO:0004197	cysteine-type endopeptidase activity	34	0	0.01	1	1	1	0.25549	0.25549	0.2555
	GO:0042771	intrinsic apoptotic signaling pathway in response to DNA damage by p53 class mediator	14	0	0	1	1	1	0.04875	0.04875	0.04875			GO:0031090	organelle membrane	976	0	0.2	1	1	1	0.20666	0.41701	0.40483			GO:0016829	lyase activity	76	0	0.02	1	1	1	0.26102	0.26102	0.0943
	GO:0030879	mammary gland development	44	0	0.01	1	1	1	0.04888	0.04888	0.57522			GO:0019867	outer membrane	61	0	0.01	1	1	1	0.41927	0.41927	0.71032			GO:0008514	organic anion transmembrane transporter activity	33	0	0.01	1	1	1	0.26259	0.26259	0.657
	GO:0015672	monovalent inorganic cation transport	90	0	0.02	1	1	1	0.04931	0.04931	0.05697			GO:0005886	plasma membrane	1025	0	0.21	1	1	1	0.4211	0.4211	0.31221			GO:0016462	pyrophosphatase activity	303	0	0.06	1	1	1	0.07255	0.26335	1
	GO:0048736	appendage development	36	0	0.01	1	1	1	0.04942	0.04942	1			GO:0031901	early endosome membrane	27	0	0.01	1	1	1	0.42742	0.42742	0.42742			GO:0016746	transferase activity, transferring acyl groups	102	0	0.02	1	1	1	0.26376	0.26376	0.4724
	GO:0060173	limb development	36	0	0.01	1	1	1	0.04942	0.04942	0.83013			GO:0005882	intermediate filament	15	0	0	1	1	1	0.42912	0.42912	0.42912			GO:0016747	transferase activity, transferring acyl groups other than amino-acyl groups	87	0	0.02	1	1	1	0.26771	0.26771	0.1884
	GO:0031668	cellular response to extracellular stimulus	74	0	0.02	1	1	1	0.05004	0.05004	0.9997			GO:1990234	transferase complex	163	0	0.03	1	1	1	0.42974	0.42974	0.54641			GO:0016597	amino acid binding	37	0	0.01	1	1	1	0.26828	0.26828	0.6365
	GO:0046700	heterocycle catabolic process	391	0	0.08	1	1	1	0.05005	0.05005	0.05506			GO:0005815	microtubule organizing center	187	0	0.04	1	1	1	0.43523	0.43523	0.55684			GO:0042393	histone binding	49	0	0.01	1	1	1	0.26935	0.26935	0.4669
	GO:0042991	transcription factor import into nucleus	25	0	0.01	1	1	1	0.05019	0.05019	0.72152			GO:0012505	endomembrane system	1160	0	0.23	1	1	1	0.1883	0.43663	0.8328			GO:0016229	steroid dehydrogenase activity	13	0	0	1	1	1	0.27132	0.27132	0.5134
	GO:0048863	stem cell differentiation	91	0	0.02	1	1	1	0.05035	0.05035	0.54514			GO:0005912	adherens junction	78	0	0.02	1	1	1	0.43709	0.43709	0.13119			GO:0005254	chloride channel activity	11	0	0	1	1	1	0.27235	0.27235	0.2723
	GO:0050680	negative regulation of epithelial cell proliferation	30	0	0.01	1	1	1	0.05045	0.05045	0.05045			GO:0031526	brush border membrane	12	0	0	1	1	1	0.43756	0.43756	0.43756			GO:0005249	voltage-gated potassium channel activity	13	0	0	1	1	1	0.27277	0.27277	0.2728
	GO:0032387	negative regulation of intracellular transport	32	0	0.01	1	1	1	0.05053	0.05053	0.16559			GO:0032592	integral component of mitochondrial membrane	15	0	0	1	1	1	0.43967	0.43967	0.43967			GO:0016853	isomerase activity	74	0	0.02	1	1	1	0.27735	0.27735	0.2721
	GO:0006959	humoral immune response	19	0	0	1	1	1	0.05069	0.05069	0.05069			GO:0016363	nuclear matrix	44	0	0.01	1	1	1	0.44301	0.44301	0.44301			GO:0016491	oxidoreductase activity	268	0	0.05	1	1	1	0.01574	0.27915	0.7343
	GO:0006406	mRNA export from nucleus	38	0	0.01	1	1	1	0.0507	0.0507	0.0507			GO:0002102	podosome	10	1	0	0.002	0.002	0.002	0.44353	0.44353	0.44353			GO:0005506	iron ion binding	41	0	0.01	1	1	1	0.28121	0.28121	0.2812
	GO:0060048	cardiac muscle contraction	25	0	0.01	1	1	1	0.05084	0.05084	0.20692			GO:0005741	mitochondrial outer membrane	50	0	0.01	1	1	1	0.44851	0.44851	0.44851			GO:0036442	hydrogen-exporting ATPase activity	10	0	0	1	1	1	0.28329	0.28329	0.2833
	GO:0060563	neuroepithelial cell differentiation	10	0	0	1	1	1	0.05085	0.05085	0.05085			GO:0030667	secretory granule membrane	18	0	0	1	1	1	0.4489	0.4489	0.4489			GO:0044769	ATPase activity, coupled to transmembrane movement of ions, rotational mechanism	10	0	0	1	1	1	0.28329	0.28329	0.2833
	GO:0010833	telomere maintenance via telomere lengthening	17	0	0	1	1	1	0.05088	0.05088	0.23431			GO:0015030	Cajal body	17	0	0	1	1	1	0.45968	0.45968	0.45968			GO:0015267	channel activity	70	0	0.01	1	1	1	0.28347	0.28347	0.8694
	GO:0009203	ribonucleoside triphosphate catabolic process	231	0	0.05	1	1	1	0.05125	0.05125	1			GO:0030315	T-tubule	14	0	0	1	1	1	0.46052	0.46052	0.46052			GO:0022803	passive transmembrane transporter activity	70	0	0.01	1	1	1	0.28347	0.28347	1
	GO:0009207	purine ribonucleoside triphosphate catabolic process	231	0	0.05	1	1	1	0.05125	0.05125	1			GO:0033116	endoplasmic reticulum-Golgi intermediate compartment membrane	18	0	0	1	1	1	0.46066	0.46066	0.46066			GO:0050661	NADP binding	20	0	0	1	1	1	0.28633	0.28633	0.2863
	GO:0051169	nuclear transport	197	0	0.04	1	1	1	0.05134	0.05134	0.98266			GO:0030117	membrane coat	40	0	0.01	1	1	1	0.46141	0.46141	0.03014			GO:0043178	alcohol binding	21	0	0	1	1	1	0.28692	0.28692	0.4769
	GO:0051726	regulation of cell cycle	296	0	0.06	1	1	1	0.0158	0.05147	0.77348			GO:0048475	coated membrane	40	0	0.01	1	1	1	0.46141	0.46141	1			GO:0015108	chloride transmembrane transporter activity	15	0	0	1	1	1	0.28836	0.28836	0.5814
	GO:0046822	regulation of nucleocytoplasmic transport	65	0	0.01	1	1	1	0.05205	0.05205	0.37894			GO:0070161	anchoring junction	81	0	0.02	1	1	1	0.46211	0.46211	0.69769			GO:0043167	ion binding	1940	0	0.4	1	1	1	0.29087	0.29087	1
	GO:0035411	catenin import into nucleus	10	0	0	1	1	1	0.05239	0.05239	0.05239			GO:0060170	ciliary membrane	14	0	0	1	1	1	0.47323	0.47323	0.47323			GO:0047485	protein N-terminus binding	40	0	0.01	1	1	1	0.29152	0.29152	0.2915
	GO:0060759	regulation of response to cytokine stimulus	28	0	0.01	1	1	1	0.05261	0.05261	0.21579			GO:0005924	cell-substrate adherens junction	52	0	0.01	1	1	1	0.47339	0.47339	0.81917			GO:0003700	sequence-specific DNA binding transcription factor activity	290	0	0.06	1	1	1	0.2917	0.2917	0.3856
	GO:0045471	response to ethanol	33	0	0.01	1	1	1	0.05266	0.05266	0.05266			GO:0031252	cell leading edge	117	0	0.02	1	1	1	0.47844	0.47844	0.39152			GO:0046966	thyroid hormone receptor binding	10	0	0	1	1	1	0.29252	0.29252	0.2925
	GO:1901605	alpha-amino acid metabolic process	100	0	0.02	1	1	1	0.05322	0.05322	0.02532			GO:0019005	SCF ubiquitin ligase complex	13	0	0	1	1	1	0.48096	0.48096	0.48096			GO:0043175	RNA polymerase core enzyme binding	10	0	0	1	1	1	0.29419	0.29419	0.2942
	GO:0022900	electron transport chain	29	0	0.01	1	1	1	0.05335	0.05335	0.14308			GO:0009898	cytoplasmic side of plasma membrane	19	0	0	1	1	1	0.48502	0.48502	0.48502			GO:0015293	symporter activity	28	0	0.01	1	1	1	0.29446	0.29446	0.4643
	GO:0060191	regulation of lipase activity	41	0	0.01	1	1	1	0.05357	0.05357	0.43235			GO:0044448	cell cortex part	32	1	0.01	0.0065	1	1	0.48518	0.48518	0.31294			GO:0019783	small conjugating protein-specific protease activity	34	0	0.01	1	1	1	0.29805	0.29805	0.5153
	GO:0045622	regulation of T-helper cell differentiation	10	0	0	1	1	1	0.05365	0.05365	0.05365			GO:0044450	microtubule organizing center part	35	0	0.01	1	1	1	0.48569	0.48569	0.65304			GO:0018024	histone-lysine N-methyltransferase activity	18	0	0	1	1	1	0.30078	0.30078	0.3008
	GO:0007584	response to nutrient	64	0	0.01	1	1	1	0.05375	0.05375	0.80069			GO:0045121	membrane raft	63	0	0.01	1	1	1	0.4896	0.4896	0.65611			GO:0015662	ATPase activity, coupled to transmembrane movement of ions, phosphorylative mechanism	13	0	0	1	1	1	0.30081	0.30081	0.3008
	GO:1901069	guanosine-containing compound catabolic process	194	0	0.04	1	1	1	0.05395	0.05395	0.90864			GO:0005669	transcription factor TFIID complex	10	0	0	1	1	1	0.49068	0.49068	0.49068			GO:0016817	hydrolase activity, acting on acid anhydrides	305	0	0.06	1	1	1	0.07602	0.30098	1
	GO:0002262	myeloid cell homeostasis	49	0	0.01	1	1	1	0.054	0.054	0.88155			GO:0032991	macromolecular complex	1508	1	0.3	0.3046	1	1	0.00014	0.49413	1			GO:0046906	tetrapyrrole binding	33	0	0.01	1	1	1	0.3029	0.3029	0.3772
	GO:0048839	inner ear development	31	0	0.01	1	1	1	0.05458	0.05458	0.05038			GO:0032994	protein-lipid complex	13	0	0	1	1	1	0.4944	0.4944	0.15794			GO:0005253	anion channel activity	12	0	0	1	1	1	0.3116	0.3116	0.8827
	GO:0001959	regulation of cytokine-mediated signaling pathway	25	0	0.01	1	1	1	0.05572	0.05572	0.05546			GO:0033178	proton-transporting two-sector ATPase complex, catalytic domain	10	0	0	1	1	1	0.49893	0.49893	0.49893			GO:0008408	3'-5' exonuclease activity	23	0	0	1	1	1	0.31173	0.31173	0.2658
	GO:0021549	cerebellum development	22	0	0	1	1	1	0.05599	0.05599	0.11999			GO:0012506	vesicle membrane	140	0	0.03	1	1	1	0.49957	0.49957	0.78607			GO:0005085	guanyl-nucleotide exchange factor activity	62	0	0.01	1	1	1	0.31334	0.31334	0.102
	GO:0022037	metencephalon development	22	0	0	1	1	1	0.05599	0.05599	1			GO:0045202	synapse	139	0	0.03	1	1	1	0.50526	0.50526	0.52761			GO:1901681	sulfur compound binding	55	0	0.01	1	1	1	0.31366	0.31366	0.8593
	GO:0046503	glycerolipid catabolic process	17	0	0	1	1	1	0.05609	0.05609	0.44424			GO:0000922	spindle pole	46	0	0.01	1	1	1	0.507	0.507	0.507			GO:0003678	DNA helicase activity	39	0	0.01	1	1	1	0.31411	0.31411	0.074
	GO:0030177	positive regulation of Wnt signaling pathway	30	0	0.01	1	1	1	0.05632	0.05632	0.2737			GO:0030141	secretory granule	74	0	0.01	1	1	1	0.50815	0.50815	0.31643			GO:0001071	nucleic acid binding transcription factor activity	291	0	0.06	1	1	1	0.31856	0.31856	0.9277
	GO:0016101	diterpenoid metabolic process	18	0	0	1	1	1	0.05632	0.05632	0.1895			GO:0033267	axon part	26	0	0.01	1	1	1	0.50834	0.50834	0.55216			GO:0016765	transferase activity, transferring alkyl or aryl (other than methyl) groups	23	0	0	1	1	1	0.32261	0.32261	0.2943
	GO:0051701	interaction with host	156	0	0.03	1	1	1	0.05665	0.05665	0.85692			GO:0030532	small nuclear ribonucleoprotein complex	14	0	0	1	1	1	0.51137	0.51137	0.51137			GO:0072341	modified amino acid binding	18	0	0	1	1	1	0.32415	0.32415	0.3242
	GO:0044765	single-organism transport	1012	0	0.22	1	1	1	0.02005	0.05707	0.24723			GO:0098588	bounding membrane of organelle	752	0	0.15	1	1	1	0.23272	0.51184	0.23748			GO:0015297	antiporter activity	18	0	0	1	1	1	0.32425	0.32425	0.3242
	GO:0044257	cellular protein catabolic process	238	0	0.05	1	1	1	0.00105	0.05736	0.39593			GO:0071944	cell periphery	1051	1	0.21	0.2123	1	1	0.51508	0.51508	0.45148			GO:0015276	ligand-gated ion channel activity	17	0	0	1	1	1	0.32438	0.32438	0.3244
	GO:0061025	membrane fusion	41	0	0.01	1	1	1	0.0579	0.0579	0.04816			GO:0031227	intrinsic component of endoplasmic reticulum membrane	45	0	0.01	1	1	1	0.51517	0.51517	0.55806			GO:0022834	ligand-gated channel activity	17	0	0	1	1	1	0.32438	0.32438	1
	GO:0071103	DNA conformation change	56	0	0.01	1	1	1	0.05888	0.05888	0.5709			GO:0030863	cortical cytoskeleton	15	1	0	0.003	0.003	0.003	0.51694	0.51694	0.62962			GO:0008565	protein transporter activity	37	0	0.01	1	1	1	0.32516	0.32516	0.3252
	GO:0001709	cell fate determination	12	0	0	1	1	1	0.05915	0.05915	0.05915			GO:0042175	nuclear outer membrane-endoplasmic reticulum membrane network	308	0	0.06	1	1	1	0.51768	0.51768	0.41934			GO:0008092	cytoskeletal protein binding	227	1	0.05	0.046	0.046	1	0.32603	0.32603	0.7646
	GO:0042308	negative regulation of protein import into nucleus	20	0	0	1	1	1	0.05925	0.05925	0.32556			GO:0034702	ion channel complex	46	0	0.01	1	1	1	0.51799	0.51799	0.96723			GO:0008373	sialyltransferase activity	11	0	0	1	1	1	0.33024	0.33024	0.3302
	GO:0034641	cellular nitrogen compound metabolic process	2079	0	0.44	1	1	1	0.00303	0.05928	0.01621			GO:0043596	nuclear replication fork	13	0	0	1	1	1	0.5216	0.5216	0.5216			GO:0003676	nucleic acid binding	1077	0	0.22	1	1	1	0.025	0.33207	0.3678
	GO:0006778	porphyrin-containing compound metabolic process	25	0	0.01	1	1	1	0.00248	0.05931	0.52715			GO:0043209	myelin sheath	14	0	0	1	1	1	0.52229	0.52229	0.52229			GO:0019904	protein domain specific binding	213	0	0.04	1	1	1	0.33628	0.33628	0.006
	GO:0031327	negative regulation of cellular biosynthetic process	384	0	0.08	1	1	1	0.05948	0.05948	0.1405			GO:0055037	recycling endosome	32	0	0.01	1	1	1	0.52433	0.52433	0.99577			GO:0016788	hydrolase activity, acting on ester bonds	281	0	0.06	1	1	1	0.33641	0.33641	0.9206
	GO:0010721	negative regulation of cell development	37	0	0.01	1	1	1	0.0596	0.0596	0.84524			GO:0030660	Golgi-associated vesicle membrane	22	0	0	1	1	1	0.52465	0.52465	0.62182			GO:0005342	organic acid transmembrane transporter activity	24	0	0	1	1	1	0.33815	0.33815	1
	GO:2001237	negative regulation of extrinsic apoptotic signaling pathway	39	0	0.01	1	1	1	0.05971	0.05971	0.12506			GO:0005793	endoplasmic reticulum-Golgi intermediate compartment	41	0	0.01	1	1	1	0.52602	0.52602	0.68275			GO:0046943	carboxylic acid transmembrane transporter activity	24	0	0	1	1	1	0.33815	0.33815	0.8611
	GO:0043370	regulation of CD4-positive, alpha-beta T cell differentiation	13	0	0	1	1	1	0.06032	0.06032	0.56464			GO:0044433	cytoplasmic vesicle part	159	0	0.03	1	1	1	0.53108	0.53108	0.41892			GO:0005525	GTP binding	143	0	0.03	1	1	1	0.3384	0.3384	0.3384
	GO:0009110	vitamin biosynthetic process	14	0	0	1	1	1	0.06032	0.06032	0.06032			GO:0015629	actin cytoskeleton	121	1	0.02	0.0244	1	1	0.53333	0.53333	0.86707			GO:0016651	oxidoreductase activity, acting on NAD(P)H	20	0	0	1	1	1	0.34182	0.34182	0.3304
	GO:0051093	negative regulation of developmental process	183	0	0.04	1	1	1	0.06067	0.06067	0.27265			GO:0005788	endoplasmic reticulum lumen	61	0	0.01	1	1	1	0.53562	0.53562	0.53562			GO:0005319	lipid transporter activity	21	0	0	1	1	1	0.34529	0.34529	0.3453
	GO:0042787	protein ubiquitination involved in ubiquitin-dependent protein catabolic process	32	0	0.01	1	1	1	0.0608	0.0608	0.0608			GO:0098562	cytoplasmic side of membrane	22	0	0	1	1	1	0.53713	0.53713	0.52184			GO:0005044	scavenger receptor activity	16	0	0	1	1	1	0.3472	0.3472	0.3472
	GO:0000079	regulation of cyclin-dependent protein serine/threonine kinase activity	30	0	0.01	1	1	1	0.06104	0.06104	0.06104			GO:0005814	centriole	20	0	0	1	1	1	0.54177	0.54177	0.54177			GO:0003682	chromatin binding	153	0	0.03	1	1	1	0.3481	0.3481	0.3497
	GO:0060333	interferon-gamma-mediated signaling pathway	16	0	0	1	1	1	0.0617	0.0617	0.0617			GO:0030663	COPI-coated vesicle membrane	11	0	0	1	1	1	0.54362	0.54362	0.2192			GO:0050839	cell adhesion molecule binding	22	0	0	1	1	1	0.34922	0.34922	0.7785
	GO:0007264	small GTPase mediated signal transduction	268	0	0.06	1	1	1	0.06219	0.06219	0.06122			GO:0005901	caveola	26	0	0.01	1	1	1	0.55159	0.55159	0.55159			GO:0022857	transmembrane transporter activity	222	0	0.05	1	1	1	0.25968	0.35039	0.326
	GO:0072332	intrinsic apoptotic signaling pathway by p53 class mediator	21	0	0	1	1	1	0.06224	0.06224	0.16181			GO:0034704	calcium channel complex	14	0	0	1	1	1	0.55845	0.55845	0.55845			GO:0003727	single-stranded RNA binding	26	0	0.01	1	1	1	0.35072	0.35072	0.5698
	GO:0043500	muscle adaptation	20	0	0	1	1	1	0.06226	0.06226	0.05998			GO:0030027	lamellipodium	56	0	0.01	1	1	1	0.56222	0.56222	0.56222			GO:0003730	mRNA 3'-UTR binding	15	0	0	1	1	1	0.35221	0.35221	0.3522
	GO:0048193	Golgi vesicle transport	101	0	0.02	1	1	1	0.00337	0.06264	0.04669			GO:0005849	mRNA cleavage factor complex	10	0	0	1	1	1	0.56384	0.56384	0.56384			GO:0061134	peptidase regulator activity	50	0	0.01	1	1	1	0.3524	0.3524	1
	GO:0071840	cellular component organization or biogenesis	1648	0	0.35	1	1	1	0.02134	0.06271	1			GO:0030135	coated vesicle	91	0	0.02	1	1	1	0.56684	0.56684	0.70223			GO:0005545	1-phosphatidylinositol binding	12	0	0	1	1	1	0.35314	0.35314	0.3531
	GO:0009143	nucleoside triphosphate catabolic process	232	0	0.05	1	1	1	0.06305	0.06305	1			GO:0005789	endoplasmic reticulum membrane	301	0	0.06	1	1	1	0.57041	0.57041	0.70207			GO:0001046	core promoter sequence-specific DNA binding	17	0	0	1	1	1	0.35939	0.35939	0.4022
	GO:0009146	purine nucleoside triphosphate catabolic process	232	0	0.05	1	1	1	0.06305	0.06305	0.99392			GO:0035770	ribonucleoprotein granule	40	0	0.01	1	1	1	0.57155	0.57155	0.99226			GO:0008017	microtubule binding	48	0	0.01	1	1	1	0.36354	0.36354	0.3635
	GO:0021545	cranial nerve development	10	0	0	1	1	1	0.06366	0.06366	0.06366			GO:0044391	ribosomal subunit	34	0	0.01	1	1	1	0.57198	0.57198	1			GO:0030971	receptor tyrosine kinase binding	15	0	0	1	1	1	0.3659	0.3659	0.3659
	GO:0043066	negative regulation of apoptotic process	271	0	0.06	1	1	1	0.06382	0.06382	0.10642			GO:0044440	endosomal part	121	0	0.02	1	1	1	0.01178	0.57329	0.57329			GO:0019213	deacetylase activity	15	0	0	1	1	1	0.37047	0.37047	0.1801
	GO:0051402	neuron apoptotic process	80	0	0.02	1	1	1	0.06455	0.06455	0.60636			GO:0005689	U12-type spliceosomal complex	11	0	0	1	1	1	0.57841	0.57841	0.57841			GO:0000981	sequence-specific DNA binding RNA polymerase II transcription factor activity	82	0	0.02	1	1	1	0.37104	0.37104	0.5241
	GO:0043583	ear development	39	0	0.01	1	1	1	0.06564	0.06564	0.20885			GO:0043229	intracellular organelle	3750	1	0.76	0.7576	1	1	9.1e-05	0.58028	0.91945			GO:0005200	structural constituent of cytoskeleton	17	0	0	1	1	1	0.37207	0.37207	0.3721
	GO:0034622	cellular macromolecular complex assembly	211	0	0.04	1	1	1	0.06566	0.06566	0.53377			GO:0016235	aggresome	10	0	0	1	1	1	0.58317	0.58317	0.58317			GO:0016796	exonuclease activity, active with either ribo- or deoxyribonucleic acids and producing 5'-phosphomon...	22	0	0	1	1	1	0.37519	0.37519	0.9954
	GO:0016053	organic acid biosynthetic process	136	0	0.03	1	1	1	0.06573	0.06573	1			GO:0044432	endoplasmic reticulum part	347	0	0.07	1	1	1	0.58361	0.58361	0.20497			GO:0004713	protein tyrosine kinase activity	156	0	0.03	1	1	1	0.37955	0.37955	0.6301
	GO:0046394	carboxylic acid biosynthetic process	136	0	0.03	1	1	1	0.06573	0.06573	0.60916			GO:0031982	vesicle	374	0	0.08	1	1	1	0.58533	0.58533	0.13475			GO:0005244	voltage-gated ion channel activity	31	0	0.01	1	1	1	0.38324	0.38324	0.8197
	GO:0009893	positive regulation of metabolic process	796	0	0.17	1	1	1	0.01653	0.066	1			GO:0000152	nuclear ubiquitin ligase complex	12	0	0	1	1	1	0.58538	0.58538	0.58538			GO:0022832	voltage-gated channel activity	31	0	0.01	1	1	1	0.38324	0.38324	1
	GO:0048519	negative regulation of biological process	1179	0	0.25	1	1	1	0.03895	0.0661	0.39485			GO:0044665	MLL1/2 complex	14	0	0	1	1	1	0.58761	0.58761	1			GO:0001540	beta-amyloid binding	12	0	0	1	1	1	0.3871	0.3871	0.3871
	GO:0070997	neuron death	86	0	0.02	1	1	1	0.0661	0.0661	0.59918			GO:0071339	MLL1 complex	14	0	0	1	1	1	0.58761	0.58761	0.58761			GO:0004843	ubiquitin-specific protease activity	30	0	0.01	1	1	1	0.38868	0.38868	0.3887
	GO:0016447	somatic recombination of immunoglobulin gene segments	19	0	0	1	1	1	0.06614	0.06614	0.21895			GO:0005783	endoplasmic reticulum	498	0	0.1	1	1	1	0.59528	0.59528	0.77158			GO:0004872	receptor activity	217	0	0.04	1	1	1	0.38972	0.38972	0.0289
	GO:0065008	regulation of biological quality	944	0	0.2	1	1	1	0.0181	0.06625	0.1758			GO:0000791	euchromatin	10	0	0	1	1	1	0.59635	0.59635	0.59635			GO:0005215	transporter activity	306	0	0.06	1	1	1	0.26576	0.39101	0.1356
	GO:0043297	apical junction assembly	21	0	0	1	1	1	0.06634	0.06634	0.0256			GO:0031988	membrane-bounded vesicle	337	0	0.07	1	1	1	0.59853	0.59853	0.76375			GO:0044325	ion channel binding	17	0	0	1	1	1	0.39133	0.39133	0.3913
	GO:0043534	blood vessel endothelial cell migration	21	0	0	1	1	1	0.0671	0.0671	0.09492			GO:0005798	Golgi-associated vesicle	34	0	0.01	1	1	1	0.60231	0.60231	0.19787			GO:0008235	metalloexopeptidase activity	12	0	0	1	1	1	0.39172	0.39172	0.3917
	GO:0048705	skeletal system morphogenesis	63	0	0.01	1	1	1	0.06718	0.06718	0.17731			GO:0034358	plasma lipoprotein particle	12	0	0	1	1	1	0.60237	0.60237	0.60237			GO:0004714	transmembrane receptor protein tyrosine kinase activity	17	0	0	1	1	1	0.3956	0.3956	0.3956
	GO:0044711	single-organism biosynthetic process	574	0	0.12	1	1	1	0.05585	0.06796	0.1183			GO:0000118	histone deacetylase complex	26	0	0.01	1	1	1	0.60889	0.60889	0.60889			GO:0019199	transmembrane receptor protein kinase activity	21	0	0	1	1	1	0.39687	0.39687	0.8829
	GO:0000060	protein import into nucleus, translocation	18	0	0	1	1	1	0.06806	0.06806	0.06806			GO:0005905	coated pit	28	0	0.01	1	1	1	0.60929	0.60929	0.60929			GO:0005158	insulin receptor binding	15	0	0	1	1	1	0.39783	0.39783	0.3978
	GO:0003300	cardiac muscle hypertrophy	10	0	0	1	1	1	0.06857	0.06857	0.06857			GO:0044306	neuron projection terminus	16	0	0	1	1	1	0.6134	0.6134	0.99476			GO:0051087	chaperone binding	26	0	0.01	1	1	1	0.39916	0.39916	0.3992
	GO:0014896	muscle hypertrophy	10	0	0	1	1	1	0.06857	0.06857	1			GO:0005657	replication fork	23	0	0	1	1	1	0.61719	0.61719	0.83917			GO:0004812	aminoacyl-tRNA ligase activity	26	0	0.01	1	1	1	0.40037	0.40037	0.4004
	GO:0014897	striated muscle hypertrophy	10	0	0	1	1	1	0.06857	0.06857	1			GO:0031410	cytoplasmic vesicle	339	0	0.07	1	1	1	0.61846	0.61846	0.20264			GO:0016875	ligase activity, forming carbon-oxygen bonds	26	0	0.01	1	1	1	0.40037	0.40037	1
	GO:0009890	negative regulation of biosynthetic process	389	0	0.08	1	1	1	0.06884	0.06884	1			GO:0016023	cytoplasmic membrane-bounded vesicle	312	0	0.06	1	1	1	0.61856	0.61856	0.46174			GO:0016876	ligase activity, forming aminoacyl-tRNA and related compounds	26	0	0.01	1	1	1	0.40037	0.40037	1
	GO:0043535	regulation of blood vessel endothelial cell migration	11	0	0	1	1	1	0.06891	0.06891	0.06891			GO:0044798	nuclear transcription factor complex	31	0	0.01	1	1	1	0.62375	0.62375	0.85407			GO:0003677	DNA binding	686	0	0.14	1	1	1	0.40337	0.40337	0.2483
	GO:0006893	Golgi to plasma membrane transport	14	0	0	1	1	1	0.06896	0.06896	0.15191			GO:0043226	organelle	3786	1	0.76	0.7648	1	1	0.00011	0.62549	1			GO:0015291	secondary active transmembrane transporter activity	47	0	0.01	1	1	1	0.40474	0.40474	0.8756
	GO:2000179	positive regulation of neural precursor cell proliferation	12	0	0	1	1	1	0.06905	0.06905	0.06905			GO:0000790	nuclear chromatin	73	0	0.01	1	1	1	0.63399	0.63399	0.53229			GO:0042277	peptide binding	48	0	0.01	1	1	1	0.40908	0.40908	0.5463
	GO:0051173	positive regulation of nitrogen compound metabolic process	456	0	0.1	1	1	1	0.06908	0.06908	0.91088		HIPPO TERMINAL BRANCH	GO:0043234	protein complex	1261	1	0.77	0.5883	0.5883	1	0.0001	0.00031	0.0648			GO:0001191	RNA polymerase II transcription factor binding transcription factor activity involved in negative re...	13	0	0	1	1	1	0.40961	0.40961	0.4096
	GO:0006536	glutamate metabolic process	15	0	0	1	1	1	0.06911	0.06911	0.06911			GO:0044446	intracellular organelle part	2410	1	1.47	0.8669	1	1	2.7e-07	0.00071	1			GO:0035250	UDP-galactosyltransferase activity	11	0	0	1	1	1	0.41005	0.41005	0.41
	GO:0032844	regulation of homeostatic process	75	0	0.02	1	1	1	0.06928	0.06928	0.20122			GO:0005654	nucleoplasm	634	0	0.39	1	1	1	0.00082	0.00082	0.0004			GO:0008083	growth factor activity	32	0	0.01	1	1	1	0.41074	0.41074	0.4107
	GO:2001233	regulation of apoptotic signaling pathway	133	0	0.03	1	1	1	0.06944	0.06944	0.05253			GO:0005829	cytosol	1018	2	0.62	0.1105	0.1105	0.1105	0.00121	0.00121	0.0002			GO:0022891	substrate-specific transmembrane transporter activity	199	0	0.04	1	1	1	0.28759	0.42153	0.7778
	GO:0007033	vacuole organization	32	0	0.01	1	1	1	0.06964	0.06964	1			GO:0005634	nucleus	2154	1	1.31	0.822	0.822	0.822	3.8e-05	0.00154	0.0076			GO:0022890	inorganic cation transmembrane transporter activity	116	0	0.02	1	1	1	0.20209	0.42445	1
	GO:0060487	lung epithelial cell differentiation	10	0	0	1	1	1	0.07045	0.07045	0.07045			GO:0010008	endosome membrane	117	0	0.07	1	1	1	0.00641	0.00641	0.0248			GO:0005507	copper ion binding	17	0	0	1	1	1	0.42741	0.42741	0.4274
	GO:0055072	iron ion homeostasis	33	0	0.01	1	1	1	0.07069	0.07069	0.42377			GO:0000502	proteasome complex	45	0	0.03	1	1	1	0.00945	0.00945	0.1639			GO:0019887	protein kinase regulator activity	40	0	0.01	1	1	1	0.42957	0.42957	0.3513
	GO:0021536	diencephalon development	17	0	0	1	1	1	0.07071	0.07071	0.25823			GO:0032993	protein-DNA complex	80	0	0.05	1	1	1	0.00954	0.00954	0.2468			GO:0019001	guanyl nucleotide binding	147	0	0.03	1	1	1	0.4296	0.4296	1
	GO:1901564	organonitrogen compound metabolic process	754	0	0.16	1	1	1	0.00726	0.07074	0.87981			GO:0005681	spliceosomal complex	91	0	0.06	1	1	1	0.00975	0.00975	0.0641			GO:0032561	guanyl ribonucleotide binding	147	0	0.03	1	1	1	0.4296	0.4296	0.9528
	GO:0051147	regulation of muscle cell differentiation	44	0	0.01	1	1	1	0.07077	0.07077	0.37982			GO:0000407	pre-autophagosomal structure	10	0	0.01	1	1	1	0.01212	0.01212	0.0121			GO:0051536	iron-sulfur cluster binding	21	0	0	1	1	1	0.43093	0.43093	0.6027
	GO:1901565	organonitrogen compound catabolic process	380	0	0.08	1	1	1	0.07102	0.07102	0.66707			GO:0043233	organelle lumen	1173	0	0.71	1	1	1	2.2e-05	0.01483	1			GO:0051540	metal cluster binding	21	0	0	1	1	1	0.43093	0.43093	1
	GO:0019433	triglyceride catabolic process	13	0	0	1	1	1	0.07196	0.07196	0.07196			GO:0031974	membrane-enclosed lumen	1189	0	0.72	1	1	1	2.6e-05	0.01701	1			GO:0016877	ligase activity, forming carbon-sulfur bonds	11	0	0	1	1	1	0.4342	0.4342	0.4342
	GO:0046461	neutral lipid catabolic process	13	0	0	1	1	1	0.07196	0.07196	1			GO:0005739	mitochondrion	630	0	0.38	1	1	1	0.01737	0.01737	0.1909			GO:0016620	oxidoreductase activity, acting on the aldehyde or oxo group of donors, NAD or NADP as acceptor	13	0	0	1	1	1	0.4353	0.4353	0.4353
	GO:0046464	acylglycerol catabolic process	13	0	0	1	1	1	0.07196	0.07196	1			GO:0005694	chromosome	244	0	0.15	1	1	1	0.01802	0.01802	0.0117			GO:0001078	RNA polymerase II core promoter proximal region sequence-specific DNA binding transcription factor a...	17	0	0	1	1	1	0.44207	0.44207	0.4421
	GO:1902041	regulation of extrinsic apoptotic signaling pathway via death domain receptors	16	0	0	1	1	1	0.07225	0.07225	0.07225			GO:0070013	intracellular organelle lumen	1158	0	0.71	1	1	1	3e-05	0.01836	1			GO:0000987	core promoter proximal region sequence-specific DNA binding	23	0	0	1	1	1	0.44348	0.44348	0.2172
	GO:0008202	steroid metabolic process	107	0	0.02	1	1	1	0.00667	0.07235	0.2629			GO:0000775	chromosome, centromeric region	55	0	0.03	1	1	1	0.01846	0.01846	0.224			GO:0001159	core promoter proximal region DNA binding	23	0	0	1	1	1	0.44348	0.44348	1
	GO:0006366	transcription from RNA polymerase II promoter	553	0	0.12	1	1	1	0.07244	0.07244	0.01303			GO:0043228	non-membrane-bounded organelle	1140	0	0.69	1	1	1	0.01978	0.01978	1			GO:0015631	tubulin binding	67	0	0.01	1	1	1	0.4442	0.4442	0.878
	GO:0009205	purine ribonucleoside triphosphate metabolic process	248	0	0.05	1	1	1	0.07263	0.07263	1			GO:0043232	intracellular non-membrane-bounded organelle	1140	0	0.69	1	1	1	0.01978	0.01978	0.1442			GO:0020037	heme binding	30	0	0.01	1	1	1	0.44452	0.44452	0.4445
	GO:0060193	positive regulation of lipase activity	30	0	0.01	1	1	1	0.07271	0.07271	0.04873			GO:0005737	cytoplasm	3425	3	2.09	0.3362	0.4827	0.3537	0.00019	0.02041	0.0219			GO:0070412	R-SMAD binding	10	0	0	1	1	1	0.44478	0.44478	0.4448
	GO:0007566	embryo implantation	14	0	0	1	1	1	0.07339	0.07339	0.07339			GO:0032838	cell projection cytoplasm	16	0	0.01	1	1	1	0.0211	0.0211	0.4202			GO:0019902	phosphatase binding	51	0	0.01	1	1	1	0.44624	0.44624	0.011
	GO:0035270	endocrine system development	32	0	0.01	1	1	1	0.0737	0.0737	0.35877			GO:0005773	vacuole	190	0	0.12	1	1	1	0.02163	0.02163	0.081			GO:0016903	oxidoreductase activity, acting on the aldehyde or oxo group of donors	20	0	0	1	1	1	0.45431	0.45431	0.4289
	GO:0003205	cardiac chamber development	38	0	0.01	1	1	1	0.07377	0.07377	0.43017			GO:0055038	recycling endosome membrane	15	0	0.01	1	1	1	0.02399	0.02399	0.024			GO:0015078	hydrogen ion transmembrane transporter activity	25	0	0.01	1	1	1	0.45442	0.45442	0.4544
	GO:0007257	activation of JUN kinase activity	15	0	0	1	1	1	0.07397	0.07397	0.07397			GO:0031201	SNARE complex	14	0	0.01	1	1	1	0.02517	0.02517	0.0252			GO:0001227	RNA polymerase II transcription regulatory region sequence-specific DNA binding transcription factor...	18	0	0	1	1	1	0.45597	0.45597	0.3107
	GO:0002204	somatic recombination of immunoglobulin genes involved in immune response	17	0	0	1	1	1	0.07419	0.07419	1			GO:0005930	axoneme	12	0	0.01	1	1	1	0.02656	0.02656	0.0266			GO:0005198	structural molecule activity	141	0	0.03	1	1	1	0.4572	0.4572	0.0643
	GO:0002208	somatic diversification of immunoglobulins involved in immune response	17	0	0	1	1	1	0.07419	0.07419	1			GO:0097014	ciliary cytoplasm	12	0	0.01	1	1	1	0.02656	0.02656	1			GO:0016740	transferase activity	703	0	0.14	1	1	1	0.45764	0.45764	0.8846
	GO:0002381	immunoglobulin production involved in immunoglobulin mediated immune response	17	0	0	1	1	1	0.07419	0.07419	1			GO:0005856	cytoskeleton	566	0	0.34	1	1	1	0.02861	0.02861	0.0918			GO:0008237	metallopeptidase activity	49	0	0.01	1	1	1	0.46034	0.46034	0.7411
	GO:0045190	isotype switching	17	0	0	1	1	1	0.07419	0.07419	0.07419			GO:0005635	nuclear envelope	131	0	0.08	1	1	1	0.02964	0.02964	0.5362			GO:0019210	kinase inhibitor activity	24	0	0	1	1	1	0.4607	0.4607	0.6825
	GO:0051702	interaction with symbiont	10	0	0	1	1	1	0.07461	0.07461	0.07461			GO:0071013	catalytic step 2 spliceosome	52	0	0.03	1	1	1	0.02988	0.02988	0.0299			GO:0008509	anion transmembrane transporter activity	56	0	0.01	1	1	1	0.46197	0.46197	0.3722
	GO:2001235	positive regulation of apoptotic signaling pathway	41	0	0.01	1	1	1	0.07463	0.07463	0.20736			GO:0019898	extrinsic component of membrane	51	0	0.03	1	1	1	0.03048	0.03048	0.0906			GO:0008194	UDP-glycosyltransferase activity	50	0	0.01	1	1	1	0.4674	0.4674	0.2412
	GO:0045682	regulation of epidermis development	18	0	0	1	1	1	0.07467	0.07467	0.07467			GO:0015630	microtubule cytoskeleton	323	0	0.2	1	1	1	0.03216	0.03216	0.7778			GO:0000287	magnesium ion binding	73	0	0.01	1	1	1	0.46815	0.46815	0.4681
	GO:0006721	terpenoid metabolic process	24	0	0.01	1	1	1	0.07477	0.07477	0.32138			GO:0005769	early endosome	85	0	0.05	1	1	1	0.03299	0.03299	0.0225			GO:0070888	E-box binding	11	0	0	1	1	1	0.47076	0.47076	0.4708
	GO:0010894	negative regulation of steroid biosynthetic process	10	0	0	1	1	1	0.07484	0.07484	0.07484			GO:0016234	inclusion body	25	0	0.02	1	1	1	0.03373	0.03373	0.011			GO:0016866	intramolecular transferase activity	21	0	0	1	1	1	0.47257	0.47257	0.5577
	GO:0036314	response to sterol	10	0	0	1	1	1	0.07484	0.07484	1			GO:0022624	proteasome accessory complex	20	0	0.01	1	1	1	0.03603	0.03603	0.036			GO:0032182	small conjugating protein binding	34	0	0.01	1	1	1	0.47276	0.47276	0.415
	GO:0045939	negative regulation of steroid metabolic process	10	0	0	1	1	1	0.07484	0.07484	1			GO:0005770	late endosome	65	0	0.04	1	1	1	0.03606	0.03606	0.096			GO:0004866	endopeptidase inhibitor activity	40	0	0.01	1	1	1	0.47384	0.47384	0.3869
	GO:0070723	response to cholesterol	10	0	0	1	1	1	0.07484	0.07484	0.07484			GO:0044427	chromosomal part	206	0	0.13	1	1	1	0.03707	0.03707	0.2197			GO:0017147	Wnt-protein binding	12	0	0	1	1	1	0.47412	0.47412	0.4741
	GO:0051172	negative regulation of nitrogen compound metabolic process	362	0	0.08	1	1	1	0.02684	0.07494	0.16768			GO:0030666	endocytic vesicle membrane	32	0	0.02	1	1	1	0.03745	0.03745	0.1123			GO:0004004	ATP-dependent RNA helicase activity	13	0	0	1	1	1	0.47465	0.47465	0.4746
	GO:0022613	ribonucleoprotein complex biogenesis	132	0	0.03	1	1	1	0.00586	0.07498	1			GO:0031965	nuclear membrane	83	0	0.05	1	1	1	0.03944	0.03944	0.107			GO:0008186	RNA-dependent ATPase activity	13	0	0	1	1	1	0.47465	0.47465	1
	GO:0002460	adaptive immune response based on somatic recombination of immune receptors built from immunoglobuli...	51	0	0.01	1	1	1	0.07511	0.07511	0.64635			GO:0016592	mediator complex	15	0	0.01	1	1	1	0.04028	0.04028	0.0403			GO:0008238	exopeptidase activity	44	0	0.01	1	1	1	0.47695	0.47695	0.7964
	GO:0007131	reciprocal meiotic recombination	11	0	0	1	1	1	0.07512	0.07512	0.07512			GO:0031463	Cul3-RING ubiquitin ligase complex	12	0	0.01	1	1	1	0.04068	0.04068	0.0407			GO:0008060	ARF GTPase activator activity	11	0	0	1	1	1	0.48064	0.48064	0.4806
	GO:0035825	reciprocal DNA recombination	11	0	0	1	1	1	0.07512	0.07512	1			GO:0044429	mitochondrial part	309	0	0.19	1	1	1	0.04099	0.04099	1			GO:0005381	iron ion transmembrane transporter activity	13	0	0	1	1	1	0.48137	0.48137	0.6362
	GO:0048545	response to steroid hormone	96	0	0.02	1	1	1	0.07516	0.07516	0.76294			GO:0005759	mitochondrial matrix	145	0	0.09	1	1	1	0.04333	0.04333	0.2222			GO:0048029	monosaccharide binding	31	0	0.01	1	1	1	0.48423	0.48423	0.8814
	GO:0031324	negative regulation of cellular metabolic process	573	0	0.12	1	1	1	0.01317	0.07537	0.9439			GO:0044430	cytoskeletal part	405	0	0.25	1	1	1	0.04539	0.04539	0.8524			GO:0031406	carboxylic acid binding	69	0	0.01	1	1	1	0.48803	0.48803	0.6738
	GO:0051049	regulation of transport	356	0	0.08	1	1	1	0.0756	0.0756	1			GO:0009295	nucleoid	20	0	0.01	1	1	1	0.04698	0.04698	0.279			GO:0030414	peptidase inhibitor activity	41	0	0.01	1	1	1	0.49233	0.49233	0.869
	GO:0048562	embryonic organ morphogenesis	65	0	0.01	1	1	1	0.07569	0.07569	0.41265			GO:0043227	membrane-bounded organelle	3536	2	2.15	0.8063	0.9202	1	5.6e-05	0.04959	1			GO:0019955	cytokine binding	15	0	0	1	1	1	0.49481	0.49481	0.4948
	GO:0033013	tetrapyrrole metabolic process	33	0	0.01	1	1	1	0.00666	0.07642	0.57104			GO:0032587	ruffle membrane	21	0	0.01	1	1	1	0.05513	0.05513	0.0551			GO:0019208	phosphatase regulator activity	23	0	0	1	1	1	0.49515	0.49515	0.7072
	GO:0045935	positive regulation of nucleobase-containing compound metabolic process	444	0	0.09	1	1	1	0.07691	0.07691	1			GO:0005839	proteasome core complex	12	0	0.01	1	1	1	0.05546	0.05546	0.0555			GO:0051059	NF-kappaB binding	13	0	0	1	1	1	0.49525	0.49525	0.4953
	GO:0009755	hormone-mediated signaling pathway	30	0	0.01	1	1	1	0.07772	0.07772	0.69341			GO:0031967	organelle envelope	333	0	0.2	1	1	1	0.05795	0.05795	1			GO:0017025	TBP-class protein binding	10	0	0	1	1	1	0.49696	0.49696	0.497
	GO:0006720	isoprenoid metabolic process	33	0	0.01	1	1	1	0.07781	0.07781	0.26668			GO:0032153	cell division site	17	0	0.01	1	1	1	0.05931	0.05931	1			GO:0016779	nucleotidyltransferase activity	50	0	0.01	1	1	1	0.49767	0.49767	0.1795
	GO:0048522	positive regulation of cellular process	1168	0	0.25	1	1	1	0.02523	0.07789	0.99641			GO:0032155	cell division site part	17	0	0.01	1	1	1	0.05931	0.05931	0.0534			GO:0051219	phosphoprotein binding	25	0	0.01	1	1	1	0.49783	0.49783	0.4978
	GO:0051099	positive regulation of binding	31	0	0.01	1	1	1	0.07904	0.07904	0.94064			GO:0032588	trans-Golgi network membrane	12	0	0.01	1	1	1	0.06072	0.06072	0.0607			GO:0004857	enzyme inhibitor activity	92	0	0.02	1	1	1	0.50599	0.50599	0.8412
	GO:0009199	ribonucleoside triphosphate metabolic process	250	0	0.05	1	1	1	0.07926	0.07926	1			GO:0005637	nuclear inner membrane	11	0	0.01	1	1	1	0.06322	0.06322	0.0632			GO:0000030	mannosyltransferase activity	10	0	0	1	1	1	0.50718	0.50718	0.5072
	GO:0006809	nitric oxide biosynthetic process	18	0	0	1	1	1	0.0794	0.0794	0.09349			GO:0043231	intracellular membrane-bounded organelle	3477	2	2.12	0.7916	0.9132	1	3.2e-05	0.0644	0.8462			GO:0004519	endonuclease activity	34	0	0.01	1	1	1	0.50834	0.50834	0.7944
	GO:0044786	cell cycle DNA replication	21	0	0	1	1	1	0.07945	0.07945	0.26111			GO:0031975	envelope	334	0	0.2	1	1	1	0.06515	0.06515	0.9511			GO:0008276	protein methyltransferase activity	39	0	0.01	1	1	1	0.50957	0.50957	0.985
	GO:0006950	response to stress	1067	0	0.23	1	1	1	0.06503	0.07954	0.92706			GO:0000776	kinetochore	37	0	0.02	1	1	1	0.06633	0.06633	0.085			GO:0070717	poly-purine tract binding	12	0	0	1	1	1	0.51034	0.51034	0.5103
	GO:0051254	positive regulation of RNA metabolic process	414	0	0.09	1	1	1	0.07999	0.07999	0.05947			GO:0016282	eukaryotic 43S preinitiation complex	12	0	0.01	1	1	1	0.0672	0.0672	0.0672			GO:0016791	phosphatase activity	102	0	0.02	1	1	1	0.51265	0.51265	0.4782
	GO:0032787	monocarboxylic acid metabolic process	193	0	0.04	1	1	1	0.08021	0.08021	0.26752			GO:0070993	translation preinitiation complex	12	0	0.01	1	1	1	0.0672	0.0672	1			GO:0001228	RNA polymerase II transcription regulatory region sequence-specific DNA binding transcription factor...	29	0	0.01	1	1	1	0.5134	0.5134	0.3751
	GO:0043401	steroid hormone mediated signaling pathway	18	0	0	1	1	1	0.08023	0.08023	0.08023			GO:0042645	mitochondrial nucleoid	19	0	0.01	1	1	1	0.06807	0.06807	0.0681			GO:0061135	endopeptidase regulator activity	44	0	0.01	1	1	1	0.51462	0.51462	0.2631
	GO:0009268	response to pH	11	0	0	1	1	1	0.08084	0.08084	0.08084			GO:0000323	lytic vacuole	172	0	0.1	1	1	1	0.06949	0.06949	1			GO:0004222	metalloendopeptidase activity	22	0	0	1	1	1	0.51487	0.51487	0.5149
	GO:0048762	mesenchymal cell differentiation	44	0	0.01	1	1	1	0.08107	0.08107	0.04271			GO:0005764	lysosome	172	0	0.1	1	1	1	0.06949	0.06949	0.0219			GO:0043177	organic acid binding	70	0	0.01	1	1	1	0.51576	0.51576	0.3718
	GO:0046634	regulation of alpha-beta T cell activation	21	0	0	1	1	1	0.08123	0.08123	0.26876			GO:0005874	microtubule	125	0	0.08	1	1	1	0.07307	0.07307	0.1832			GO:0005516	calmodulin binding	52	0	0.01	1	1	1	0.51735	0.51735	0.5174
	GO:0051648	vesicle localization	57	0	0.01	1	1	1	0.08172	0.08172	0.96571			GO:0005623	cell	4548	3	2.77	0.7874	0.8525	1	7.8e-06	0.07822	1			GO:0015085	calcium ion transmembrane transporter activity	24	0	0	1	1	1	0.51753	0.51753	0.1102
	GO:0046823	negative regulation of nucleocytoplasmic transport	22	0	0	1	1	1	0.08182	0.08182	0.43817			GO:0044464	cell part	4548	3	2.77	0.7874	0.8525	1	7.8e-06	0.07822	1			GO:0035591	signaling adaptor activity	29	0	0.01	1	1	1	0.51964	0.51964	0.4684
	GO:0010092	specification of organ identity	11	0	0	1	1	1	0.08203	0.08203	0.08203			GO:0000151	ubiquitin ligase complex	88	0	0.05	1	1	1	0.0788	0.0788	0.0817			GO:0000049	tRNA binding	18	0	0	1	1	1	0.52837	0.52837	0.5284
	GO:0016043	cellular component organization	1597	0	0.34	1	1	1	0.08214	0.08214	0.62336			GO:0045335	phagocytic vesicle	19	0	0.01	1	1	1	0.08004	0.08004	0.1671			GO:0004407	histone deacetylase activity	11	0	0	1	1	1	0.53061	0.53061	0.5306
	GO:0045814	negative regulation of gene expression, epigenetic	18	0	0	1	1	1	0.08221	0.08221	0.2049			GO:0005929	cilium	80	0	0.05	1	1	1	0.08165	0.08165	0.3228			GO:0003725	double-stranded RNA binding	27	0	0.01	1	1	1	0.53167	0.53167	0.5317
	GO:0034103	regulation of tissue remodeling	13	0	0	1	1	1	0.08241	0.08241	0.31661			GO:0072372	primary cilium	27	0	0.02	1	1	1	0.09149	0.09149	0.178			GO:0001047	core promoter binding	26	0	0.01	1	1	1	0.53297	0.53297	0.5308
	GO:0046824	positive regulation of nucleocytoplasmic transport	31	0	0.01	1	1	1	0.08257	0.08257	0.48296			GO:0005875	microtubule associated complex	37	0	0.02	1	1	1	0.09355	0.09355	0.1708			GO:0000979	RNA polymerase II core promoter sequence-specific DNA binding	11	0	0	1	1	1	0.53541	0.53541	0.5354
	GO:0043067	regulation of programmed cell death	459	0	0.1	1	1	1	0.08257	0.08257	1			GO:0070603	SWI/SNF superfamily-type complex	29	0	0.02	1	1	1	0.09636	0.09636	0.0964			GO:0008378	galactosyltransferase activity	16	0	0	1	1	1	0.54451	0.54451	0.8266
	GO:0003143	embryonic heart tube morphogenesis	16	0	0	1	1	1	0.08274	0.08274	0.39861			GO:0001725	stress fiber	15	0	0.01	1	1	1	0.097	0.097	0.097			GO:0005102	receptor binding	324	0	0.07	1	1	1	0.43249	0.54505	0.5852
	GO:0070507	regulation of microtubule cytoskeleton organization	30	0	0.01	1	1	1	0.08318	0.08318	0.20248			GO:0032432	actin filament bundle	15	0	0.01	1	1	1	0.097	0.097	1			GO:0030674	protein binding, bridging	50	0	0.01	1	1	1	0.55051	0.55051	0.6206
	GO:0034655	nucleobase-containing compound catabolic process	370	0	0.08	1	1	1	0.08319	0.08319	1			GO:0045177	apical part of cell	79	0	0.05	1	1	1	0.09804	0.09804	0.1842			GO:0000989	transcription factor binding transcription factor activity	203	0	0.04	1	1	1	0.00616	0.55186	0.466
	GO:0060349	bone morphogenesis	27	0	0.01	1	1	1	0.08332	0.08332	0.15808			GO:0032154	cleavage furrow	15	0	0.01	1	1	1	0.10471	0.10471	0.1047			GO:0019207	kinase regulator activity	50	0	0.01	1	1	1	0.55779	0.55779	0.6486
	GO:0009166	nucleotide catabolic process	267	0	0.06	1	1	1	0.08345	0.08345	0.097			GO:0031234	extrinsic component of cytoplasmic side of plasma membrane	18	0	0.01	1	1	1	0.10684	0.10684	0.1068			GO:0004693	cyclin-dependent protein serine/threonine kinase activity	11	0	0	1	1	1	0.56651	0.56651	0.5665
	GO:1901292	nucleoside phosphate catabolic process	267	0	0.06	1	1	1	0.08345	0.08345	1			GO:0031301	integral component of organelle membrane	83	0	0.05	1	1	1	0.10818	0.10818	0.4049			GO:0097472	cyclin-dependent protein kinase activity	11	0	0	1	1	1	0.56651	0.56651	1
	GO:0044267	cellular protein metabolic process	1454	0	0.31	1	1	1	0.06585	0.08355	0.639			GO:0016528	sarcoplasm	19	0	0.01	1	1	1	0.10998	0.10998	0.5189			GO:0004659	prenyltransferase activity	11	0	0	1	1	1	0.56674	0.56674	0.5667
	GO:0032482	Rab protein signal transduction	23	0	0	1	1	1	0.08365	0.08365	1			GO:0012507	ER to Golgi transport vesicle membrane	10	1	0.01	0.0061	0.0061	0.0061	0.11194	0.11194	0.1119			GO:0005089	Rho guanyl-nucleotide exchange factor activity	24	0	0	1	1	1	0.56872	0.56872	0.5687
	GO:0032483	regulation of Rab protein signal transduction	23	0	0	1	1	1	0.08365	0.08365	0.35175			GO:0030670	phagocytic vesicle membrane	15	0	0.01	1	1	1	0.11615	0.11615	0.1161			GO:0000988	protein binding transcription factor activity	204	0	0.04	1	1	1	0.00782	0.57282	0.8682
	GO:0042594	response to starvation	66	0	0.01	1	1	1	0.08371	0.08371	0.09151			GO:0005782	peroxisomal matrix	21	0	0.01	1	1	1	0.11628	0.11628	0.1163			GO:0008134	transcription factor binding	170	0	0.03	1	1	1	0.57311	0.57311	0.4536
	GO:0006305	DNA alkylation	15	0	0	1	1	1	0.08396	0.08396	1			GO:0031907	microbody lumen	21	0	0.01	1	1	1	0.11628	0.11628	1			GO:0004860	protein kinase inhibitor activity	21	0	0	1	1	1	0.57454	0.57454	0.5745
	GO:0006306	DNA methylation	15	0	0	1	1	1	0.08396	0.08396	0.08396			GO:0017053	transcriptional repressor complex	32	0	0.02	1	1	1	0.12167	0.12167	0.1217			GO:0005080	protein kinase C binding	16	0	0	1	1	1	0.57482	0.57482	0.5748
	GO:0002040	sprouting angiogenesis	20	0	0	1	1	1	0.08404	0.08404	0.14236			GO:0044428	nuclear part	1062	0	0.65	1	1	1	0.00012	0.12281	0.3979			GO:0016504	peptidase activator activity	11	0	0	1	1	1	0.57606	0.57606	0.5761
	GO:0009057	macromolecule catabolic process	418	0	0.09	1	1	1	0.00298	0.08439	0.99511			GO:0030134	ER to Golgi transport vesicle	15	1	0.01	0.0091	1	1	0.123	0.123	0.6591			GO:0031267	small GTPase binding	56	0	0.01	1	1	1	0.02202	0.583	0.583
	GO:0034340	response to type I interferon	12	0	0	1	1	1	0.08447	0.08447	1			GO:0005730	nucleolus	283	0	0.17	1	1	1	0.12312	0.12312	0.2174			GO:0008138	protein tyrosine/serine/threonine phosphatase activity	17	0	0	1	1	1	0.58361	0.58361	0.5836
	GO:0060337	type I interferon signaling pathway	12	0	0	1	1	1	0.08447	0.08447	0.08447			GO:0031253	cell projection membrane	71	0	0.04	1	1	1	0.12497	0.12497	0.051			GO:0016655	oxidoreductase activity, acting on NAD(P)H, quinone or similar compound as acceptor	10	0	0	1	1	1	0.5853	0.5853	0.5853
	GO:0071357	cellular response to type I interferon	12	0	0	1	1	1	0.08447	0.08447	1			GO:0044438	microbody part	43	0	0.03	1	1	1	0.1263	0.1263	1			GO:0004601	peroxidase activity	10	0	0	1	1	1	0.58843	0.58843	0.5884
	GO:0001523	retinoid metabolic process	17	0	0	1	1	1	0.08455	0.08455	0.08455			GO:0044439	peroxisomal part	43	0	0.03	1	1	1	0.1263	0.1263	1			GO:0016684	oxidoreductase activity, acting on peroxide as acceptor	10	0	0	1	1	1	0.58843	0.58843	1
	GO:0022904	respiratory electron transport chain	28	0	0.01	1	1	1	0.08473	0.08473	0.42621			GO:1902494	catalytic complex	341	0	0.21	1	1	1	0.12731	0.12731	0.4215			GO:0004721	phosphoprotein phosphatase activity	62	0	0.01	1	1	1	0.58934	0.58934	0.995
	GO:0042632	cholesterol homeostasis	20	0	0	1	1	1	0.08497	0.08497	0.08497			GO:0034399	nuclear periphery	52	0	0.03	1	1	1	0.13244	0.13244	0.1759			GO:0015103	inorganic anion transmembrane transporter activity	24	0	0	1	1	1	0.59775	0.59775	0.3452
	GO:0046364	monosaccharide biosynthetic process	38	0	0.01	1	1	1	0.08513	0.08513	0.87382			GO:0044452	nucleolar part	15	0	0.01	1	1	1	0.13337	0.13337	0.1334			GO:0042813	Wnt-activated receptor activity	10	0	0	1	1	1	0.60076	0.60076	0.6008
	GO:0072330	monocarboxylic acid biosynthetic process	79	0	0.02	1	1	1	0.08551	0.08551	0.22274			GO:0005776	autophagic vacuole	12	0	0.01	1	1	1	0.13613	0.13613	0.1361			GO:0033218	amide binding	52	0	0.01	1	1	1	0.60213	0.60213	0.8411
	GO:0002200	somatic diversification of immune receptors	21	0	0	1	1	1	0.08594	0.08594	1			GO:0005802	trans-Golgi network	48	0	0.03	1	1	1	0.13774	0.13774	0.1945			GO:0043621	protein self-association	13	0	0	1	1	1	0.6072	0.6072	0.6072
	GO:0016192	vesicle-mediated transport	382	0	0.08	1	1	1	0.02012	0.08678	0.31611			GO:0005774	vacuolar membrane	111	0	0.07	1	1	1	0.14032	0.14032	0.3657			GO:0046332	SMAD binding	27	0	0.01	1	1	1	0.6106	0.6106	0.7611
	GO:0007369	gastrulation	55	0	0.01	1	1	1	0.08689	0.08689	0.19057			GO:0033290	eukaryotic 48S preinitiation complex	11	0	0.01	1	1	1	0.14275	0.14275	0.1428			GO:0015093	ferrous iron transmembrane transporter activity	12	0	0	1	1	1	0.61205	0.61205	0.6121
	GO:0006403	RNA localization	77	0	0.02	1	1	1	0.08703	0.08703	0.83178			GO:0005777	peroxisome	64	0	0.04	1	1	1	0.14464	0.14464	0.1939			GO:0060090	binding, bridging	53	0	0.01	1	1	1	0.61337	0.61337	1
	GO:0071496	cellular response to external stimulus	96	0	0.02	1	1	1	0.08717	0.08717	1			GO:0042579	microbody	64	0	0.04	1	1	1	0.14464	0.14464	1			GO:0043130	ubiquitin binding	30	0	0.01	1	1	1	0.62049	0.62049	0.3756
	GO:0072358	cardiovascular system development	268	0	0.06	1	1	1	0.08767	0.08767	0.81306			GO:0005923	tight junction	30	0	0.02	1	1	1	0.15378	0.15378	0.1538			GO:0008173	RNA methyltransferase activity	17	0	0	1	1	1	0.62885	0.62885	0.6288
	GO:0072359	circulatory system development	268	0	0.06	1	1	1	0.08767	0.08767	1			GO:0070160	occluding junction	30	0	0.02	1	1	1	0.15378	0.15378	1			GO:0015932	nucleobase-containing compound transmembrane transporter activity	10	0	0	1	1	1	0.62893	0.62893	0.6289
	GO:0021983	pituitary gland development	11	0	0	1	1	1	0.08784	0.08784	0.08784			GO:0005765	lysosomal membrane	100	0	0.06	1	1	1	0.15642	0.15642	0.1564			GO:0035091	phosphatidylinositol binding	68	0	0.01	1	1	1	0.63363	0.63363	0.5832
	GO:0000375	RNA splicing, via transesterification reactions	118	0	0.03	1	1	1	0.00017	0.08816	0.08816			GO:0042641	actomyosin	17	0	0.01	1	1	1	0.15727	0.15727	0.8681			GO:0005178	integrin binding	33	0	0.01	1	1	1	0.63497	0.63497	0.635
	GO:0006520	cellular amino acid metabolic process	215	0	0.05	1	1	1	0.00348	0.08841	0.26515			GO:0000777	condensed chromosome kinetochore	24	0	0.01	1	1	1	0.16236	0.16236	0.1624			GO:0046915	transition metal ion transmembrane transporter activity	21	0	0	1	1	1	0.63659	0.63659	0.6708
	GO:0003231	cardiac ventricle development	26	0	0.01	1	1	1	0.08851	0.08851	1			GO:0043679	axon terminus	13	0	0.01	1	1	1	0.16378	0.16378	0.1638			GO:0031593	polyubiquitin binding	15	0	0	1	1	1	0.64636	0.64636	0.6464
	GO:0060548	negative regulation of cell death	288	0	0.06	1	1	1	0.08853	0.08853	0.40713			GO:0016529	sarcoplasmic reticulum	18	0	0.01	1	1	1	0.1658	0.1658	0.2215			GO:0046873	metal ion transmembrane transporter activity	96	0	0.02	1	1	1	0.10273	0.65159	0.3645
	GO:0072080	nephron tubule development	12	0	0	1	1	1	0.08977	0.08977	0.08977			GO:0031902	late endosome membrane	35	0	0.02	1	1	1	0.1683	0.1683	0.1683			GO:0003714	transcription corepressor activity	73	0	0.01	1	1	1	0.6557	0.6557	0.6557
	GO:0034612	response to tumor necrosis factor	36	0	0.01	1	1	1	0.0905	0.0905	0.5821			GO:0000779	condensed chromosome, centromeric region	26	0	0.02	1	1	1	0.16865	0.16865	0.8152			GO:0046872	metal ion binding	1235	0	0.25	1	1	1	0.65583	0.65583	0.9281
	GO:0000956	nuclear-transcribed mRNA catabolic process	68	0	0.01	1	1	1	0.09059	0.09059	0.29693			GO:0000346	transcription export complex	11	0	0.01	1	1	1	0.1698	0.1698	0.1698			GO:0009982	pseudouridine synthase activity	11	0	0	1	1	1	0.65841	0.65841	0.6584
	GO:0017038	protein import	107	0	0.02	1	1	1	0.09092	0.09092	1			GO:0030176	integral component of endoplasmic reticulum membrane	41	0	0.02	1	1	1	0.17025	0.17025	0.1703			GO:0033558	protein deacetylase activity	12	0	0	1	1	1	0.65902	0.65902	0.9216
	GO:0006360	transcription from RNA polymerase I promoter	18	0	0	1	1	1	0.09131	0.09131	0.58672			GO:0031256	leading edge membrane	38	0	0.02	1	1	1	0.17091	0.17091	0.1113			GO:0003684	damaged DNA binding	20	0	0	1	1	1	0.65915	0.65915	0.6591
	GO:0001824	blastocyst development	30	0	0.01	1	1	1	0.0917	0.0917	0.24004			GO:0030131	clathrin adaptor complex	16	0	0.01	1	1	1	0.18357	0.18357	0.1836			GO:0043566	structure-specific DNA binding	75	0	0.02	1	1	1	0.66057	0.66057	1
	GO:0009583	detection of light stimulus	20	0	0	1	1	1	0.09236	0.09236	0.17868			GO:0044451	nucleoplasm part	315	0	0.19	1	1	1	0.18693	0.18693	0.9017			GO:0005488	binding	4321	1	0.88	0.883	0.883	1	0.00485	0.66389	0.4113
	GO:0006283	transcription-coupled nucleotide-excision repair	21	0	0	1	1	1	0.09238	0.09238	0.09238			GO:0016604	nuclear body	154	0	0.09	1	1	1	0.19006	0.19006	0.0669			GO:0043565	sequence-specific DNA binding	202	0	0.04	1	1	1	0.6678	0.6678	0.9553
	GO:0051223	regulation of protein transport	118	0	0.03	1	1	1	0.09267	0.09267	0.71233			GO:0005876	spindle microtubule	17	0	0.01	1	1	1	0.19313	0.19313	0.1931			GO:0016298	lipase activity	33	0	0.01	1	1	1	0.66825	0.66825	0.2852
	GO:0001657	ureteric bud development	31	0	0.01	1	1	1	0.09293	0.09293	0.03277			GO:0031966	mitochondrial membrane	196	0	0.12	1	1	1	0.19785	0.19785	0.0707			GO:0008168	methyltransferase activity	97	0	0.02	1	1	1	0.67065	0.67065	0.8521
	GO:0042060	wound healing	206	0	0.04	1	1	1	0.09316	0.09316	0.12508			GO:0043296	apical junction complex	40	0	0.02	1	1	1	0.20019	0.20019	0.0948			GO:0000978	RNA polymerase II core promoter proximal region sequence-specific DNA binding	16	0	0	1	1	1	0.67204	0.67204	0.672
	GO:0032350	regulation of hormone metabolic process	11	0	0	1	1	1	0.09376	0.09376	0.09376			GO:0019897	extrinsic component of plasma membrane	33	0	0.02	1	1	1	0.2005	0.2005	0.6617			GO:0005100	Rho GTPase activator activity	15	0	0	1	1	1	0.6794	0.6794	0.6794
	GO:0006915	apoptotic process	601	0	0.13	1	1	1	0.09407	0.09407	0.66199			GO:0005720	nuclear heterochromatin	13	0	0.01	1	1	1	0.20058	0.20058	0.2006			GO:0042826	histone deacetylase binding	26	0	0.01	1	1	1	0.68385	0.68385	0.6839
	GO:0043604	amide biosynthetic process	13	0	0	1	1	1	0.09446	0.09446	0.09446			GO:0044424	intracellular part	4254	3	2.59	0.6444	0.7456	1	1.9e-06	0.20468	0.4589			GO:0043021	ribonucleoprotein complex binding	34	0	0.01	1	1	1	0.68931	0.68931	0.6303
	GO:0006402	mRNA catabolic process	71	0	0.02	1	1	1	0.095	0.095	0.84694			GO:0016324	apical plasma membrane	58	0	0.04	1	1	1	0.21411	0.21411	0.2141			GO:0016701	oxidoreductase activity, acting on single donors with incorporation of molecular oxygen	10	0	0	1	1	1	0.69325	0.69325	0.6932
	GO:0043489	RNA stabilization	13	0	0	1	1	1	0.09509	0.09509	1			GO:0030662	coated vesicle membrane	49	1	0.03	0.0296	1	1	0.21942	0.21942	1			GO:0004620	phospholipase activity	27	0	0.01	1	1	1	0.69873	0.69873	0.5126
	GO:0048255	mRNA stabilization	13	0	0	1	1	1	0.09509	0.09509	0.09509			GO:0005881	cytoplasmic microtubule	11	0	0.01	1	1	1	0.22106	0.22106	0.2211			GO:0003712	transcription cofactor activity	190	0	0.04	1	1	1	0.00441	0.71192	0.0126
	GO:0050657	nucleic acid transport	76	0	0.02	1	1	1	0.09534	0.09534	1			GO:0005740	mitochondrial envelope	207	0	0.13	1	1	1	0.22266	0.22266	0.7056			GO:0016741	transferase activity, transferring one-carbon groups	99	0	0.02	1	1	1	0.71355	0.71355	0.8836
	GO:0050658	RNA transport	76	0	0.02	1	1	1	0.09534	0.09534	0.77179			GO:0005813	centrosome	154	0	0.09	1	1	1	0.22393	0.22393	0.2238			GO:0016763	transferase activity, transferring pentosyl groups	17	0	0	1	1	1	0.7147	0.7147	0.7147
	GO:0051236	establishment of RNA localization	76	0	0.02	1	1	1	0.09534	0.09534	1			GO:0005768	endosome	236	0	0.14	1	1	1	0.00623	0.22653	0.1319			GO:0005496	steroid binding	21	0	0	1	1	1	0.71509	0.71509	0.6869
	GO:0009144	purine nucleoside triphosphate metabolic process	251	0	0.05	1	1	1	0.09542	0.09542	0.87632			GO:0030055	cell-substrate junction	54	0	0.03	1	1	1	0.22935	0.22935	0.0621			GO:0005543	phospholipid binding	106	0	0.02	1	1	1	0.71704	0.71704	0.3924
	GO:0009612	response to mechanical stimulus	49	0	0.01	1	1	1	0.09583	0.09583	0.05564			GO:0000792	heterochromatin	23	0	0.01	1	1	1	0.23178	0.23178	0.4787			GO:0008374	O-acyltransferase activity	17	0	0	1	1	1	0.71755	0.71755	0.7175
	GO:0060761	negative regulation of response to cytokine stimulus	12	0	0	1	1	1	0.09616	0.09616	0.39891			GO:0016363	nuclear matrix	42	0	0.03	1	1	1	0.23656	0.23656	0.2366			GO:0005088	Ras guanyl-nucleotide exchange factor activity	41	0	0.01	1	1	1	0.71948	0.71948	0.3171
	GO:0030326	embryonic limb morphogenesis	28	0	0.01	1	1	1	0.0968	0.0968	0.48793			GO:0005746	mitochondrial respiratory chain	13	0	0.01	1	1	1	0.23882	0.23882	0.2388			GO:0072509	divalent inorganic cation transmembrane transporter activity	47	0	0.01	1	1	1	0.71958	0.71958	0.4868
	GO:0035113	embryonic appendage morphogenesis	28	0	0.01	1	1	1	0.0968	0.0968	1			GO:0019866	organelle inner membrane	151	0	0.09	1	1	1	0.24131	0.24131	1			GO:0019838	growth factor binding	38	0	0.01	1	1	1	0.72185	0.72185	0.7219
	GO:0012501	programmed cell death	605	0	0.13	1	1	1	0.09698	0.09698	0.99976			GO:0005913	cell-cell adherens junction	23	0	0.01	1	1	1	0.2434	0.2434	0.2434			GO:0016836	hydro-lyase activity	20	0	0	1	1	1	0.72356	0.72356	0.7236
	GO:0009743	response to carbohydrate	52	0	0.01	1	1	1	0.00298	0.09744	0.99983			GO:0044463	cell projection part	172	0	0.1	1	1	1	0.24503	0.24503	0.2184			GO:0016209	antioxidant activity	22	0	0	1	1	1	0.72745	0.72745	0.8404
	GO:0006725	cellular aromatic compound metabolic process	1991	0	0.42	1	1	1	0.01063	0.09756	0.41015			GO:0044455	mitochondrial membrane part	41	0	0.02	1	1	1	0.24977	0.24977	0.5277			GO:0016757	transferase activity, transferring glycosyl groups	105	0	0.02	1	1	1	0.73159	0.73159	0.7361
	GO:0070670	response to interleukin-4	13	0	0	1	1	1	0.09827	0.09827	1			GO:0098590	plasma membrane region	107	0	0.07	1	1	1	0.25224	0.25224	0.5			GO:0001077	RNA polymerase II core promoter proximal region sequence-specific DNA binding transcription factor a...	25	0	0.01	1	1	1	0.73346	0.73346	0.7335
	GO:0071353	cellular response to interleukin-4	13	0	0	1	1	1	0.09827	0.09827	0.09827			GO:0001726	ruffle	56	0	0.03	1	1	1	0.26045	0.26045	0.593			GO:0043169	cation binding	1249	0	0.26	1	1	1	0.73356	0.73356	0.6204
	GO:2001020	regulation of response to DNA damage stimulus	44	0	0.01	1	1	1	0.0983	0.0983	0.8498			GO:0015935	small ribosomal subunit	13	0	0.01	1	1	1	0.26329	0.26329	0.2633			GO:1901981	phosphatidylinositol phosphate binding	31	0	0.01	1	1	1	0.7464	0.7464	0.2129
	GO:0002637	regulation of immunoglobulin production	11	0	0	1	1	1	0.09846	0.09846	0.09846			GO:0031513	nonmotile primary cilium	18	0	0.01	1	1	1	0.26635	0.26635	0.2664			GO:0009378	four-way junction helicase activity	19	0	0	1	1	1	0.74657	0.74657	0.7466
	GO:0009164	nucleoside catabolic process	247	0	0.05	1	1	1	0.09851	0.09851	0.26328			GO:0000785	chromatin	108	0	0.07	1	1	1	0.26942	0.26942	0.0383			GO:0042562	hormone binding	18	0	0	1	1	1	0.74931	0.74931	0.7493
	GO:0071377	cellular response to glucagon stimulus	12	0	0	1	1	1	0.09859	0.09859	0.09859			GO:0005622	intracellular	4283	3	2.61	0.6576	0.7558	1	2.8e-06	0.27077	0.5484			GO:0016814	hydrolase activity, acting on carbon-nitrogen (but not peptide) bonds, in cyclic amidines	11	0	0	1	1	1	0.75325	0.75325	0.7532
	GO:0072331	signal transduction by p53 class mediator	69	0	0.01	1	1	1	6.8e-05	0.09902	1			GO:0030054	cell junction	224	0	0.14	1	1	1	0.27154	0.27154	0.539			GO:0019842	vitamin binding	26	0	0.01	1	1	1	0.75463	0.75463	0.9248
	GO:0006904	vesicle docking involved in exocytosis	11	0	0	1	1	1	0.09917	0.09917	0.09917			GO:0031981	nuclear lumen	901	0	0.55	1	1	1	0.0007	0.2757	1			GO:0005126	cytokine receptor binding	42	0	0.01	1	1	1	0.75625	0.75625	0.7563
	GO:1901068	guanosine-containing compound metabolic process	200	0	0.04	1	1	1	0.10015	0.10015	0.91324			GO:0042995	cell projection	400	0	0.24	1	1	1	0.27599	0.27599	0.9179			GO:0000982	RNA polymerase II core promoter proximal region sequence-specific DNA binding transcription factor a...	41	0	0.01	1	1	1	0.75668	0.75668	0.5676
	GO:0046471	phosphatidylglycerol metabolic process	12	0	0	1	1	1	0.10051	0.10051	0.10051			GO:0031300	intrinsic component of organelle membrane	90	0	0.05	1	1	1	0.27785	0.27785	0.4257			GO:0004867	serine-type endopeptidase inhibitor activity	23	0	0	1	1	1	0.76214	0.76214	0.7621
	GO:0033344	cholesterol efflux	10	0	0	1	1	1	0.10098	0.10098	0.10098			GO:0000313	organellar ribosome	14	0	0.01	1	1	1	0.28752	0.28752	1			GO:0051020	GTPase binding	58	0	0.01	1	1	1	0.03048	0.76347	0.89
	GO:0007163	establishment or maintenance of cell polarity	45	0	0.01	1	1	1	0.0011	0.10185	0.10185			GO:0005761	mitochondrial ribosome	14	0	0.01	1	1	1	0.28752	0.28752	0.2875			GO:0008375	acetylglucosaminyltransferase activity	19	0	0	1	1	1	0.76927	0.76927	0.7693
	GO:0007127	meiosis I	17	0	0	1	1	1	0.10196	0.10196	0.51169			GO:0030139	endocytic vesicle	58	0	0.04	1	1	1	0.28766	0.28766	0.9145			GO:0003690	double-stranded DNA binding	44	0	0.01	1	1	1	0.77208	0.77208	0.7721
	GO:0001947	heart looping	14	0	0	1	1	1	0.1022	0.1022	0.1022			GO:0044437	vacuolar part	143	0	0.09	1	1	1	0.2914	0.2914	0.2341			GO:0005125	cytokine activity	23	0	0	1	1	1	0.77723	0.77723	0.7772
	GO:0061371	determination of heart left/right asymmetry	14	0	0	1	1	1	0.1022	0.1022	1			GO:1990204	oxidoreductase complex	24	0	0.01	1	1	1	0.29199	0.29199	0.292			GO:0004722	protein serine/threonine phosphatase activity	27	0	0.01	1	1	1	0.77782	0.77782	0.7778
	GO:0030902	hindbrain development	34	0	0.01	1	1	1	0.10238	0.10238	0.54423			GO:0005604	basement membrane	29	0	0.02	1	1	1	0.29601	0.29601	0.296			GO:0003774	motor activity	26	0	0.01	1	1	1	0.7814	0.7814	0.9843
	GO:0042773	ATP synthesis coupled electron transport	12	0	0	1	1	1	0.10276	0.10276	1			GO:0000784	nuclear chromosome, telomeric region	10	0	0.01	1	1	1	0.29621	0.29621	0.2962			GO:0033613	activating transcription factor binding	27	0	0.01	1	1	1	0.78182	0.78182	0.2635
	GO:0042775	mitochondrial ATP synthesis coupled electron transport	12	0	0	1	1	1	0.10276	0.10276	0.10276			GO:0005743	mitochondrial inner membrane	140	0	0.09	1	1	1	0.30237	0.30237	0.3701			GO:0070566	adenylyltransferase activity	10	0	0	1	1	1	0.78241	0.78241	0.7824
	GO:0007603	phototransduction, visible light	17	0	0	1	1	1	0.10277	0.10277	0.10277			GO:0005819	spindle	101	0	0.06	1	1	1	0.30429	0.30429	0.5152			GO:0035035	histone acetyltransferase binding	11	0	0	1	1	1	0.78366	0.78366	0.7837
	GO:0016568	chromatin modification	200	0	0.04	1	1	1	0.10285	0.10285	0.2092			GO:0030119	AP-type membrane coat adaptor complex	18	0	0.01	1	1	1	0.30544	0.30544	0.9998			GO:0016860	intramolecular oxidoreductase activity	20	0	0	1	1	1	0.78706	0.78706	0.7871
	GO:0009725	response to hormone	267	0	0.06	1	1	1	0.10301	0.10301	0.09446			GO:0005852	eukaryotic translation initiation factor 3 complex	13	0	0.01	1	1	1	0.30572	0.30572	0.3057			GO:0004252	serine-type endopeptidase activity	36	0	0.01	1	1	1	0.79663	0.79663	0.7966
	GO:0002562	somatic diversification of immune receptors via germline recombination within a single locus	20	0	0	1	1	1	0.10303	0.10303	0.99283			GO:0033017	sarcoplasmic reticulum membrane	10	0	0.01	1	1	1	0.30732	0.30732	0.3073			GO:0005509	calcium ion binding	148	0	0.03	1	1	1	0.79821	0.79821	0.7982
	GO:0016444	somatic cell DNA recombination	20	0	0	1	1	1	0.10303	0.10303	1			GO:0000123	histone acetyltransferase complex	38	0	0.02	1	1	1	0.30936	0.30936	0.4348			GO:0048037	cofactor binding	157	0	0.03	1	1	1	0.04597	0.80011	0.7591
	GO:0009141	nucleoside triphosphate metabolic process	253	0	0.05	1	1	1	0.10349	0.10349	1			GO:0031248	protein acetyltransferase complex	38	0	0.02	1	1	1	0.30936	0.30936	1			GO:0005547	phosphatidylinositol-3,4,5-trisphosphate binding	13	0	0	1	1	1	0.80155	0.80155	0.8016
	GO:0043627	response to estrogen	38	0	0.01	1	1	1	0.10414	0.10414	0.00629			GO:1902493	acetyltransferase complex	38	0	0.02	1	1	1	0.30936	0.30936	1			GO:0017171	serine hydrolase activity	46	0	0.01	1	1	1	0.80201	0.80201	0.7127
	GO:0055085	transmembrane transport	279	0	0.06	1	1	1	0.10425	0.10425	0.10706			GO:0016020	membrane	2186	1	1.33	0.8281	1	1	0.2906	0.30977	0.0017			GO:0042578	phosphoric ester hydrolase activity	136	0	0.03	1	1	1	0.80625	0.80625	0.9971
	GO:0051148	negative regulation of muscle cell differentiation	11	0	0	1	1	1	0.10442	0.10442	0.10442			GO:0034703	cation channel complex	30	0	0.02	1	1	1	0.30981	0.30981	0.3226			GO:0050840	extracellular matrix binding	18	0	0	1	1	1	0.80792	0.80792	0.3463
	GO:0008206	bile acid metabolic process	23	0	0	1	1	1	0.10493	0.10493	0.48137			GO:0030120	vesicle coat	22	1	0.01	0.0133	0.0133	0.0133	0.31172	0.31172	0.2473			GO:0008236	serine-type peptidase activity	45	0	0.01	1	1	1	0.80944	0.80944	0.7509
	GO:0031960	response to corticosteroid	39	0	0.01	1	1	1	0.10508	0.10508	1			GO:0030117	membrane coat	40	1	0.02	0.0242	0.0242	1	0.32078	0.32078	0.031			GO:0016835	carbon-oxygen lyase activity	28	0	0.01	1	1	1	0.81247	0.81247	0.7339
	GO:0051384	response to glucocorticoid	39	0	0.01	1	1	1	0.10508	0.10508	0.10508			GO:0048475	coated membrane	40	1	0.02	0.0242	0.0242	1	0.32078	0.32078	1			GO:0008376	acetylgalactosaminyltransferase activity	13	0	0	1	1	1	0.81904	0.81904	0.819
	GO:0032313	regulation of Rab GTPase activity	22	0	0	1	1	1	0.1051	0.1051	0.1051			GO:0031514	motile cilium	15	0	0.01	1	1	1	0.32922	0.32922	0.3292			GO:0005544	calcium-dependent phospholipid binding	13	0	0	1	1	1	0.82372	0.82372	0.8237
	GO:0006807	nitrogen compound metabolic process	2219	0	0.47	1	1	1	0.00519	0.10532	0.64965			GO:0005643	nuclear pore	28	0	0.02	1	1	1	0.33109	0.33109	0.3311			GO:0017112	Rab guanyl-nucleotide exchange factor activity	11	0	0	1	1	1	0.83005	0.83005	0.83
	GO:0032392	DNA geometric change	14	0	0	1	1	1	0.10536	0.10536	0.51708			GO:0030659	cytoplasmic vesicle membrane	133	1	0.08	0.0789	1	1	0.3355	0.3355	0.5654			GO:0016247	channel regulator activity	21	0	0	1	1	1	0.83749	0.83749	0.8375
	GO:0006775	fat-soluble vitamin metabolic process	11	0	0	1	1	1	0.10646	0.10646	0.10646			GO:0031461	cullin-RING ubiquitin ligase complex	49	0	0.03	1	1	1	0.33845	0.33845	0.7961			GO:0016628	oxidoreductase activity, acting on the CH-CH group of donors, NAD or NADP as acceptor	14	0	0	1	1	1	0.84144	0.84144	0.8414
	GO:0016575	histone deacetylation	23	0	0	1	1	1	0.10671	0.10671	0.10671			GO:0005925	focal adhesion	48	0	0.03	1	1	1	0.34516	0.34516	0.3452			GO:0008301	DNA binding, bending	11	0	0	1	1	1	0.84257	0.84257	0.8426
	GO:0006914	autophagy	57	0	0.01	1	1	1	0.10705	0.10705	0.14756			GO:0044454	nuclear chromosome part	107	0	0.07	1	1	1	0.34698	0.34698	0.2509			GO:0003735	structural constituent of ribosome	44	0	0.01	1	1	1	0.84818	0.84818	0.8482
	GO:0006361	transcription initiation from RNA polymerase I promoter	11	0	0	1	1	1	0.1076	0.1076	0.1076			GO:0005815	microtubule organizing center	184	0	0.11	1	1	1	0.34972	0.34972	0.4633			GO:0016776	phosphotransferase activity, phosphate group as acceptor	10	0	0	1	1	1	0.84915	0.84915	0.8491
	GO:0003206	cardiac chamber morphogenesis	30	0	0.01	1	1	1	0.10769	0.10769	0.22291			GO:0045111	intermediate filament cytoskeleton	29	0	0.02	1	1	1	0.35106	0.35106	0.4885			GO:0070491	repressing transcription factor binding	23	0	0	1	1	1	0.85477	0.85477	0.9309
	GO:0002065	columnar/cuboidal epithelial cell differentiation	20	0	0	1	1	1	0.10772	0.10772	0.34875			GO:0043025	neuronal cell body	93	0	0.06	1	1	1	0.35779	0.35779	0.1176			GO:0043022	ribosome binding	16	0	0	1	1	1	0.85756	0.85756	0.8576
	GO:0044057	regulation of system process	89	1	0.02	0.019	1	1	0.10835	0.10835	0.14448			GO:0008076	voltage-gated potassium channel complex	13	0	0.01	1	1	1	0.35877	0.35877	0.3588			GO:0003899	DNA-directed RNA polymerase activity	16	0	0	1	1	1	0.85834	0.85834	0.8583
	GO:0006699	bile acid biosynthetic process	16	0	0	1	1	1	0.10839	0.10839	0.10839			GO:0034705	potassium channel complex	13	0	0.01	1	1	1	0.35877	0.35877	1			GO:0034062	RNA polymerase activity	16	0	0	1	1	1	0.85834	0.85834	1
	GO:0030212	hyaluronan metabolic process	17	0	0	1	1	1	0.10881	0.10881	0.10881			GO:0005796	Golgi lumen	18	0	0.01	1	1	1	0.35881	0.35881	0.3588			GO:0001085	RNA polymerase II transcription factor binding	44	0	0.01	1	1	1	0.86073	0.86073	0.1895
	GO:0045934	negative regulation of nucleobase-containing compound metabolic process	359	0	0.08	1	1	1	0.04146	0.10894	0.7553			GO:0030665	clathrin-coated vesicle membrane	30	0	0.02	1	1	1	0.36138	0.36138	0.656			GO:0016782	transferase activity, transferring sulfur-containing groups	16	0	0	1	1	1	0.86551	0.86551	0.8655
	GO:1901658	glycosyl compound catabolic process	249	0	0.05	1	1	1	0.109	0.109	0.99535			GO:0098573	intrinsic component of mitochondrial membrane	16	0	0.01	1	1	1	0.36152	0.36152	0.4176			GO:0004871	signal transducer activity	298	0	0.06	1	1	1	0.86647	0.86647	0.5532
	GO:0006152	purine nucleoside catabolic process	238	0	0.05	1	1	1	0.10902	0.10902	1			GO:0010494	cytoplasmic stress granule	20	0	0.01	1	1	1	0.36328	0.36328	0.3633			GO:0060089	molecular transducer activity	298	0	0.06	1	1	1	0.86647	0.86647	1
	GO:0046130	purine ribonucleoside catabolic process	238	0	0.05	1	1	1	0.10902	0.10902	0.96989			GO:0030426	growth cone	32	0	0.02	1	1	1	0.3669	0.3669	0.3669			GO:0016758	transferase activity, transferring hexosyl groups	73	0	0.01	1	1	1	0.87149	0.87149	0.5753
	GO:0009154	purine ribonucleotide catabolic process	246	0	0.05	1	1	1	0.10949	0.10949	0.97891			GO:0048471	perinuclear region of cytoplasm	187	1	0.11	0.1097	0.1097	0.1097	0.36698	0.36698	0.367			GO:0003779	actin binding	112	1	0.02	0.023	0.023	0.023	0.87363	0.87363	0.9791
	GO:0042981	regulation of apoptotic process	457	0	0.1	1	1	1	0.10972	0.10972	0.85805			GO:0000793	condensed chromosome	61	0	0.04	1	1	1	0.36892	0.36892	0.314			GO:0004629	phospholipase C activity	11	0	0	1	1	1	0.88085	0.88085	0.8808
	GO:0031102	neuron projection regeneration	15	0	0	1	1	1	0.1103	0.1103	0.31409			GO:1902495	transmembrane transporter complex	56	0	0.03	1	1	1	0.37158	0.37158	0.3477			GO:0003697	single-stranded DNA binding	31	0	0.01	1	1	1	0.88348	0.88348	0.8835
	GO:0006195	purine nucleotide catabolic process	259	0	0.06	1	1	1	0.1111	0.1111	0.21164			GO:0030672	synaptic vesicle membrane	12	0	0.01	1	1	1	0.37358	0.37358	0.3736			GO:0005262	calcium channel activity	17	0	0	1	1	1	0.88843	0.88843	0.8884
	GO:0042307	positive regulation of protein import into nucleus	25	0	0.01	1	1	1	0.11142	0.11142	0.11142			GO:1902554	serine/threonine protein kinase complex	19	0	0.01	1	1	1	0.3739	0.3739	0.3739			GO:0004003	ATP-dependent DNA helicase activity	15	0	0	1	1	1	0.89088	0.89088	0.8909
	GO:0015931	nucleobase-containing compound transport	85	0	0.02	1	1	1	0.11245	0.11245	0.67583			GO:0032580	Golgi cisterna membrane	31	0	0.02	1	1	1	0.37945	0.37945	0.3794			GO:0043236	laminin binding	10	0	0	1	1	1	0.89548	0.89548	0.8955
	GO:0034754	cellular hormone metabolic process	24	0	0.01	1	1	1	0.11275	0.11275	0.02547			GO:0031594	neuromuscular junction	14	0	0.01	1	1	1	0.38243	0.38243	0.3824			GO:0001103	RNA polymerase II repressing transcription factor binding	15	0	0	1	1	1	0.90287	0.90287	0.9029
	GO:0006082	organic acid metabolic process	452	0	0.1	1	1	1	0.0156	0.11302	0.16029			GO:0005791	rough endoplasmic reticulum	20	0	0.01	1	1	1	0.38645	0.38645	0.3865			GO:0019903	protein phosphatase binding	38	0	0.01	1	1	1	0.90339	0.90339	0.9034
	GO:2001234	negative regulation of apoptotic signaling pathway	72	0	0.02	1	1	1	0.11347	0.11347	0.47197			GO:0030864	cortical actin cytoskeleton	10	0	0.01	1	1	1	0.38728	0.38728	0.3873			GO:0001102	RNA polymerase II activating transcription factor binding	20	0	0	1	1	1	0.90676	0.90676	0.9068
	GO:0000289	nuclear-transcribed mRNA poly(A) tail shortening	18	0	0	1	1	1	0.11363	0.11363	0.11363			GO:0044441	ciliary part	37	0	0.02	1	1	1	0.38932	0.38932	0.8325			GO:0017124	SH3 domain binding	42	0	0.01	1	1	1	0.90893	0.90893	0.9089
	GO:0042311	vasodilation	24	0	0.01	1	1	1	0.11374	0.11374	0.00864			GO:0043197	dendritic spine	30	0	0.02	1	1	1	0.3939	0.3939	0.3939			GO:0004177	aminopeptidase activity	20	0	0	1	1	1	0.91033	0.91033	0.9103
	GO:0090382	phagosome maturation	11	0	0	1	1	1	0.11428	0.11428	0.11428			GO:0044309	neuron spine	30	0	0.02	1	1	1	0.3939	0.3939	1			GO:1901505	carbohydrate derivative transporter activity	10	0	0	1	1	1	0.91541	0.91541	0.9154
	GO:0071824	protein-DNA complex subunit organization	37	0	0.01	1	1	1	0.11468	0.11468	1			GO:0043005	neuron projection	201	0	0.12	1	1	1	0.39684	0.39684	0.1188			GO:0030170	pyridoxal phosphate binding	29	0	0.01	1	1	1	0.91604	0.91604	0.916
	GO:0031647	regulation of protein stability	50	0	0.01	1	1	1	0.11533	0.11533	0.1557			GO:0000228	nuclear chromosome	123	0	0.07	1	1	1	0.39967	0.39967	0.56			GO:0016893	endonuclease activity, active with either ribo- or deoxyribonucleic acids and producing 5'-phosphomo...	13	0	0	1	1	1	0.91612	0.91612	0.9161
	GO:0046329	negative regulation of JNK cascade	14	0	0	1	1	1	0.11538	0.11538	0.11538			GO:0005871	kinesin complex	14	0	0.01	1	1	1	0.40314	0.40314	0.4031			GO:0002020	protease binding	21	0	0	1	1	1	0.91898	0.91898	0.919
	GO:0002377	immunoglobulin production	25	0	0.01	1	1	1	0.11628	0.11628	0.84414			GO:0044444	cytoplasmic part	2604	2	1.59	0.5431	0.7771	1	0.00346	0.40321	0.6682			GO:0008307	structural constituent of muscle	10	0	0	1	1	1	0.9212	0.9212	0.9212
	GO:0002718	regulation of cytokine production involved in immune response	15	0	0	1	1	1	0.11633	0.11633	0.11633			GO:0030118	clathrin coat	23	0	0.01	1	1	1	0.40363	0.40363	0.6166			GO:0016417	S-acyltransferase activity	11	0	0	1	1	1	0.9221	0.9221	0.9221
	GO:0051336	regulation of hydrolase activity	322	0	0.07	1	1	1	0.11702	0.11702	0.9516			GO:0005924	cell-substrate adherens junction	51	0	0.03	1	1	1	0.40798	0.40798	0.8271			GO:0008528	G-protein coupled peptide receptor activity	18	0	0	1	1	1	0.9242	0.9242	0.9242
	GO:0021532	neural tube patterning	12	0	0	1	1	1	0.11705	0.11705	0.11705			GO:0046930	pore complex	32	0	0.02	1	1	1	0.40922	0.40922	0.688			GO:0038023	signaling receptor activity	158	0	0.03	1	1	1	0.92601	0.92601	0.1496
	GO:0042345	regulation of NF-kappaB import into nucleus	12	0	0	1	1	1	0.11708	0.11708	0.11708			GO:0070461	SAGA-type complex	15	0	0.01	1	1	1	0.41036	0.41036	0.4104			GO:0030165	PDZ domain binding	30	0	0.01	1	1	1	0.93059	0.93059	0.9306
	GO:0042348	NF-kappaB import into nucleus	12	0	0	1	1	1	0.11708	0.11708	1			GO:0097458	neuron part	239	0	0.15	1	1	1	0.4114	0.4114	0.0591			GO:0030246	carbohydrate binding	67	0	0.01	1	1	1	0.93242	0.93242	0.9958
	GO:0043001	Golgi to plasma membrane protein transport	13	0	0	1	1	1	0.11746	0.11746	0.11746			GO:0030427	site of polarized growth	34	0	0.02	1	1	1	0.41244	0.41244	0.7284			GO:0033293	monocarboxylic acid binding	15	0	0	1	1	1	0.93344	0.93344	0.9334
	GO:0048701	embryonic cranial skeleton morphogenesis	16	0	0	1	1	1	0.11758	0.11758	0.11758			GO:0005778	peroxisomal membrane	29	0	0.02	1	1	1	0.41274	0.41274	0.4127			GO:0019843	rRNA binding	13	0	0	1	1	1	0.93427	0.93427	0.9343
	GO:0072009	nephron epithelium development	16	0	0	1	1	1	0.11758	0.11758	0.43753			GO:0031903	microbody membrane	29	0	0.02	1	1	1	0.41274	0.41274	1			GO:0016409	palmitoyltransferase activity	12	0	0	1	1	1	0.93448	0.93448	0.9345
HIPPO TERMINAL BRANCH	GO:0000209	protein polyubiquitination	90	0	0.04	1	1	1	0.00014	0.00014	0.00113			GO:0030658	transport vesicle membrane	22	1	0.01	0.0133	1	1	0.41353	0.41353	0.7715		HIPPO TERMINAL BRANCH	GO:0003713	transcription coactivator activity	115	0	0.05	1	1	1	0.00043	0.00043	0.0044
	GO:0021872	forebrain generation of neurons	12	0	0.01	1	1	1	0.00051	0.00051	0.00051			GO:0035097	histone methyltransferase complex	32	0	0.02	1	1	1	0.4155	0.4155	0.4377			GO:0008013	beta-catenin binding	20	0	0.01	1	1	1	0.00159	0.00159	0.0016
	GO:0097306	cellular response to alcohol	23	0	0.01	1	1	1	0.00052	0.00052	0.00052			GO:0005771	multivesicular body	11	0	0.01	1	1	1	0.41633	0.41633	0.4163			GO:0003723	RNA binding	411	0	0.17	1	1	1	0.00185	0.00185	0.0011
	GO:0006521	regulation of cellular amino acid metabolic process	36	0	0.02	1	1	1	0.00064	0.00064	0.00064			GO:0005912	adherens junction	76	0	0.05	1	1	1	0.41769	0.41769	0.1658			GO:0042623	ATPase activity, coupled	113	0	0.05	1	1	1	0.00297	0.00297	0.4494
	GO:0030521	androgen receptor signaling pathway	30	0	0.01	1	1	1	0.00077	0.00077	0.00323			GO:0016469	proton-transporting two-sector ATPase complex	13	0	0.01	1	1	1	0.41953	0.41953	0.5219			GO:0031072	heat shock protein binding	29	0	0.01	1	1	1	0.00333	0.00333	0.0074
	GO:0007405	neuroblast proliferation	18	0	0.01	1	1	1	0.00089	0.00089	0.002			GO:0031090	organelle membrane	973	1	0.59	0.4834	1	1	0.20955	0.42266	0.4113			GO:0015081	sodium ion transmembrane transporter activity	28	0	0.01	1	1	1	0.00373	0.00373	0.0037
	GO:0042168	heme metabolic process	16	0	0.01	1	1	1	0.00099	0.00099	0.016			GO:0000118	histone deacetylase complex	25	0	0.02	1	1	1	0.42346	0.42346	0.4235			GO:0016614	oxidoreductase activity, acting on CH-OH group of donors	64	0	0.03	1	1	1	0.0047	0.0047	0.0054
	GO:0030111	regulation of Wnt signaling pathway	65	0	0.03	1	1	1	0.00149	0.00149	0.47942			GO:0030496	midbody	44	0	0.03	1	1	1	0.42427	0.42427	0.4243			GO:0036094	small molecule binding	974	0	0.4	1	1	1	0.00536	0.00536	0.309
	GO:0006364	rRNA processing	51	0	0.02	1	1	1	0.00165	0.00165	0.00165			GO:0070469	respiratory chain	14	0	0.01	1	1	1	0.42761	0.42761	0.9718			GO:0005515	protein binding	3435	1	1.41	0.9136	1	1	0.00253	0.0076	0.0565
	GO:0009081	branched-chain amino acid metabolic process	13	0	0.01	1	1	1	0.00204	0.00204	0.13581			GO:0005886	plasma membrane	1020	0	0.62	1	1	1	0.42776	0.42776	0.3681			GO:0031625	ubiquitin protein ligase binding	71	0	0.03	1	1	1	0.00821	0.00821	0.0082
	GO:0001756	somitogenesis	19	0	0.01	1	1	1	0.00244	0.00244	0.00244			GO:0016605	PML body	37	0	0.02	1	1	1	0.43342	0.43342	0.4334			GO:1901265	nucleoside phosphate binding	888	0	0.36	1	1	1	0.0092	0.0092	1
	GO:0015031	protein transport	555	1	0.24	0.223	0.223	0.223	0.00245	0.00245	0.01419			GO:0012506	vesicle membrane	139	1	0.08	0.0823	1	1	0.43356	0.43356	0.7964			GO:0017016	Ras GTPase binding	48	0	0.02	1	1	1	0.00936	0.00936	0.0076
	GO:0017145	stem cell division	15	0	0.01	1	1	1	0.00253	0.00253	0.00253			GO:0031225	anchored component of membrane	20	0	0.01	1	1	1	0.43477	0.43477	0.4348			GO:0050662	coenzyme binding	115	0	0.05	1	1	1	0.00958	0.00958	0.0549
	GO:1901797	negative regulation of signal transduction by p53 class mediator	10	0	0	1	1	1	0.00293	0.00293	0.00293			GO:0034708	methyltransferase complex	35	0	0.02	1	1	1	0.44024	0.44024	0.8242			GO:0016922	ligand-dependent nuclear receptor binding	12	0	0	1	1	1	0.01053	0.01053	0.0105
	GO:0006892	post-Golgi vesicle-mediated transport	38	0	0.02	1	1	1	0.0031	0.0031	0.02522			GO:0031968	organelle outer membrane	58	0	0.04	1	1	1	0.44364	0.44364	0.4445			GO:0000166	nucleotide binding	887	0	0.36	1	1	1	0.01063	0.01063	0.0128
	GO:0051653	spindle localization	13	0	0.01	1	1	1	0.00316	0.00316	0.26416			GO:0070161	anchoring junction	79	0	0.05	1	1	1	0.44474	0.44474	0.7059			GO:0004540	ribonuclease activity	29	0	0.01	1	1	1	0.01148	0.01148	0.1851
	GO:0006511	ubiquitin-dependent protein catabolic process	218	1	0.09	0.091	0.091	1	0.00322	0.00322	0.05948			GO:0005882	intermediate filament	15	0	0.01	1	1	1	0.44726	0.44726	0.4473			GO:0043168	anion binding	938	0	0.39	1	1	1	0.01284	0.01284	0.0537
	GO:0016032	viral process	270	0	0.12	1	1	1	0.00427	0.00427	0.00484			GO:0031901	early endosome membrane	27	0	0.02	1	1	1	0.45356	0.45356	0.4536			GO:0004386	helicase activity	82	0	0.03	1	1	1	0.01557	0.01557	0.3662
	GO:0006977	DNA damage response, signal transduction by p53 class mediator resulting in cell cycle arrest	35	0	0.01	1	1	1	0.00431	0.00431	0.00431			GO:0031526	brush border membrane	12	0	0.01	1	1	1	0.45414	0.45414	0.4541			GO:0001190	RNA polymerase II transcription factor binding transcription factor activity involved in positive re...	15	0	0.01	1	1	1	0.01765	0.01765	0.0177
	GO:0071407	cellular response to organic cyclic compound	90	0	0.04	1	1	1	0.00456	0.00456	0.02738			GO:0044422	organelle part	2457	1	1.5	0.8742	1	1	2.4e-06	0.45476	0.9999			GO:0030145	manganese ion binding	23	0	0.01	1	1	1	0.01813	0.01813	0.0181
	GO:0051606	detection of stimulus	46	0	0.02	1	1	1	0.00523	0.00523	0.80319			GO:0044297	cell body	111	0	0.07	1	1	1	0.45588	0.45588	0.6458			GO:0004712	protein serine/threonine/tyrosine kinase activity	17	0	0.01	1	1	1	0.01876	0.01876	0.0188
	GO:0002479	antigen processing and presentation of exogenous peptide antigen via MHC class I, TAP-dependent	38	0	0.02	1	1	1	0.00533	0.00533	0.00533			GO:0032592	integral component of mitochondrial membrane	15	0	0.01	1	1	1	0.45683	0.45683	0.4568			GO:0016879	ligase activity, forming carbon-nitrogen bonds	156	1	0.06	0.0631	0.0631	1	0.02283	0.02283	0.2991
	GO:0048025	negative regulation of mRNA splicing, via spliceosome	10	0	0	1	1	1	0.00542	0.00542	0.00542			GO:0019867	outer membrane	61	0	0.04	1	1	1	0.45863	0.45863	0.7184			GO:0001104	RNA polymerase II transcription cofactor activity	26	0	0.01	1	1	1	0.02284	0.02284	0.0228
	GO:1901654	response to ketone	24	0	0.01	1	1	1	0.00565	0.00565	0.00565			GO:1990234	transferase complex	162	0	0.1	1	1	1	0.46007	0.46007	0.5764			GO:0050681	androgen receptor binding	19	0	0.01	1	1	1	0.02436	0.02436	0.0244
	GO:0010498	proteasomal protein catabolic process	140	0	0.06	1	1	1	0.00576	0.00576	0.26006			GO:0016607	nuclear speck	92	0	0.06	1	1	1	0.46024	0.46024	0.4602			GO:0019787	small conjugating protein ligase activity	133	1	0.05	0.0539	0.0539	1	0.02554	0.02554	0.0942
	GO:0007435	salivary gland morphogenesis	16	0	0.01	1	1	1	0.00582	0.00582	0.11461			GO:0044433	cytoplasmic vesicle part	158	1	0.1	0.0932	1	1	0.46614	0.46614	0.4273			GO:0008026	ATP-dependent helicase activity	53	0	0.02	1	1	1	0.02594	0.02594	0.0987
	GO:0000398	mRNA splicing, via spliceosome	114	0	0.05	1	1	1	0.00049	0.00613	0.04245			GO:0030667	secretory granule membrane	18	0	0.01	1	1	1	0.46888	0.46888	0.4689			GO:0070035	purine NTP-dependent helicase activity	53	0	0.02	1	1	1	0.02594	0.02594	1
	GO:0048663	neuron fate commitment	11	0	0	1	1	1	0.0068	0.0068	0.0068			GO:0005884	actin filament	17	0	0.01	1	1	1	0.47143	0.47143	0.4714			GO:0051082	unfolded protein binding	44	0	0.02	1	1	1	0.03168	0.03168	0.0317
	GO:0035162	embryonic hemopoiesis	10	0	0	1	1	1	0.00745	0.00745	0.00745			GO:0015030	Cajal body	17	0	0.01	1	1	1	0.47794	0.47794	0.4779			GO:0030374	ligand-dependent nuclear receptor transcription coactivator activity	21	0	0.01	1	1	1	0.03315	0.03315	0.0331
	GO:0030010	establishment of cell polarity	30	0	0.01	1	1	1	0.00762	0.00762	0.00762			GO:0098589	membrane region	413	1	0.25	0.2311	0.2311	1	0.47958	0.47958	1			GO:0015399	primary active transmembrane transporter activity	36	0	0.01	1	1	1	0.03544	0.03544	1
	GO:0071229	cellular response to acid	46	0	0.02	1	1	1	0.00781	0.00781	0.02346			GO:0005741	mitochondrial outer membrane	50	0	0.03	1	1	1	0.47964	0.47964	0.4796			GO:0015405	P-P-bond-hydrolysis-driven transmembrane transporter activity	36	0	0.01	1	1	1	0.03544	0.03544	0.3368
	GO:0019218	regulation of steroid metabolic process	31	0	0.01	1	1	1	0.00797	0.00797	0.13533			GO:0030315	T-tubule	14	0	0.01	1	1	1	0.47997	0.47997	0.48			GO:0008170	N-methyltransferase activity	33	0	0.01	1	1	1	0.03582	0.03582	0.1685
	GO:0006066	alcohol metabolic process	140	0	0.06	1	1	1	0.00862	0.00862	0.05759			GO:0033116	endoplasmic reticulum-Golgi intermediate compartment membrane	18	0	0.01	1	1	1	0.48284	0.48284	0.4828			GO:0016881	acid-amino acid ligase activity	145	1	0.06	0.0587	0.0587	1	0.03911	0.03911	0.6103
	GO:0046916	cellular transition metal ion homeostasis	33	0	0.01	1	1	1	0.00867	0.00867	0.12349			GO:0060170	ciliary membrane	14	0	0.01	1	1	1	0.4882	0.4882	0.4882			GO:0043492	ATPase activity, coupled to movement of substances	35	0	0.01	1	1	1	0.03951	0.03951	0.1523
	GO:0010771	negative regulation of cell morphogenesis involved in differentiation	10	0	0	1	1	1	0.00903	0.00903	0.00903			GO:0044450	microtubule organizing center part	35	0	0.02	1	1	1	0.49623	0.49623	0.6708			GO:0005083	small GTPase regulator activity	67	0	0.03	1	1	1	0.0397	0.0397	0.0406
	GO:0071333	cellular response to glucose stimulus	20	0	0.01	1	1	1	0.00925	0.00925	0.00925			GO:0019005	SCF ubiquitin ligase complex	13	0	0.01	1	1	1	0.49894	0.49894	0.4989			GO:0042802	identical protein binding	364	0	0.15	1	1	1	0.04094	0.04094	0.1887
	GO:0051443	positive regulation of ubiquitin-protein ligase activity	42	0	0.02	1	1	1	0.00925	0.00925	0.05729			GO:0012505	endomembrane system	1157	1	0.7	0.5523	1	1	0.24083	0.50432	0.8507			GO:0032559	adenyl ribonucleotide binding	542	0	0.22	1	1	1	0.04321	0.04321	0.5871
	GO:0051656	establishment of organelle localization	81	1	0.03	0.034	1	1	0.00935	0.00935	0.65799			GO:0005669	transcription factor TFIID complex	10	0	0.01	1	1	1	0.50677	0.50677	0.5068			GO:0016859	cis-trans isomerase activity	15	0	0.01	1	1	1	0.04451	0.04451	0.2568
	GO:0003401	axis elongation	14	0	0.01	1	1	1	0.00942	0.00942	0.00942			GO:0009898	cytoplasmic side of plasma membrane	19	0	0.01	1	1	1	0.50835	0.50835	0.5084			GO:0001158	enhancer sequence-specific DNA binding	11	0	0	1	1	1	0.04561	0.04561	0.0456
	GO:0071396	cellular response to lipid	89	0	0.04	1	1	1	0.01008	0.01008	0.00434			GO:0032994	protein-lipid complex	13	0	0.01	1	1	1	0.51266	0.51266	0.1603			GO:0003705	RNA polymerase II distal enhancer sequence-specific DNA binding transcription factor activity	26	0	0.01	1	1	1	0.04607	0.04607	0.0461
	GO:0030856	regulation of epithelial cell differentiation	24	0	0.01	1	1	1	0.01018	0.01018	0.01018			GO:0033178	proton-transporting two-sector ATPase complex, catalytic domain	10	0	0.01	1	1	1	0.51286	0.51286	0.5129			GO:0005524	ATP binding	530	0	0.22	1	1	1	0.04609	0.04609	0.0461
	GO:0031397	negative regulation of protein ubiquitination	53	0	0.02	1	1	1	0.01023	0.01023	0.44624			GO:0005938	cell cortex	71	0	0.04	1	1	1	0.5201	0.5201	0.3715			GO:0004532	exoribonuclease activity	16	0	0.01	1	1	1	0.0462	0.0462	1
	GO:0010594	regulation of endothelial cell migration	28	0	0.01	1	1	1	0.01032	0.01032	0.85986			GO:0071944	cell periphery	1046	0	0.64	1	1	1	0.5221	0.5221	0.4605			GO:0016896	exoribonuclease activity, producing 5'-phosphomonoesters	16	0	0.01	1	1	1	0.0462	0.0462	0.2276
	GO:0006783	heme biosynthetic process	10	0	0	1	1	1	0.01039	0.01039	0.01039			GO:0030532	small nuclear ribonucleoprotein complex	14	0	0.01	1	1	1	0.52596	0.52596	0.526			GO:0022804	active transmembrane transporter activity	84	0	0.03	1	1	1	0.04646	0.04646	0.1406
	GO:0070542	response to fatty acid	18	0	0.01	1	1	1	0.01043	0.01043	0.01043			GO:0045121	membrane raft	63	0	0.04	1	1	1	0.52847	0.52847	0.6865			GO:0046983	protein dimerization activity	331	0	0.14	1	1	1	0.04943	0.04943	0.044
	GO:0051293	establishment of spindle localization	10	0	0	1	1	1	0.011	0.011	0.011			GO:0098588	bounding membrane of organelle	750	1	0.46	0.3909	1	1	0.29017	0.52917	0.2439			GO:0008047	enzyme activator activity	140	0	0.06	1	1	1	0.04988	0.04988	0.2415
	GO:0046148	pigment biosynthetic process	23	0	0.01	1	1	1	0.01107	0.01107	0.30624			GO:0031252	cell leading edge	117	0	0.07	1	1	1	0.53117	0.53117	0.4077			GO:0016616	oxidoreductase activity, acting on the CH-OH group of donors, NAD or NADP as acceptor	58	0	0.02	1	1	1	0.0502	0.0502	0.0951
	GO:0009083	branched-chain amino acid catabolic process	10	0	0	1	1	1	0.01155	0.01155	0.01155			GO:0031970	organelle envelope lumen	21	0	0.01	1	1	1	0.53163	0.53163	0.5163			GO:0003743	translation initiation factor activity	36	0	0.01	1	1	1	0.05027	0.05027	0.0503
	GO:0031667	response to nutrient levels	130	0	0.06	1	1	1	0.01251	0.01251	0.31555			GO:0033267	axon part	26	0	0.02	1	1	1	0.5337	0.5337	0.5631			GO:0000976	transcription regulatory region sequence-specific DNA binding	59	0	0.02	1	1	1	0.05298	0.05298	0.2383
	GO:0090130	tissue migration	50	0	0.02	1	1	1	0.01273	0.01273	0.17188			GO:0042175	nuclear outer membrane-endoplasmic reticulum membrane network	308	1	0.19	0.1762	0.1762	1	0.53826	0.53826	0.4324			GO:0000975	regulatory region DNA binding	141	0	0.06	1	1	1	0.05652	0.05652	0.6378
	GO:0055081	anion homeostasis	14	0	0.01	1	1	1	0.01293	0.01293	0.01293			GO:0000922	spindle pole	46	0	0.03	1	1	1	0.53928	0.53928	0.5393			GO:0001067	regulatory region nucleic acid binding	141	0	0.06	1	1	1	0.05652	0.05652	1
	GO:0038034	signal transduction in absence of ligand	31	0	0.01	1	1	1	0.013	0.013	1			GO:0043596	nuclear replication fork	13	0	0.01	1	1	1	0.54036	0.54036	0.5404			GO:0042626	ATPase activity, coupled to transmembrane movement of substances	34	0	0.01	1	1	1	0.05653	0.05653	0.0539
	GO:0097192	extrinsic apoptotic signaling pathway in absence of ligand	31	0	0.01	1	1	1	0.013	0.013	0.25788			GO:0043209	myelin sheath	14	0	0.01	1	1	1	0.54149	0.54149	0.5415			GO:0004298	threonine-type endopeptidase activity	12	0	0	1	1	1	0.05711	0.05711	0.0571
	GO:0030178	negative regulation of Wnt signaling pathway	39	0	0.02	1	1	1	0.01317	0.01317	0.01124			GO:0030660	Golgi-associated vesicle membrane	22	0	0.01	1	1	1	0.54637	0.54637	0.6388			GO:0070003	threonine-type peptidase activity	12	0	0	1	1	1	0.05711	0.05711	1
	GO:0010632	regulation of epithelial cell migration	34	0	0.01	1	1	1	0.01322	0.01322	1			GO:0031227	intrinsic component of endoplasmic reticulum membrane	45	0	0.03	1	1	1	0.54836	0.54836	0.5676			GO:0030554	adenyl nucleotide binding	551	0	0.23	1	1	1	0.05746	0.05746	0.9937
	GO:0042992	negative regulation of transcription factor import into nucleus	14	0	0.01	1	1	1	0.01393	0.01393	0.01393			GO:0045202	synapse	139	0	0.08	1	1	1	0.55181	0.55181	0.5544			GO:0000175	3'-5'-exoribonuclease activity	15	0	0.01	1	1	1	0.06051	0.06051	0.0605
	GO:0060445	branching involved in salivary gland morphogenesis	12	0	0.01	1	1	1	0.01401	0.01401	0.01401			GO:0055037	recycling endosome	32	0	0.02	1	1	1	0.55344	0.55344	0.9959			GO:0004702	receptor signaling protein serine/threonine kinase activity	29	0	0.01	1	1	1	0.06173	0.06173	0.0617
	GO:0072091	regulation of stem cell proliferation	26	0	0.01	1	1	1	0.01428	0.01428	0.40361			GO:0034702	ion channel complex	46	0	0.03	1	1	1	0.55598	0.55598	0.9748			GO:0004842	ubiquitin-protein ligase activity	127	1	0.05	0.0515	0.0515	0.0515	0.06205	0.06205	0.0621
	GO:0060828	regulation of canonical Wnt signaling pathway	41	0	0.02	1	1	1	0.015	0.015	1			GO:0005793	endoplasmic reticulum-Golgi intermediate compartment	41	0	0.02	1	1	1	0.55715	0.55715	0.7062			GO:0070063	RNA polymerase binding	14	0	0.01	1	1	1	0.06237	0.06237	0.0461
	GO:2000177	regulation of neural precursor cell proliferation	17	0	0.01	1	1	1	0.0151	0.0151	0.09969			GO:0030663	COPI-coated vesicle membrane	11	0	0.01	1	1	1	0.55905	0.55905	0.2224			GO:0016830	carbon-carbon lyase activity	26	0	0.01	1	1	1	0.0655	0.0655	0.2024
	GO:0006779	porphyrin-containing compound biosynthetic process	17	0	0.01	1	1	1	0.01575	0.01575	0.17824			GO:0044420	extracellular matrix part	47	0	0.03	1	1	1	0.55963	0.55963	0.5792			GO:0016638	oxidoreductase activity, acting on the CH-NH2 group of donors	10	0	0	1	1	1	0.06624	0.06624	0.0662
	GO:0003015	heart process	42	0	0.02	1	1	1	0.01615	0.01615	1			GO:0098562	cytoplasmic side of membrane	22	0	0.01	1	1	1	0.56283	0.56283	0.5306			GO:0000149	SNARE binding	18	0	0.01	1	1	1	0.06807	0.06807	0.1007
	GO:0060047	heart contraction	42	0	0.02	1	1	1	0.01615	0.01615	0.16932			GO:0005814	centriole	20	0	0.01	1	1	1	0.56494	0.56494	0.5649			GO:0004180	carboxypeptidase activity	11	0	0	1	1	1	0.0686	0.0686	0.0686
	GO:0035335	peptidyl-tyrosine dephosphorylation	19	0	0.01	1	1	1	0.01625	0.01625	0.01625			GO:0005788	endoplasmic reticulum lumen	61	0	0.04	1	1	1	0.57316	0.57316	0.5732			GO:0044212	transcription regulatory region DNA binding	137	0	0.06	1	1	1	0.07033	0.07033	0.3534
	GO:0051352	negative regulation of ligase activity	41	0	0.02	1	1	1	0.01644	0.01644	1			GO:0005849	mRNA cleavage factor complex	10	0	0.01	1	1	1	0.57764	0.57764	0.5776			GO:0003755	peptidyl-prolyl cis-trans isomerase activity	14	0	0.01	1	1	1	0.07054	0.07054	0.0705
	GO:0051444	negative regulation of ubiquitin-protein ligase activity	41	0	0.02	1	1	1	0.01644	0.01644	0.68627			GO:0005901	caveola	26	0	0.02	1	1	1	0.57794	0.57794	0.5779			GO:0042803	protein homodimerization activity	220	0	0.09	1	1	1	0.07174	0.07174	0.0717
	GO:0010631	epithelial cell migration	49	0	0.02	1	1	1	0.01669	0.01669	0.23089			GO:0034704	calcium channel complex	14	0	0.01	1	1	1	0.57858	0.57858	0.5786			GO:0016407	acetyltransferase activity	41	0	0.02	1	1	1	0.0728	0.0728	0.168
	GO:0090132	epithelium migration	49	0	0.02	1	1	1	0.01669	0.01669	1			GO:0030133	transport vesicle	52	1	0.03	0.0313	1	1	0.58084	0.58084	0.8328			GO:0004672	protein kinase activity	201	0	0.08	1	1	1	0.0747	0.0747	0.3992
	GO:0071695	anatomical structure maturation	13	0	0.01	1	1	1	0.01716	0.01716	0.01716			GO:0044440	endosomal part	121	0	0.07	1	1	1	0.01515	0.58307	0.5831			GO:0016705	oxidoreductase activity, acting on paired donors, with incorporation or reduction of molecular oxyge...	48	0	0.02	1	1	1	0.07517	0.07517	0.1029
	GO:0043161	proteasome-mediated ubiquitin-dependent protein catabolic process	133	0	0.06	1	1	1	0.01741	0.01741	0.0069			GO:0005689	U12-type spliceosomal complex	11	0	0.01	1	1	1	0.59412	0.59412	0.5941			GO:0043425	bHLH transcription factor binding	11	0	0	1	1	1	0.07559	0.07559	0.0756
	GO:0019048	modulation by virus of host morphology or physiology	142	0	0.06	1	1	1	0.01742	0.01742	0.01742			GO:0016235	aggresome	10	0	0.01	1	1	1	0.59828	0.59828	0.5983			GO:0001012	RNA polymerase II regulatory region DNA binding	43	0	0.02	1	1	1	0.07704	0.07704	0.3043
	GO:0006886	intracellular protein transport	358	0	0.15	1	1	1	0.01816	0.01816	0.03592			GO:0030027	lamellipodium	56	0	0.03	1	1	1	0.59861	0.59861	0.5986			GO:0003707	steroid hormone receptor activity	18	0	0.01	1	1	1	0.07726	0.07726	0.0773
	GO:0006094	gluconeogenesis	31	0	0.01	1	1	1	0.01825	0.01825	0.01825			GO:0044391	ribosomal subunit	34	0	0.02	1	1	1	0.60276	0.60276	1			GO:0048306	calcium-dependent protein binding	15	1	0.01	0.0062	0.0062	0.0062	0.07839	0.07839	0.0784
	GO:2001236	regulation of extrinsic apoptotic signaling pathway	62	0	0.03	1	1	1	0.01839	0.01839	0.1681			GO:0030135	coated vesicle	91	1	0.06	0.0544	1	1	0.60316	0.60316	0.7072			GO:0004725	protein tyrosine phosphatase activity	29	0	0.01	1	1	1	0.07848	0.07848	0.0785
	GO:0006261	DNA-dependent DNA replication	49	0	0.02	1	1	1	0.0189	0.0189	0.11405			GO:0031982	vesicle	372	1	0.23	0.21	1	1	0.60373	0.60373	0.1431			GO:0016706	oxidoreductase activity, acting on paired donors, with incorporation or reduction of molecular oxyge...	20	0	0.01	1	1	1	0.07928	0.07928	0.0793
	GO:0022616	DNA strand elongation	22	0	0.01	1	1	1	0.01899	0.01899	0.27522			GO:0000152	nuclear ubiquitin ligase complex	12	0	0.01	1	1	1	0.60489	0.60489	0.6049			GO:0017111	nucleoside-triphosphatase activity	285	0	0.12	1	1	1	0.00757	0.08005	0.6075
	GO:0044283	small molecule biosynthetic process	198	0	0.08	1	1	1	0.01927	0.01927	0.07902			GO:0035770	ribonucleoprotein granule	40	0	0.02	1	1	1	0.60559	0.60559	0.9925			GO:0005216	ion channel activity	61	0	0.03	1	1	1	0.08086	0.08086	1
	GO:0031670	cellular response to nutrient	13	0	0.01	1	1	1	0.01998	0.01998	0.01998			GO:0044665	MLL1/2 complex	14	0	0.01	1	1	1	0.60664	0.60664	1			GO:0060589	nucleoside-triphosphatase regulator activity	110	0	0.05	1	1	1	0.08181	0.08181	0.3799
	GO:0033014	tetrapyrrole biosynthetic process	20	0	0.01	1	1	1	0.02026	0.02026	0.45404			GO:0071339	MLL1 complex	14	0	0.01	1	1	1	0.60664	0.60664	0.6066			GO:0016887	ATPase activity	143	0	0.06	1	1	1	0.0018	0.08291	0.0829
	GO:0016197	endosomal transport	74	0	0.03	1	1	1	0.02037	0.02037	0.01903			GO:0044432	endoplasmic reticulum part	347	1	0.21	0.1969	0.1969	1	0.61082	0.61082	0.208			GO:0004402	histone acetyltransferase activity	27	0	0.01	1	1	1	0.08527	0.08527	0.0853
	GO:0051436	negative regulation of ubiquitin-protein ligase activity involved in mitotic cell cycle	39	0	0.02	1	1	1	0.02056	0.02056	0.02056			GO:0015629	actin cytoskeleton	120	0	0.07	1	1	1	0.6121	0.6121	0.8896			GO:0008080	N-acetyltransferase activity	33	0	0.01	1	1	1	0.08624	0.08624	0.4601
	GO:0051437	positive regulation of ubiquitin-protein ligase activity involved in mitotic cell cycle	39	0	0.02	1	1	1	0.02056	0.02056	0.02056			GO:0000791	euchromatin	10	0	0.01	1	1	1	0.61426	0.61426	0.6143			GO:0016410	N-acyltransferase activity	40	0	0.02	1	1	1	0.08759	0.08759	0.5483
	GO:0043266	regulation of potassium ion transport	12	0	0.01	1	1	1	0.02059	0.02059	0.02059			GO:0031988	membrane-bounded vesicle	335	1	0.2	0.1905	1	1	0.61631	0.61631	0.7718			GO:0016820	hydrolase activity, acting on acid anhydrides, catalyzing transmembrane movement of substances	35	0	0.01	1	1	1	0.08837	0.08837	0.9344
	GO:0032768	regulation of monooxygenase activity	13	0	0.01	1	1	1	0.0206	0.0206	0.6779			GO:0005801	cis-Golgi network	19	0	0.01	1	1	1	0.61921	0.61921	0.6192			GO:0015171	amino acid transmembrane transporter activity	11	0	0	1	1	1	0.08923	0.08923	0.0892
	GO:0050999	regulation of nitric-oxide synthase activity	10	0	0	1	1	1	0.02074	0.02074	0.02074			GO:0034358	plasma lipoprotein particle	12	0	0.01	1	1	1	0.62041	0.62041	0.6204			GO:0001076	RNA polymerase II transcription factor binding transcription factor activity	43	0	0.02	1	1	1	0.08951	0.08951	0.5676
	GO:0035107	appendage morphogenesis	31	0	0.01	1	1	1	0.02141	0.02141	1			GO:0002102	podosome	10	0	0.01	1	1	1	0.62868	0.62868	0.6287			GO:0032403	protein complex binding	228	0	0.09	1	1	1	0.09017	0.09017	0.2309
	GO:0035108	limb morphogenesis	31	0	0.01	1	1	1	0.02141	0.02141	0.03431			GO:0043229	intracellular organelle	3731	2	2.27	0.8522	0.941	1	0.00013	0.62876	0.9218			GO:0004674	protein serine/threonine kinase activity	154	0	0.06	1	1	1	0.09073	0.09073	0.3628
	GO:2001239	regulation of extrinsic apoptotic signaling pathway in absence of ligand	21	0	0.01	1	1	1	0.02162	0.02162	0.01121			GO:0005798	Golgi-associated vesicle	34	0	0.02	1	1	1	0.62971	0.62971	0.2029			GO:0035326	enhancer binding	12	0	0	1	1	1	0.09384	0.09384	0.986
	GO:0008203	cholesterol metabolic process	54	0	0.02	1	1	1	0.02169	0.02169	0.01398			GO:0005789	endoplasmic reticulum membrane	301	1	0.18	0.1724	0.1724	0.1724	0.62982	0.62982	0.716			GO:0097367	carbohydrate derivative binding	764	0	0.31	1	1	1	0.09567	0.09567	0.8871
	GO:0060759	regulation of response to cytokine stimulus	28	0	0.01	1	1	1	0.02186	0.02186	0.21838			GO:0044306	neuron projection terminus	16	0	0.01	1	1	1	0.63365	0.63365	0.995			GO:0051018	protein kinase A binding	12	0	0	1	1	1	0.09589	0.09589	0.0959
	GO:0048704	embryonic skeletal system morphogenesis	22	0	0.01	1	1	1	0.02194	0.02194	0.11073			GO:0005905	coated pit	28	0	0.02	1	1	1	0.63579	0.63579	0.6358			GO:0070064	proline-rich region binding	10	0	0	1	1	1	0.09669	0.09669	0.0967
	GO:0001959	regulation of cytokine-mediated signaling pathway	25	0	0.01	1	1	1	0.02197	0.02197	0.05925			GO:0044459	plasma membrane part	494	0	0.3	1	1	1	0.64022	0.64022	0.5582			GO:0030695	GTPase regulator activity	107	0	0.04	1	1	1	0.09774	0.09774	0.6828
	GO:0048844	artery morphogenesis	15	0	0.01	1	1	1	0.02226	0.02226	0.02226			GO:0005657	replication fork	23	0	0.01	1	1	1	0.64268	0.64268	0.8534			GO:0030276	clathrin binding	11	0	0	1	1	1	0.09781	0.09781	0.0978
	GO:0032092	positive regulation of protein binding	18	0	0.01	1	1	1	0.02232	0.02232	0.02232			GO:0016023	cytoplasmic membrane-bounded vesicle	310	1	0.19	0.1772	1	1	0.64499	0.64499	0.4923			GO:0019899	enzyme binding	454	0	0.19	1	1	1	0.00058	0.09829	0.1446
	GO:0010595	positive regulation of endothelial cell migration	22	0	0.01	1	1	1	0.02342	0.02342	0.02342			GO:0031410	cytoplasmic vesicle	337	1	0.21	0.1916	1	1	0.64575	0.64575	0.2204			GO:0022843	voltage-gated cation channel activity	21	0	0.01	1	1	1	0.10059	0.10059	0.1454
	GO:0043484	regulation of RNA splicing	33	0	0.01	1	1	1	0.00051	0.02398	0.04591			GO:0044798	nuclear transcription factor complex	31	0	0.02	1	1	1	0.64974	0.64974	0.8707			GO:0000977	RNA polymerase II regulatory region sequence-specific DNA binding	41	0	0.02	1	1	1	0.10262	0.10262	0.1587
	GO:2001238	positive regulation of extrinsic apoptotic signaling pathway	21	0	0.01	1	1	1	0.02399	0.02399	0.02399			GO:0000790	nuclear chromatin	72	0	0.04	1	1	1	0.65452	0.65452	0.5595			GO:0015294	solute:cation symporter activity	16	0	0.01	1	1	1	0.10395	0.10395	0.3364
	GO:0016071	mRNA metabolic process	301	0	0.13	1	1	1	0.00023	0.02461	0.00531			GO:0030863	cortical cytoskeleton	15	0	0.01	1	1	1	0.65975	0.65975	0.9817			GO:0016773	phosphotransferase activity, alcohol group as acceptor	244	0	0.1	1	1	1	0.10554	0.10554	0.3254
	GO:0051649	establishment of localization in cell	768	1	0.33	0.301	1	1	0.00592	0.02467	0.67914			GO:0030173	integral component of Golgi membrane	20	0	0.01	1	1	1	0.66404	0.66404	0.664			GO:0032553	ribonucleotide binding	674	0	0.28	1	1	1	0.10638	0.10638	0.2721
	GO:0060761	negative regulation of response to cytokine stimulus	12	0	0.01	1	1	1	0.02504	0.02504	0.40449			GO:0030141	secretory granule	73	0	0.04	1	1	1	0.66588	0.66588	0.3372			GO:0008757	S-adenosylmethionine-dependent methyltransferase activity	58	0	0.02	1	1	1	0.10639	0.10639	0.3213
	GO:0021700	developmental maturation	46	0	0.02	1	1	1	0.02519	0.02519	0.61647		ANCESTRAL CETACEA	GO:0005829	cytosol	1482	3	1.4	0.152	0.152	0.152	1.4e-10	1.4e-10	6.7e-11			GO:0016772	transferase activity, transferring phosphorus-containing groups	331	0	0.14	1	1	1	0.10658	0.10658	0.7739
	GO:0035821	modification of morphology or physiology of other organism	152	0	0.06	1	1	1	0.02536	0.02536	1			GO:0005654	nucleoplasm	852	0	0.81	1	1	1	8.4e-07	8.4e-07	2.3e-06			GO:0005267	potassium channel activity	19	0	0.01	1	1	1	0.10712	0.10712	0.1018
	GO:0051817	modification of morphology or physiology of other organism involved in symbiotic interaction	152	0	0.06	1	1	1	0.02536	0.02536	0.08609			GO:0043234	protein complex	1966	3	1.86	0.279	0.279	1	1.9e-09	3.1e-05	0.0026			GO:0008234	cysteine-type peptidase activity	68	0	0.03	1	1	1	0.10775	0.10775	0.4208
	GO:2000736	regulation of stem cell differentiation	25	0	0.01	1	1	1	0.02576	0.02576	0.04352			GO:0044464	cell part	7622	6	7.22	0.964	0.964	1	4.6e-13	5.3e-05	1			GO:0003724	RNA helicase activity	17	0	0.01	1	1	1	0.10982	0.10982	0.0631
	GO:0071377	cellular response to glucagon stimulus	12	0	0.01	1	1	1	0.02586	0.02586	0.02586			GO:0005737	cytoplasm	5253	4	4.98	0.859	0.859	1	1.4e-12	0.00013	0.00027			GO:0051427	hormone receptor binding	50	0	0.02	1	1	1	0.11074	0.11074	0.0427
	GO:0060428	lung epithelium development	14	0	0.01	1	1	1	0.02635	0.02635	0.20146			GO:0005819	spindle	156	0	0.15	1	1	1	0.00015	0.00015	0.00054			GO:0035258	steroid hormone receptor binding	29	0	0.01	1	1	1	0.11163	0.11163	0.8454
	GO:2000648	positive regulation of stem cell proliferation	18	0	0.01	1	1	1	0.02681	0.02681	0.00101			GO:0044427	chromosomal part	302	0	0.29	1	1	1	0.00051	0.00051	0.08383			GO:0003924	GTPase activity	99	0	0.04	1	1	1	0.1136	0.1136	0.1136
	GO:0042990	regulation of transcription factor import into nucleus	24	0	0.01	1	1	1	0.02692	0.02692	0.71644			GO:1902494	catalytic complex	449	0	0.43	1	1	1	0.00107	0.00107	0.27637			GO:0008094	DNA-dependent ATPase activity	28	0	0.01	1	1	1	0.11685	0.11685	0.0805
	GO:0006996	organelle organization	945	1	0.4	0.363	1	1	0.02711	0.02711	0.52082			GO:0005813	centrosome	242	1	0.23	0.208	0.208	1	0.00175	0.00175	0.00111			GO:0004527	exonuclease activity	34	0	0.01	1	1	1	0.11833	0.11833	0.3236
	GO:0030218	erythrocyte differentiation	43	0	0.02	1	1	1	0.02722	0.02722	0.32709			GO:0031965	nuclear membrane	122	0	0.12	1	1	1	0.0023	0.0023	0.031			GO:0032555	purine ribonucleotide binding	668	0	0.27	1	1	1	0.11936	0.11936	1
	GO:0009064	glutamine family amino acid metabolic process	31	0	0.01	1	1	1	0.02725	0.02725	0.17931			GO:0010008	endosome membrane	174	0	0.16	1	1	1	0.0036	0.0036	0.10605			GO:0035639	purine ribonucleoside triphosphate binding	655	0	0.27	1	1	1	0.11937	0.11937	0.2574
	GO:0060485	mesenchyme development	52	0	0.02	1	1	1	0.02729	0.02729	0.1289			GO:0071013	catalytic step 2 spliceosome	56	0	0.05	1	1	1	0.00368	0.00368	0.00368			GO:0032549	ribonucleoside binding	662	0	0.27	1	1	1	0.12097	0.12097	0.4051
	GO:0051781	positive regulation of cell division	20	0	0.01	1	1	1	0.02732	0.02732	0.02732			GO:0030666	endocytic vesicle membrane	56	1	0.05	0.052	0.052	1	0.00424	0.00424	0.01356			GO:0045296	cadherin binding	10	0	0	1	1	1	0.12335	0.12335	0.1234
	GO:0031669	cellular response to nutrient levels	65	0	0.03	1	1	1	0.02742	0.02742	0.6864			GO:0016514	SWI/SNF complex	11	0	0.01	1	1	1	0.00472	0.00472	0.00472			GO:0019905	syntaxin binding	14	0	0.01	1	1	1	0.12389	0.12389	0.1239
	GO:0009581	detection of external stimulus	29	0	0.01	1	1	1	0.02749	0.02749	0.15044			GO:0032993	protein-DNA complex	122	0	0.12	1	1	1	0.00472	0.00472	0.57542			GO:0016301	kinase activity	270	0	0.11	1	1	1	0.12456	0.12456	0.6214
	GO:0009582	detection of abiotic stimulus	29	0	0.01	1	1	1	0.02749	0.02749	0.15044			GO:0005874	microtubule	217	2	0.21	0.017	0.017	0.017	0.00517	0.00517	0.02655			GO:0005261	cation channel activity	49	0	0.02	1	1	1	0.1251	0.1251	0.1075
	GO:0043542	endothelial cell migration	41	0	0.02	1	1	1	0.02765	0.02765	0.86874			GO:0031526	brush border membrane	25	0	0.02	1	1	1	0.00588	0.00588	0.00588			GO:0008144	drug binding	28	0	0.01	1	1	1	0.12614	0.12614	0.1261
	GO:0050810	regulation of steroid biosynthetic process	18	0	0.01	1	1	1	0.02828	0.02828	0.26698			GO:0005759	mitochondrial matrix	173	0	0.16	1	1	1	0.00649	0.00649	0.04161			GO:0001882	nucleoside binding	664	0	0.27	1	1	1	0.12748	0.12748	1
	GO:0051055	negative regulation of lipid biosynthetic process	18	0	0.01	1	1	1	0.02828	0.02828	0.23525			GO:0032155	cell division site part	30	0	0.03	1	1	1	0.00675	0.00675	0.09742			GO:0016645	oxidoreductase activity, acting on the CH-NH group of donors	15	0	0.01	1	1	1	0.12842	0.12842	0.1284
	GO:0034101	erythrocyte homeostasis	45	0	0.02	1	1	1	0.02829	0.02829	0.6507			GO:0005777	peroxisome	79	0	0.07	1	1	1	0.00752	0.00752	0.03741			GO:0005097	Rab GTPase activator activity	21	0	0.01	1	1	1	0.12867	0.12867	0.1287
	GO:0009991	response to extracellular stimulus	137	0	0.06	1	1	1	0.0284	0.0284	1			GO:0070013	intracellular organelle lumen	1566	1	1.48	0.806	0.806	1	4.7e-10	0.00928	0.35029			GO:0017048	Rho GTPase binding	20	0	0.01	1	1	1	0.12966	0.12966	0.1297
	GO:0034341	response to interferon-gamma	27	0	0.01	1	1	1	0.02847	0.02847	0.09009			GO:0005769	early endosome	126	0	0.12	1	1	1	0.00937	0.00937	0.08746			GO:0015077	monovalent inorganic cation transmembrane transporter activity	67	0	0.03	1	1	1	0.00929	0.12973	1
	GO:0006304	DNA modification	24	0	0.01	1	1	1	0.02864	0.02864	0.02197			GO:0000803	sex chromosome	12	0	0.01	1	1	1	0.00941	0.00941	0.00941			GO:0016874	ligase activity	236	1	0.1	0.0947	0.0947	1	0.13178	0.13178	0.3746
	GO:0006906	vesicle fusion	14	0	0.01	1	1	1	0.02866	0.02866	0.02866			GO:0005634	nucleus	3338	2	3.16	0.889	0.889	0.889	1.2e-06	0.00959	0.02394			GO:0032550	purine ribonucleoside binding	659	0	0.27	1	1	1	0.13259	0.13259	0.9998
	GO:0006879	cellular iron ion homeostasis	22	0	0.01	1	1	1	0.0289	0.0289	0.0289			GO:0005739	mitochondrion	820	0	0.78	1	1	1	0.00066	0.00988	0.0144			GO:0031418	L-ascorbic acid binding	10	0	0	1	1	1	0.13449	0.13449	0.1345
	GO:0044248	cellular catabolic process	824	1	0.35	0.321	0.321	1	0.00447	0.02933	0.90401			GO:0005773	vacuole	272	0	0.26	1	1	1	0.0109	0.01086	0.5631			GO:0001948	glycoprotein binding	17	0	0.01	1	1	1	0.13474	0.13474	0.1347
	GO:0006749	glutathione metabolic process	12	0	0.01	1	1	1	0.02937	0.02937	0.02937			GO:0000785	chromatin	163	0	0.15	1	1	1	0.01174	0.01174	0.04296			GO:0005539	glycosaminoglycan binding	52	0	0.02	1	1	1	0.13551	0.13551	0.4444
	GO:0043524	negative regulation of neuron apoptotic process	49	0	0.02	1	1	1	0.02995	0.02995	0.02995			GO:0000407	pre-autophagosomal structure	13	0	0.01	1	1	1	0.01179	0.01179	0.01179			GO:0005070	SH3/SH2 adaptor activity	20	0	0.01	1	1	1	0.13898	0.13898	0.139
	GO:0002700	regulation of production of molecular mediator of immune response	22	0	0.01	1	1	1	0.03	0.03	1			GO:0022624	proteasome accessory complex	21	0	0.02	1	1	1	0.01181	0.01181	0.01181			GO:0001883	purine nucleoside binding	661	0	0.27	1	1	1	0.13957	0.13957	0.9877
	GO:0001667	ameboidal cell migration	69	0	0.03	1	1	1	0.0301	0.0301	0.23313			GO:0005875	microtubule associated complex	79	0	0.07	1	1	1	0.01233	0.01233	0.05135			GO:0022836	gated channel activity	46	0	0.02	1	1	1	0.14056	0.14056	0.2135
	GO:0010634	positive regulation of epithelial cell migration	28	0	0.01	1	1	1	0.03024	0.03024	0.61049			GO:0005640	nuclear outer membrane	16	0	0.02	1	1	1	0.01347	0.01347	0.01347			GO:0004715	non-membrane spanning protein tyrosine kinase activity	15	0	0.01	1	1	1	0.14222	0.14222	0.1422
	GO:0006352	DNA-templated transcription, initiation	89	0	0.04	1	1	1	0.03047	0.03047	0.45957			GO:0032587	ruffle membrane	34	0	0.03	1	1	1	0.01476	0.01476	0.01476			GO:0002039	p53 binding	27	0	0.01	1	1	1	0.14281	0.14281	0.1428
	GO:0031145	anaphase-promoting complex-dependent proteasomal ubiquitin-dependent protein catabolic process	43	0	0.02	1	1	1	0.03089	0.03089	0.03089			GO:0005802	trans-Golgi network	74	0	0.07	1	1	1	0.01479	0.01479	0.09147			GO:0016278	lysine N-methyltransferase activity	22	0	0.01	1	1	1	0.1459	0.1459	1
	GO:0042092	type 2 immune response	11	0	0	1	1	1	0.03122	0.03122	0.32468			GO:0055038	recycling endosome membrane	25	0	0.02	1	1	1	0.01756	0.01756	0.01756			GO:0016279	protein-lysine N-methyltransferase activity	22	0	0.01	1	1	1	0.1459	0.1459	0.2549
	GO:0001960	negative regulation of cytokine-mediated signaling pathway	10	0	0	1	1	1	0.03137	0.03137	0.03137			GO:0005783	endoplasmic reticulum	756	1	0.72	0.528	0.528	1	0.01852	0.01852	0.28826			GO:0017137	Rab GTPase binding	18	0	0.01	1	1	1	0.14812	0.14812	0.1481
	GO:0046209	nitric oxide metabolic process	21	0	0.01	1	1	1	0.03138	0.03138	0.09828			GO:0032154	cleavage furrow	27	0	0.03	1	1	1	0.0195	0.0195	0.0195			GO:0017076	purine nucleotide binding	677	0	0.28	1	1	1	0.14929	0.14929	1
	GO:1901215	negative regulation of neuron death	51	0	0.02	1	1	1	0.03163	0.03163	0.85929			GO:0019898	extrinsic component of membrane	78	0	0.07	1	1	1	0.01994	0.01994	0.0354			GO:0016831	carboxy-lyase activity	17	0	0.01	1	1	1	0.15407	0.15407	0.1541
	GO:0006887	exocytosis	84	0	0.04	1	1	1	0.03176	0.03176	0.00402			GO:0044422	organelle part	3639	4	3.45	0.478	0.478	1	7.9e-16	0.02014	1			GO:0030234	enzyme regulator activity	278	0	0.11	1	1	1	0.1545	0.1545	0.4567
	GO:0006401	RNA catabolic process	82	0	0.04	1	1	1	0.03179	0.03179	0.04754			GO:0044446	intracellular organelle part	3552	4	3.36	0.454	0.454	1	4.3e-17	0.02124	0.99669			GO:0047485	protein N-terminus binding	38	0	0.02	1	1	1	0.15531	0.15531	0.1553
	GO:0042306	regulation of protein import into nucleus	54	0	0.02	1	1	1	0.03191	0.03191	0.00281			GO:0000775	chromosome, centromeric region	87	0	0.08	1	1	1	0.02265	0.02265	0.08141			GO:0001664	G-protein coupled receptor binding	40	0	0.02	1	1	1	0.15737	0.15737	0.3214
	GO:0071383	cellular response to steroid hormone stimulus	30	0	0.01	1	1	1	0.03266	0.03266	0.05045			GO:0001917	photoreceptor inner segment	18	0	0.02	1	1	1	0.02267	0.02267	0.02267			GO:0015296	anion:cation symporter activity	10	0	0	1	1	1	0.15874	0.15874	0.1587
	GO:0007584	response to nutrient	64	0	0.03	1	1	1	0.03353	0.03353	0.57265			GO:0000502	proteasome complex	50	0	0.05	1	1	1	0.02335	0.02335	0.23947			GO:0035064	methylated histone residue binding	19	0	0.01	1	1	1	0.16074	0.16074	0.1607
	GO:0044270	cellular nitrogen compound catabolic process	388	0	0.17	1	1	1	0.03392	0.03392	0.09942			GO:0016604	nuclear body	186	0	0.18	1	1	1	0.0234	0.0234	0.02432			GO:0004175	endopeptidase activity	111	0	0.05	1	1	1	0.1626	0.1626	0.642
	GO:0090263	positive regulation of canonical Wnt signaling pathway	20	0	0.01	1	1	1	0.03413	0.03413	0.03413			GO:0012507	ER to Golgi transport vesicle membrane	14	0	0.01	1	1	1	0.02354	0.02354	0.02354			GO:0016597	amino acid binding	37	0	0.02	1	1	1	0.16286	0.16286	0.3894
	GO:0031324	negative regulation of cellular metabolic process	571	0	0.24	1	1	1	0.01421	0.03438	0.94936			GO:0042995	cell projection	799	0	0.76	1	1	1	0.01314	0.02368	0.71981			GO:0003729	mRNA binding	49	0	0.02	1	1	1	0.16513	0.16513	0.531
	GO:0044003	modification by symbiont of host morphology or physiology	146	0	0.06	1	1	1	0.03506	0.03506	0.857			GO:0030134	ER to Golgi transport vesicle	19	0	0.02	1	1	1	0.02397	0.02397	0.5639			GO:0044822	poly(A) RNA binding	49	0	0.02	1	1	1	0.16513	0.16513	1
	GO:0016125	sterol metabolic process	55	0	0.02	1	1	1	0.03514	0.03514	0.97607			GO:0001726	ruffle	83	0	0.08	1	1	1	0.02519	0.02519	0.12711			GO:0030295	protein kinase activator activity	15	0	0.01	1	1	1	0.16745	0.16745	0.1675
	GO:0016192	vesicle-mediated transport	380	1	0.16	0.156	1	1	0.00728	0.03558	0.29378			GO:0030496	midbody	61	0	0.06	1	1	1	0.02566	0.02566	0.02566			GO:0005085	guanyl-nucleotide exchange factor activity	61	0	0.03	1	1	1	0.16984	0.16984	0.0404
	GO:0009755	hormone-mediated signaling pathway	30	0	0.01	1	1	1	0.03558	0.03558	0.37207			GO:0005871	kinesin complex	34	0	0.03	1	1	1	0.026	0.026	0.026			GO:0008324	cation transmembrane transporter activity	145	0	0.06	1	1	1	0.06779	0.17159	0.1832
	GO:0051028	mRNA transport	64	0	0.03	1	1	1	0.03565	0.03565	0.11515			GO:0045177	apical part of cell	184	0	0.17	1	1	1	0.02618	0.02618	0.10912			GO:0016790	thiolester hydrolase activity	43	0	0.02	1	1	1	0.17309	0.17309	0.3902
	GO:0071804	cellular potassium ion transport	15	0	0.01	1	1	1	0.03575	0.03575	1			GO:0044452	nucleolar part	17	0	0.02	1	1	1	0.02645	0.02645	0.02645			GO:0003824	catalytic activity	2077	1	0.85	0.6715	0.6715	1	0.06226	0.17365	0.3878
	GO:0071805	potassium ion transmembrane transport	15	0	0.01	1	1	1	0.03575	0.03575	0.03575			GO:0016234	inclusion body	27	0	0.03	1	1	1	0.02841	0.02841	0.01463			GO:0015075	ion transmembrane transporter activity	180	0	0.07	1	1	1	0.1118	0.17447	0.1388
	GO:0045765	regulation of angiogenesis	45	0	0.02	1	1	1	0.03603	0.03603	0.31095			GO:0031967	organelle envelope	445	0	0.42	1	1	1	0.00267	0.03071	1			GO:0032451	demethylase activity	12	0	0	1	1	1	0.17791	0.17791	0.1779
	GO:0051650	establishment of vesicle localization	55	1	0.02	0.023	1	1	0.0362	0.0362	0.12399			GO:0044438	microbody part	52	0	0.05	1	1	1	0.03208	0.03208	1			GO:0015079	potassium ion transmembrane transporter activity	25	0	0.01	1	1	1	0.17859	0.17859	0.5201
	GO:0019319	hexose biosynthetic process	34	0	0.01	1	1	1	0.03626	0.03626	0.30659			GO:0044439	peroxisomal part	52	0	0.05	1	1	1	0.03208	0.03208	1			GO:0004879	ligand-activated sequence-specific DNA binding RNA polymerase II transcription factor activity	16	0	0.01	1	1	1	0.17901	0.17901	0.179
	GO:0006367	transcription initiation from RNA polymerase II promoter	75	0	0.03	1	1	1	0.03645	0.03645	0.03645			GO:0031234	extrinsic component of cytoplasmic side of plasma membrane	30	0	0.03	1	1	1	0.03227	0.03227	0.18641			GO:0098531	direct ligand regulated sequence-specific DNA binding transcription factor activity	16	0	0.01	1	1	1	0.17901	0.17901	1
	GO:0019752	carboxylic acid metabolic process	400	0	0.17	1	1	1	0.00302	0.0365	0.50149			GO:0000323	lytic vacuole	246	0	0.23	1	1	1	0.03464	0.03464	1			GO:0005099	Ras GTPase activator activity	41	0	0.02	1	1	1	0.18075	0.18075	0.4821
	GO:0002440	production of molecular mediator of immune response	36	0	0.02	1	1	1	0.03666	0.03666	1			GO:0005764	lysosome	246	0	0.23	1	1	1	0.03464	0.03464	0.00495			GO:0046982	protein heterodimerization activity	126	0	0.05	1	1	1	0.18086	0.18086	0.1809
	GO:0043473	pigmentation	20	0	0.01	1	1	1	0.03695	0.03695	0.03695			GO:0005782	peroxisomal matrix	25	0	0.02	1	1	1	0.03466	0.03466	0.03466			GO:0008135	translation factor activity, nucleic acid binding	52	0	0.02	1	1	1	0.1809	0.1809	0.077
	GO:0071300	cellular response to retinoic acid	16	0	0.01	1	1	1	0.0371	0.0371	0.0371			GO:0031907	microbody lumen	25	0	0.02	1	1	1	0.03466	0.03466	1			GO:0008233	peptidase activity	195	0	0.08	1	1	1	0.18343	0.18343	0.3175
	GO:0009593	detection of chemical stimulus	11	0	0	1	1	1	0.03741	0.03741	0.03741			GO:0043228	non-membrane-bounded organelle	1773	2	1.68	0.526	0.526	1	2.5e-06	0.03467	1			GO:0016627	oxidoreductase activity, acting on the CH-CH group of donors	34	0	0.01	1	1	1	0.18458	0.18458	0.0412
	GO:0051170	nuclear import	93	0	0.04	1	1	1	0.03766	0.03766	0.36213			GO:0043232	intracellular non-membrane-bounded organelle	1773	2	1.68	0.526	0.526	1	2.5e-06	0.03467	0.84154			GO:0019829	cation-transporting ATPase activity	25	0	0.01	1	1	1	0.18509	0.18509	0.0629
	GO:0044712	single-organism catabolic process	551	0	0.24	1	1	1	0.03775	0.03775	0.00646			GO:0044451	nucleoplasm part	390	0	0.37	1	1	1	0.03492	0.03492	0.94029			GO:0005057	receptor signaling protein activity	51	0	0.02	1	1	1	0.18534	0.18534	0.5287
	GO:1901361	organic cyclic compound catabolic process	405	0	0.17	1	1	1	0.03789	0.03789	0.05772			GO:0000795	synaptonemal complex	13	0	0.01	1	1	1	0.03725	0.03725	0.03725			GO:0070011	peptidase activity, acting on L-amino acid peptides	184	0	0.08	1	1	1	0.18634	0.18634	0.808
	GO:0048821	erythrocyte development	10	0	0	1	1	1	0.03832	0.03832	0.03832			GO:0031975	envelope	449	0	0.43	1	1	1	0.00328	0.03861	0.74225			GO:0070325	lipoprotein particle receptor binding	13	0	0.01	1	1	1	0.18764	0.18764	0.6368
	GO:0051439	regulation of ubiquitin-protein ligase activity involved in mitotic cell cycle	41	0	0.02	1	1	1	0.03846	0.03846	1			GO:0005881	cytoplasmic microtubule	24	0	0.02	1	1	1	0.04043	0.04043	0.04043			GO:0035257	nuclear hormone receptor binding	46	0	0.02	1	1	1	0.18834	0.18834	0.7479
	GO:0009891	positive regulation of biosynthetic process	479	0	0.2	1	1	1	0.03869	0.03869	1			GO:0005913	cell-cell adherens junction	36	0	0.03	1	1	1	0.04115	0.04115	0.04115			GO:0022838	substrate-specific channel activity	66	0	0.03	1	1	1	0.18873	0.18873	0.8573
	GO:0009056	catabolic process	929	1	0.4	0.358	0.358	1	0.0059	0.03874	0.91839			GO:0000792	heterochromatin	37	0	0.04	1	1	1	0.04289	0.04289	0.25564			GO:0031490	chromatin DNA binding	11	0	0	1	1	1	0.18977	0.18977	0.1898
	GO:1901605	alpha-amino acid metabolic process	100	0	0.04	1	1	1	0.03928	0.03928	0.02745			GO:0032588	trans-Golgi network membrane	18	0	0.02	1	1	1	0.04499	0.04499	0.04499			GO:0005096	GTPase activator activity	89	0	0.04	1	1	1	0.19027	0.19027	0.3516
	GO:0048736	appendage development	35	0	0.01	1	1	1	0.03948	0.03948	1			GO:0032838	cell projection cytoplasm	39	0	0.04	1	1	1	0.04583	0.04583	0.54251			GO:0005109	frizzled binding	10	0	0	1	1	1	0.19124	0.19124	0.1912
	GO:0060173	limb development	35	0	0.01	1	1	1	0.03948	0.03948	0.83798			GO:0044424	intracellular part	6746	5	6.39	0.943	0.943	1	1e-10	0.04642	0.81157			GO:0019003	GDP binding	24	0	0.01	1	1	1	0.19131	0.19131	0.1913
	GO:0033108	mitochondrial respiratory chain complex assembly	10	0	0	1	1	1	0.03952	0.03952	0.03952			GO:0000151	ubiquitin ligase complex	113	0	0.11	1	1	1	0.04832	0.04832	0.05812			GO:0019901	protein kinase binding	149	0	0.06	1	1	1	0.19159	0.19159	0.1201
	GO:0042398	cellular modified amino acid biosynthetic process	23	0	0.01	1	1	1	0.03955	0.03955	0.03955			GO:0005770	late endosome	90	0	0.09	1	1	1	0.04848	0.04848	0.29322			GO:0046914	transition metal ion binding	501	0	0.21	1	1	1	0.19218	0.19218	0.463
	GO:0055114	oxidation-reduction process	318	0	0.14	1	1	1	0.04004	0.04004	0.08166			GO:0031301	integral component of organelle membrane	118	0	0.11	1	1	1	0.05225	0.05225	0.49444			GO:0070888	E-box binding	11	0	0	1	1	1	0.19532	0.19532	0.1953
	GO:0007498	mesoderm development	30	0	0.01	1	1	1	0.04012	0.04012	0.11045			GO:0005720	nuclear heterochromatin	18	0	0.02	1	1	1	0.05332	0.05332	0.05332			GO:0008022	protein C-terminus binding	73	0	0.03	1	1	1	0.19738	0.19738	0.1974
	GO:0006446	regulation of translational initiation	38	0	0.02	1	1	1	0.04085	0.04085	0.04085			GO:0005930	axoneme	31	0	0.03	1	1	1	0.05526	0.05526	0.01385			GO:0009055	electron carrier activity	30	0	0.01	1	1	1	0.1983	0.1983	0.1983
	GO:1900180	regulation of protein localization to nucleus	56	0	0.02	1	1	1	0.04134	0.04134	0.40186			GO:0097014	ciliary cytoplasm	31	0	0.03	1	1	1	0.05526	0.05526	1			GO:0016829	lyase activity	76	0	0.03	1	1	1	0.19914	0.19914	0.1019
	GO:0090207	regulation of triglyceride metabolic process	10	0	0	1	1	1	0.04146	0.04146	0.04146			GO:0030176	integral component of endoplasmic reticulum membrane	55	0	0.05	1	1	1	0.05527	0.05527	0.05527			GO:0016811	hydrolase activity, acting on carbon-nitrogen (but not peptide) bonds, in linear amides	28	0	0.01	1	1	1	0.19998	0.19998	0.1294
	GO:0016482	cytoplasmic transport	362	1	0.15	0.149	1	1	0.04206	0.04206	0.04256			GO:0016282	eukaryotic 43S preinitiation complex	12	0	0.01	1	1	1	0.05535	0.05535	0.05535			GO:0003730	mRNA 3'-UTR binding	14	0	0.01	1	1	1	0.2006	0.2006	0.2006
	GO:0007224	smoothened signaling pathway	37	0	0.02	1	1	1	0.04247	0.04247	0.13461			GO:0070993	translation preinitiation complex	12	0	0.01	1	1	1	0.05535	0.05535	1			GO:0003777	microtubule motor activity	16	0	0.01	1	1	1	0.20169	0.20169	0.2017
	GO:2000514	regulation of CD4-positive, alpha-beta T cell activation	14	0	0.01	1	1	1	0.0425	0.0425	0.17786			GO:0044432	endoplasmic reticulum part	524	1	0.5	0.401	0.401	1	0.0584	0.0584	0.15924			GO:0003678	DNA helicase activity	39	0	0.02	1	1	1	0.20194	0.20194	0.0779
	GO:0006913	nucleocytoplasmic transport	195	0	0.08	1	1	1	0.04268	0.04268	0.1049			GO:0005856	cytoskeleton	995	2	0.94	0.241	0.241	1	2.2e-05	0.05857	0.01112			GO:0008270	zinc ion binding	428	0	0.18	1	1	1	0.20201	0.20201	0.202
	GO:0046850	regulation of bone remodeling	10	0	0	1	1	1	0.04423	0.04423	0.04423			GO:0071944	cell periphery	2219	4	2.1	0.132	0.132	1	0.03849	0.05921	0.93607			GO:0000062	fatty-acyl-CoA binding	13	0	0.01	1	1	1	0.20481	0.20481	0.2048
	GO:1902692	regulation of neuroblast proliferation	10	0	0	1	1	1	0.04423	0.04423	0.04423			GO:0000922	spindle pole	72	0	0.07	1	1	1	0.05936	0.05936	0.05936			GO:0030551	cyclic nucleotide binding	10	0	0	1	1	1	0.21062	0.21062	0.2106
	GO:0001505	regulation of neurotransmitter levels	27	0	0.01	1	1	1	0.04441	0.04441	0.11618			GO:0005635	nuclear envelope	186	0	0.18	1	1	1	0.00038	0.06064	0.08927			GO:0042625	ATPase activity, coupled to transmembrane movement of ions	26	0	0.01	1	1	1	0.2113	0.2113	1
	GO:0006836	neurotransmitter transport	27	0	0.01	1	1	1	0.04441	0.04441	0.18037			GO:0005681	spliceosomal complex	101	0	0.1	1	1	1	0.00075	0.06184	0.02045			GO:0036459	ubiquitinyl hydrolase activity	40	0	0.02	1	1	1	0.21306	0.21306	1
	GO:0006184	GTP catabolic process	192	0	0.08	1	1	1	0.04473	0.04473	0.02431			GO:0017053	transcriptional repressor complex	48	0	0.05	1	1	1	0.06475	0.06475	0.1291			GO:0051015	actin filament binding	19	0	0.01	1	1	1	0.21366	0.21366	0.2137
	GO:0033993	response to lipid	193	0	0.08	1	1	1	0.04475	0.04475	0.43061			GO:0030529	ribonucleoprotein complex	327	0	0.31	1	1	1	0.01214	0.06477	0.19029			GO:0022892	substrate-specific transporter activity	246	0	0.1	1	1	1	0.14711	0.2161	0.7816
	GO:0007595	lactation	13	0	0.01	1	1	1	0.04483	0.04483	0.04483			GO:0043229	intracellular organelle	5882	5	5.57	0.799	0.799	1	3.8e-10	0.06507	0.88799			GO:0050750	low-density lipoprotein particle receptor binding	10	0	0	1	1	1	0.21747	0.21747	0.2175
	GO:0007219	Notch signaling pathway	48	0	0.02	1	1	1	0.04494	0.04494	0.01178			GO:0044454	nuclear chromosome part	156	0	0.15	1	1	1	0.0654	0.0654	0.84704			GO:0004221	ubiquitin thiolesterase activity	31	0	0.01	1	1	1	0.21822	0.21822	0.2182
	GO:0042787	protein ubiquitination involved in ubiquitin-dependent protein catabolic process	33	1	0.01	0.014	0.014	0.014	0.04519	0.04519	0.04519			GO:0012505	endomembrane system	1791	2	1.7	0.532	0.532	1	0.0011	0.06592	0.37169			GO:0016787	hydrolase activity	868	0	0.36	1	1	1	0.24863	0.21937	0.8937
	GO:0051341	regulation of oxidoreductase activity	18	0	0.01	1	1	1	0.04539	0.04539	0.2889			GO:0005923	tight junction	59	0	0.06	1	1	1	0.06613	0.06613	0.06613			GO:0019209	kinase activator activity	17	0	0.01	1	1	1	0.22724	0.22724	0.7016
	GO:0031328	positive regulation of cellular biosynthetic process	474	0	0.2	1	1	1	0.04555	0.04555	0.66885			GO:0070160	occluding junction	59	0	0.06	1	1	1	0.06613	0.06613	1			GO:0032934	sterol binding	11	0	0	1	1	1	0.22785	0.22785	0.2278
	GO:0006271	DNA strand elongation involved in DNA replication	20	0	0.01	1	1	1	0.04615	0.04615	0.04615			GO:0030670	phagocytic vesicle membrane	27	0	0.03	1	1	1	0.06692	0.06692	0.06692			GO:0052689	carboxylic ester hydrolase activity	28	0	0.01	1	1	1	0.23107	0.23107	0.2311
	GO:0016050	vesicle organization	52	1	0.02	0.022	1	1	0.04628	0.04628	0.42948			GO:0042175	nuclear outer membrane-endoplasmic reticulum membrane network	451	0	0.43	1	1	1	0.06739	0.06739	0.50995			GO:0019888	protein phosphatase regulator activity	20	0	0.01	1	1	1	0.23182	0.23182	0.2318
	GO:0006888	ER to Golgi vesicle-mediated transport	36	1	0.02	0.015	1	1	0.04662	0.04662	0.04058			GO:0005886	plasma membrane	2167	4	2.05	0.123	0.123	0.064	0.04522	0.06811	0.04726			GO:0008201	heparin binding	41	0	0.02	1	1	1	0.23197	0.23197	0.232
	GO:0042116	macrophage activation	10	0	0	1	1	1	0.04667	0.04667	0.04667			GO:0016592	mediator complex	20	0	0.02	1	1	1	0.06948	0.06948	0.06948			GO:0016818	hydrolase activity, acting on acid anhydrides, in phosphorus-containing anhydrides	300	0	0.12	1	1	1	0.04524	0.23304	0.6654
	GO:0000245	spliceosomal complex assembly	19	0	0.01	1	1	1	0.04708	0.04708	0.14518			GO:1990234	transferase complex	202	0	0.19	1	1	1	0.0703	0.0703	0.40833			GO:0003727	single-stranded RNA binding	25	0	0.01	1	1	1	0.23463	0.23463	0.3598
	GO:0046890	regulation of lipid biosynthetic process	43	0	0.02	1	1	1	0.04731	0.04731	0.80574			GO:0009295	nucleoid	25	0	0.02	1	1	1	0.07035	0.07035	0.27135			GO:0003995	acyl-CoA dehydrogenase activity	10	0	0	1	1	1	0.23492	0.23492	0.2349
	GO:0060765	regulation of androgen receptor signaling pathway	11	0	0	1	1	1	0.04741	0.04741	0.04741			GO:0005929	cilium	187	0	0.18	1	1	1	0.07226	0.07226	0.30487			GO:0032947	protein complex scaffold	17	0	0.01	1	1	1	0.23498	0.23498	0.235
	GO:0010604	positive regulation of macromolecule metabolic process	740	1	0.32	0.291	0.291	1	0.01252	0.04758	0.62975			GO:0005730	nucleolus	368	0	0.35	1	1	1	0.07339	0.07339	0.17568			GO:0030544	Hsp70 protein binding	10	0	0	1	1	1	0.23816	0.23816	0.2382
	GO:0097191	extrinsic apoptotic signaling pathway	83	0	0.04	1	1	1	0.04787	0.04787	0.69047			GO:0000228	nuclear chromosome	182	0	0.17	1	1	1	0.07382	0.07382	0.49374			GO:0004521	endoribonuclease activity	11	0	0	1	1	1	0.23906	0.23906	0.2391
	GO:0006891	intra-Golgi vesicle-mediated transport	13	0	0.01	1	1	1	0.04803	0.04803	0.04803			GO:1902554	serine/threonine protein kinase complex	25	0	0.02	1	1	1	0.07452	0.07452	0.07452			GO:0050660	flavin adenine dinucleotide binding	39	0	0.02	1	1	1	0.23961	0.23961	0.2396
	GO:0032886	regulation of microtubule-based process	36	0	0.02	1	1	1	0.04812	0.04812	0.37144			GO:0044815	DNA packaging complex	11	0	0.01	1	1	1	0.07581	0.07581	0.07581			GO:0033764	steroid dehydrogenase activity, acting on the CH-OH group of donors, NAD or NADP as acceptor	11	0	0	1	1	1	0.24002	0.24002	0.24
	GO:0019439	aromatic compound catabolic process	393	0	0.17	1	1	1	0.04873	0.04873	0.04995			GO:0016529	sarcoplasmic reticulum	25	0	0.02	1	1	1	0.07831	0.07831	0.21219			GO:0031683	G-protein beta/gamma-subunit complex binding	16	0	0.01	1	1	1	0.24128	0.24128	0.2413
	GO:0030330	DNA damage response, signal transduction by p53 class mediator	52	0	0.02	1	1	1	0.00038	0.0489	0.08051			GO:0044444	cytoplasmic part	3896	4	3.69	0.549	0.549	1	3e-11	0.08016	0.92139			GO:0019900	kinase binding	167	0	0.07	1	1	1	0.24237	0.24237	0.4566
	GO:0048523	negative regulation of cellular process	1094	0	0.47	1	1	1	0.01341	0.04895	0.41639			GO:0019013	viral nucleocapsid	11	0	0.01	1	1	1	0.0811	0.0811	0.0811			GO:0004497	monooxygenase activity	19	0	0.01	1	1	1	0.24408	0.24408	0.2441
	GO:0043583	ear development	38	0	0.02	1	1	1	0.04923	0.04923	0.21299			GO:0016528	sarcoplasm	27	0	0.03	1	1	1	0.08175	0.08175	0.53211			GO:0071813	lipoprotein particle binding	12	0	0	1	1	1	0.24884	0.24884	0.2488
	GO:0002828	regulation of type 2 immune response	10	0	0	1	1	1	0.0494	0.0494	0.0494			GO:0043226	organelle	5964	5	5.65	0.817	0.817	1	6.4e-10	0.08464	1			GO:0071814	protein-lipid complex binding	12	0	0	1	1	1	0.24884	0.24884	1
	GO:0006606	protein import into nucleus	91	0	0.04	1	1	1	0.04964	0.04964	0.72189			GO:0031901	early endosome membrane	48	0	0.05	1	1	1	0.08475	0.08475	0.08475			GO:0051287	NAD binding	30	0	0.01	1	1	1	0.24997	0.24997	0.25
	GO:0044744	protein targeting to nucleus	91	0	0.04	1	1	1	0.04964	0.04964	1			GO:0005643	nuclear pore	33	0	0.03	1	1	1	0.0859	0.0859	0.0859			GO:0005484	SNAP receptor activity	13	0	0.01	1	1	1	0.25369	0.25369	0.2537
	GO:1902593	single-organism nuclear import	91	0	0.04	1	1	1	0.04964	0.04964	1			GO:0031201	SNARE complex	18	0	0.02	1	1	1	0.08786	0.08786	0.08786			GO:0000987	core promoter proximal region sequence-specific DNA binding	23	0	0.01	1	1	1	0.25413	0.25413	0.2252
	GO:0032371	regulation of sterol transport	11	0	0	1	1	1	0.04972	0.04972	1			GO:0019897	extrinsic component of plasma membrane	47	0	0.04	1	1	1	0.09066	0.09066	0.56828			GO:0001159	core promoter proximal region DNA binding	23	0	0.01	1	1	1	0.25413	0.25413	1
	GO:0032374	regulation of cholesterol transport	11	0	0	1	1	1	0.04972	0.04972	0.04972			GO:0030055	cell-substrate junction	92	0	0.09	1	1	1	0.09285	0.09285	0.0383			GO:0051539	4 iron, 4 sulfur cluster binding	15	0	0.01	1	1	1	0.25521	0.25521	0.2552
	GO:0060840	artery development	16	0	0.01	1	1	1	0.04989	0.04989	0.99828			GO:0005604	basement membrane	53	0	0.05	1	1	1	0.09373	0.09373	0.07241			GO:0016462	pyrophosphatase activity	299	0	0.12	1	1	1	0.04518	0.25566	1
	GO:0016445	somatic diversification of immunoglobulins	20	0	0.01	1	1	1	0.05024	0.05024	0.56916			GO:0000776	kinetochore	51	0	0.05	1	1	1	0.09451	0.09451	0.05757			GO:0042054	histone methyltransferase activity	23	0	0.01	1	1	1	0.25831	0.25831	0.5814
	GO:0016575	histone deacetylation	21	0	0.01	1	1	1	0.05068	0.05068	0.05068			GO:0031974	membrane-enclosed lumen	1615	1	1.53	0.817	0.817	1	1e-10	0.09519	1			GO:0003682	chromatin binding	150	0	0.06	1	1	1	0.26193	0.26193	0.2484
	GO:0033157	regulation of intracellular protein transport	75	0	0.03	1	1	1	0.05076	0.05076	0.23204			GO:0030120	vesicle coat	31	1	0.03	0.029	0.029	1	0.09773	0.09773	0.13544			GO:0016810	hydrolase activity, acting on carbon-nitrogen (but not peptide) bonds	48	0	0.02	1	1	1	0.26268	0.26268	0.4564
	GO:0044711	single-organism biosynthetic process	573	0	0.24	1	1	1	0.05093	0.05093	0.12861			GO:0043227	membrane-bounded organelle	5504	4	5.21	0.896	0.896	1	2.7e-08	0.09815	1			GO:0008235	metalloexopeptidase activity	11	0	0	1	1	1	0.26861	0.26861	0.2686
	GO:0071356	cellular response to tumor necrosis factor	28	0	0.01	1	1	1	0.05134	0.05134	0.05134			GO:0005743	mitochondrial inner membrane	169	0	0.16	1	1	1	0.09857	0.09857	0.15884			GO:0051213	dioxygenase activity	34	0	0.01	1	1	1	0.26861	0.26861	0.9334
	GO:0042771	intrinsic apoptotic signaling pathway in response to DNA damage by p53 class mediator	14	0	0.01	1	1	1	0.0521	0.0521	0.0521			GO:0001750	photoreceptor outer segment	33	0	0.03	1	1	1	0.10036	0.10036	0.14884			GO:0038024	cargo receptor activity	22	0	0.01	1	1	1	0.26866	0.26866	0.409
	GO:0031327	negative regulation of cellular biosynthetic process	382	0	0.16	1	1	1	0.0528	0.0528	0.14965			GO:0098589	membrane region	678	0	0.64	1	1	1	0.10042	0.10042	1			GO:0044325	ion channel binding	17	0	0.01	1	1	1	0.2721	0.2721	0.2721
	GO:0001676	long-chain fatty acid metabolic process	30	0	0.01	1	1	1	0.05306	0.05306	0.23259			GO:0042645	mitochondrial nucleoid	24	0	0.02	1	1	1	0.10066	0.10066	0.10066			GO:0016817	hydrolase activity, acting on acid anhydrides	301	0	0.12	1	1	1	0.05379	0.27237	1
	GO:0097285	cell-type specific apoptotic process	142	0	0.06	1	1	1	0.05366	0.05366	0.50401			GO:0030131	clathrin adaptor complex	24	1	0.02	0.023	0.023	0.023	0.10102	0.10102	0.10102			GO:0004197	cysteine-type endopeptidase activity	34	0	0.01	1	1	1	0.27444	0.27444	0.2744
	GO:0060563	neuroepithelial cell differentiation	10	0	0	1	1	1	0.05381	0.05381	0.05381			GO:0048471	perinuclear region of cytoplasm	293	0	0.28	1	1	1	0.10572	0.10572	0.10572			GO:0016491	oxidoreductase activity	266	0	0.11	1	1	1	0.01772	0.2789	0.7501
	GO:0042594	response to starvation	66	0	0.03	1	1	1	0.05396	0.05396	0.02523			GO:0033017	sarcoplasmic reticulum membrane	16	0	0.02	1	1	1	0.106	0.10598	0.10598			GO:0004518	nuclease activity	68	0	0.03	1	1	1	0.28198	0.28198	0.9887
	GO:0046907	intracellular transport	604	1	0.26	0.241	1	1	0.01217	0.05397	0.21271			GO:0016324	apical plasma membrane	135	0	0.13	1	1	1	0.10711	0.10711	0.10711			GO:0005254	chloride channel activity	11	0	0	1	1	1	0.28372	0.28372	0.2837
	GO:0016053	organic acid biosynthetic process	136	0	0.06	1	1	1	0.05435	0.05435	1			GO:0030662	coated vesicle membrane	91	1	0.09	0.083	0.083	1	0.10947	0.10947	1			GO:0008514	organic anion transmembrane transporter activity	33	0	0.01	1	1	1	0.28458	0.28458	0.6726
	GO:0046394	carboxylic acid biosynthetic process	136	0	0.06	1	1	1	0.05435	0.05435	0.61951			GO:0031300	intrinsic component of organelle membrane	126	0	0.12	1	1	1	0.10998	0.10998	0.39699			GO:0016229	steroid dehydrogenase activity	13	0	0.01	1	1	1	0.28499	0.28499	0.5202
	GO:0042991	transcription factor import into nucleus	25	0	0.01	1	1	1	0.05476	0.05476	0.7262			GO:0005834	heterotrimeric G-protein complex	17	0	0.02	1	1	1	0.11011	0.11011	0.11011			GO:0042393	histone binding	48	0	0.02	1	1	1	0.28506	0.28506	0.5543
	GO:0060070	canonical Wnt signaling pathway	58	0	0.02	1	1	1	0.05489	0.05489	0.68617			GO:0019866	organelle inner membrane	184	0	0.17	1	1	1	0.11127	0.11127	1			GO:0005249	voltage-gated potassium channel activity	13	0	0.01	1	1	1	0.28721	0.28721	0.2872
	GO:0006959	humoral immune response	19	0	0.01	1	1	1	0.05496	0.05496	0.05496			GO:0005719	nuclear euchromatin	11	0	0.01	1	1	1	0.11669	0.11669	0.11669			GO:0042277	peptide binding	48	0	0.02	1	1	1	0.2896	0.2896	0.3777
	GO:0010833	telomere maintenance via telomere lengthening	17	0	0.01	1	1	1	0.05514	0.05514	0.24175			GO:0005789	endoplasmic reticulum membrane	438	0	0.41	1	1	1	0.11715	0.11715	0.2831			GO:0004872	receptor activity	215	0	0.09	1	1	1	0.29031	0.29031	0.0329
	GO:0043523	regulation of neuron apoptotic process	73	0	0.03	1	1	1	0.05537	0.05537	0.93818			GO:0005905	coated pit	40	1	0.04	0.037	0.037	0.037	0.11844	0.11844	0.11844			GO:0036442	hydrogen-exporting ATPase activity	10	0	0	1	1	1	0.29438	0.29438	0.2944
	GO:0030879	mammary gland development	44	0	0.02	1	1	1	0.05569	0.05569	0.58514			GO:0043233	organelle lumen	1597	1	1.51	0.813	0.813	1	1.4e-10	0.12144	1			GO:0044769	ATPase activity, coupled to transmembrane movement of ions, rotational mechanism	10	0	0	1	1	1	0.29438	0.29438	0.2944
	GO:0035411	catenin import into nucleus	10	0	0	1	1	1	0.05578	0.05578	0.05578			GO:0031902	late endosome membrane	45	0	0.04	1	1	1	0.12148	0.12148	0.12148			GO:0016746	transferase activity, transferring acyl groups	102	0	0.04	1	1	1	0.29966	0.29966	0.4932
	GO:0032387	negative regulation of intracellular transport	32	0	0.01	1	1	1	0.05593	0.05593	0.17017			GO:0033290	eukaryotic 48S preinitiation complex	11	0	0.01	1	1	1	0.12184	0.12184	0.12184			GO:0016747	transferase activity, transferring acyl groups other than amino-acyl groups	87	0	0.04	1	1	1	0.30148	0.30148	0.198
	GO:0051648	vesicle localization	57	1	0.02	0.024	1	1	0.05609	0.05609	0.96662			GO:0044455	mitochondrial membrane part	48	0	0.05	1	1	1	0.12335	0.12335	0.60516			GO:0015108	chloride transmembrane transporter activity	15	0	0.01	1	1	1	0.30201	0.30201	0.5907
	GO:0060048	cardiac muscle contraction	25	0	0.01	1	1	1	0.05613	0.05613	0.21483			GO:0045335	phagocytic vesicle	33	0	0.03	1	1	1	0.12757	0.12757	0.69665			GO:0046966	thyroid hormone receptor binding	10	0	0	1	1	1	0.30357	0.30357	0.3036
	GO:0050680	negative regulation of epithelial cell proliferation	30	0	0.01	1	1	1	0.05615	0.05615	0.05615			GO:0000313	organellar ribosome	15	0	0.01	1	1	1	0.12758	0.12758	1			GO:0043178	alcohol binding	21	0	0.01	1	1	1	0.30411	0.30411	0.4926
	GO:0007507	heart development	147	0	0.06	1	1	1	0.05656	0.05656	0.11011			GO:0005761	mitochondrial ribosome	15	0	0.01	1	1	1	0.12758	0.12758	0.12758			GO:0050661	NADP binding	20	0	0.01	1	1	1	0.30445	0.30445	0.3045
	GO:0045622	regulation of T-helper cell differentiation	10	0	0	1	1	1	0.05687	0.05687	0.05687			GO:0045120	pronucleus	10	0	0.01	1	1	1	0.12792	0.12792	0.12792			GO:0005506	iron ion binding	41	0	0.02	1	1	1	0.30487	0.30487	0.3049
	GO:0006694	steroid biosynthetic process	62	0	0.03	1	1	1	0.05688	0.05688	0.40332			GO:0035145	exon-exon junction complex	11	0	0.01	1	1	1	0.13322	0.13322	0.13322			GO:0043175	RNA polymerase core enzyme binding	10	0	0	1	1	1	0.3065	0.3065	0.3065
	GO:0006406	mRNA export from nucleus	38	0	0.02	1	1	1	0.05716	0.05716	0.05716			GO:0035098	ESC/E(Z) complex	11	0	0.01	1	1	1	0.13431	0.13431	0.13431			GO:0016853	isomerase activity	74	0	0.03	1	1	1	0.31145	0.31145	0.2896
	GO:1901214	regulation of neuron death	77	0	0.03	1	1	1	0.0575	0.0575	0.41493			GO:0000791	euchromatin	13	0	0.01	1	1	1	0.13498	0.13498	0.73749			GO:0015662	ATPase activity, coupled to transmembrane movement of ions, phosphorylative mechanism	13	0	0.01	1	1	1	0.31363	0.31363	0.3136
	GO:0006457	protein folding	97	0	0.04	1	1	1	0.058	0.058	0.01938			GO:0005938	cell cortex	126	0	0.12	1	1	1	0.13552	0.13552	0.16278			GO:0015293	symporter activity	28	0	0.01	1	1	1	0.31479	0.31479	0.4804
	GO:0031668	cellular response to extracellular stimulus	74	0	0.03	1	1	1	0.0582	0.0582	0.99973			GO:0005876	spindle microtubule	27	0	0.03	1	1	1	0.1359	0.1359	0.1359			GO:0019783	small conjugating protein-specific protease activity	34	0	0.01	1	1	1	0.31643	0.31643	0.5254
	GO:0045471	response to ethanol	33	0	0.01	1	1	1	0.05859	0.05859	0.05859			GO:0005768	endosome	345	0	0.33	1	1	1	0.00427	0.13718	0.2788			GO:0015267	channel activity	70	0	0.03	1	1	1	0.3166	0.3166	0.8742
	GO:0032879	regulation of localization	482	0	0.21	1	1	1	0.05876	0.05876	0.17585			GO:0005615	extracellular space	370	1	0.35	0.301	0.301	0.301	0.13784	0.13784	0.16501			GO:0022803	passive transmembrane transporter activity	70	0	0.03	1	1	1	0.3166	0.3166	1
	GO:0044281	small molecule metabolic process	1093	0	0.47	1	1	1	0.00378	0.05894	0.10736			GO:0072372	primary cilium	73	0	0.07	1	1	1	0.13924	0.13924	0.26726			GO:0018024	histone-lysine N-methyltransferase activity	18	0	0.01	1	1	1	0.31671	0.31671	0.3167
	GO:0006950	response to stress	1062	1	0.45	0.402	0.402	1	0.05424	0.05896	0.92834			GO:0031982	vesicle	627	2	0.59	0.114	0.114	0.012	0.04149	0.14026	0.00594			GO:0005253	anion channel activity	12	0	0	1	1	1	0.32446	0.32446	0.886
	GO:0022900	electron transport chain	29	0	0.01	1	1	1	0.05905	0.05905	0.14544			GO:0044421	extracellular region part	554	2	0.52	0.092	0.092	0.149	0.14065	0.14065	0.19335			GO:0046906	tetrapyrrole binding	33	0	0.01	1	1	1	0.3245	0.3245	0.3847
	GO:0015672	monovalent inorganic cation transport	90	0	0.04	1	1	1	0.05968	0.05968	0.05838			GO:0031090	organelle membrane	1451	1	1.37	0.779	0.779	1	0.00463	0.14523	0.07625			GO:0008408	3'-5' exonuclease activity	23	0	0.01	1	1	1	0.33143	0.33143	0.2757
	GO:0046822	regulation of nucleocytoplasmic transport	65	0	0.03	1	1	1	0.05984	0.05984	0.38652			GO:0043231	intracellular membrane-bounded organelle	5364	4	5.08	0.876	0.876	1	7e-09	0.14796	0.49139			GO:0003676	nucleic acid binding	1070	0	0.44	1	1	1	0.02139	0.33396	0.2729
	GO:0046503	glycerolipid catabolic process	17	0	0.01	1	1	1	0.06047	0.06047	0.4526			GO:0044437	vacuolar part	203	0	0.19	1	1	1	0.14806	0.14806	0.06034			GO:0072341	modified amino acid binding	18	0	0.01	1	1	1	0.34011	0.34011	0.3401
	GO:0060191	regulation of lipase activity	41	0	0.02	1	1	1	0.06054	0.06054	0.43672			GO:0031227	intrinsic component of endoplasmic reticulum membrane	60	0	0.06	1	1	1	0.14888	0.14888	0.40615			GO:0015276	ligand-gated ion channel activity	17	0	0.01	1	1	1	0.34037	0.34037	0.3404
	GO:0021549	cerebellum development	22	0	0.01	1	1	1	0.0606	0.0606	0.12521			GO:0010494	cytoplasmic stress granule	25	0	0.02	1	1	1	0.14963	0.14963	0.14963			GO:0022834	ligand-gated channel activity	17	0	0.01	1	1	1	0.34037	0.34037	1
	GO:0022037	metencephalon development	22	0	0.01	1	1	1	0.0606	0.0606	1			GO:0070603	SWI/SNF superfamily-type complex	44	0	0.04	1	1	1	0.03135	0.14983	0.20993			GO:1901681	sulfur compound binding	55	0	0.02	1	1	1	0.34102	0.34102	0.874
	GO:0048839	inner ear development	31	0	0.01	1	1	1	0.06078	0.06078	0.05362			GO:0030054	cell junction	483	0	0.46	1	1	1	0.152	0.15231	0.63484			GO:0015297	antiporter activity	18	0	0.01	1	1	1	0.34244	0.34244	0.3424
	GO:0048705	skeletal system morphogenesis	62	0	0.03	1	1	1	0.06108	0.06108	0.18713			GO:0000346	transcription export complex	11	0	0.01	1	1	1	0.15266	0.15266	0.15266			GO:0016765	transferase activity, transferring alkyl or aryl (other than methyl) groups	23	0	0.01	1	1	1	0.34287	0.34287	0.3081
	GO:0016101	diterpenoid metabolic process	18	0	0.01	1	1	1	0.06125	0.06125	0.19189			GO:0005793	endoplasmic reticulum-Golgi intermediate compartment	49	0	0.05	1	1	1	0.15366	0.15366	0.37597			GO:0008373	sialyltransferase activity	11	0	0	1	1	1	0.3432	0.3432	0.3432
	GO:0051701	interaction with host	155	0	0.07	1	1	1	0.06141	0.06141	0.86815			GO:0005839	proteasome core complex	14	0	0.01	1	1	1	0.15515	0.15515	0.15515			GO:0051536	iron-sulfur cluster binding	20	0	0.01	1	1	1	0.34386	0.34386	0.6657
	GO:0009890	negative regulation of biosynthetic process	387	0	0.17	1	1	1	0.06168	0.06168	1			GO:0031256	leading edge membrane	68	0	0.06	1	1	1	0.157	0.15735	0.06588			GO:0051540	metal cluster binding	20	0	0.01	1	1	1	0.34386	0.34386	1
	GO:0002262	myeloid cell homeostasis	49	0	0.02	1	1	1	0.06173	0.06173	0.88792			GO:0005622	intracellular	6816	5	6.46	0.95	0.95	1	4.5e-10	0.15835	0.6173			GO:0008565	protein transporter activity	37	0	0.02	1	1	1	0.35072	0.35072	0.3507
	GO:0030177	positive regulation of Wnt signaling pathway	30	0	0.01	1	1	1	0.06209	0.06209	0.28512			GO:0030119	AP-type membrane coat adaptor complex	29	1	0.03	0.027	0.027	1	0.15847	0.15847	0.99982			GO:0005342	organic acid transmembrane transporter activity	24	0	0.01	1	1	1	0.36042	0.36042	1
	GO:0009893	positive regulation of metabolic process	794	1	0.34	0.311	0.311	1	0.01801	0.06228	1			GO:0031966	mitochondrial membrane	255	0	0.24	1	1	1	0.16363	0.16363	0.15414			GO:0046943	carboxylic acid transmembrane transporter activity	24	0	0.01	1	1	1	0.36042	0.36042	0.8709
	GO:0046700	heterocycle catabolic process	390	0	0.17	1	1	1	0.06269	0.06269	0.05997			GO:0031981	nuclear lumen	1225	0	1.16	1	1	1	1.6e-06	0.16539	0.78596			GO:0016651	oxidoreductase activity, acting on NAD(P)H	20	0	0.01	1	1	1	0.36234	0.36234	0.3428
	GO:0046039	GTP metabolic process	195	0	0.08	1	1	1	0.06276	0.06276	0.8494			GO:0046930	pore complex	38	0	0.04	1	1	1	0.1659	0.1659	0.76427			GO:0005319	lipid transporter activity	21	0	0.01	1	1	1	0.3625	0.3625	0.3625
	GO:0001709	cell fate determination	12	0	0.01	1	1	1	0.06308	0.06308	0.06308			GO:0098590	plasma membrane region	240	0	0.23	1	1	1	0.16775	0.16775	0.60328			GO:0003700	sequence-specific DNA binding transcription factor activity	290	0	0.12	1	1	1	0.36307	0.36307	0.4605
	GO:0042308	negative regulation of protein import into nucleus	20	0	0.01	1	1	1	0.06407	0.06407	0.33415			GO:1990204	oxidoreductase complex	27	0	0.03	1	1	1	0.16808	0.16808	0.16808			GO:0005044	scavenger receptor activity	16	0	0.01	1	1	1	0.36438	0.36438	0.3644
	GO:0006997	nucleus organization	46	0	0.02	1	1	1	0.06426	0.06426	0.02377			GO:0015935	small ribosomal subunit	13	0	0.01	1	1	1	0.16962	0.16962	0.16962			GO:0005545	1-phosphatidylinositol binding	12	0	0	1	1	1	0.36717	0.36717	0.3672
	GO:0051592	response to calcium ion	32	1	0.01	0.014	0.014	0.014	0.06431	0.06431	0.06431			GO:0035770	ribonucleoprotein granule	55	0	0.05	1	1	1	0.17322	0.17322	0.73569			GO:0050839	cell adhesion molecule binding	22	0	0.01	1	1	1	0.36789	0.36789	0.7835
	GO:0043370	regulation of CD4-positive, alpha-beta T cell differentiation	13	0	0.01	1	1	1	0.06437	0.06437	0.57267			GO:0005774	vacuolar membrane	159	0	0.15	1	1	1	0.17595	0.17595	0.47076			GO:1901363	heterocyclic compound binding	1769	0	0.73	1	1	1	0.00375	0.37202	0.2565
	GO:0009110	vitamin biosynthetic process	14	0	0.01	1	1	1	0.06442	0.06442	0.06442			GO:0034399	nuclear periphery	67	0	0.06	1	1	1	0.17833	0.17833	0.13798			GO:0016779	nucleotidyltransferase activity	50	0	0.02	1	1	1	0.3729	0.3729	0.1926
	GO:0051172	negative regulation of nitrogen compound metabolic process	360	0	0.15	1	1	1	0.02271	0.06448	0.17192			GO:0015629	actin cytoskeleton	203	0	0.19	1	1	1	0.18022	0.18022	0.31859			GO:0001046	core promoter sequence-specific DNA binding	17	0	0.01	1	1	1	0.37828	0.37828	0.4121
	GO:0061025	membrane fusion	41	0	0.02	1	1	1	0.06567	0.06567	0.05111			GO:0031594	neuromuscular junction	29	0	0.03	1	1	1	0.18063	0.18063	0.18063			GO:0030971	receptor tyrosine kinase binding	15	0	0.01	1	1	1	0.37877	0.37877	0.3788
	GO:0048863	stem cell differentiation	90	0	0.04	1	1	1	0.06571	0.06571	0.5589			GO:0005694	chromosome	360	0	0.34	1	1	1	0.00098	0.1819	0.01152			GO:0019904	protein domain specific binding	212	0	0.09	1	1	1	0.37976	0.37976	0.0069
	GO:0048562	embryonic organ morphogenesis	64	0	0.03	1	1	1	0.06583	0.06583	0.42032			GO:0048786	presynaptic active zone	10	0	0.01	1	1	1	0.18394	0.18394	0.18394			GO:0097159	organic cyclic compound binding	1786	0	0.73	1	1	1	0.003	0.38585	0.5867
	GO:0051169	nuclear transport	197	0	0.08	1	1	1	0.06588	0.06588	0.98307			GO:0005765	lysosomal membrane	145	0	0.14	1	1	1	0.18442	0.18442	0.18442			GO:0019213	deacetylase activity	15	0	0.01	1	1	1	0.38825	0.38825	0.1851
	GO:0034641	cellular nitrogen compound metabolic process	2069	1	0.88	0.689	0.689	1	0.00464	0.06621	0.01852			GO:0031012	extracellular matrix	248	0	0.23	1	1	1	0.18572	0.18572	0.0948			GO:0031406	carboxylic acid binding	69	0	0.03	1	1	1	0.38856	0.38856	0.6848
	GO:0060333	interferon-gamma-mediated signaling pathway	16	0	0.01	1	1	1	0.0663	0.0663	0.0663			GO:0005778	peroxisomal membrane	35	0	0.03	1	1	1	0.18743	0.18743	0.18743			GO:0005200	structural constituent of cytoskeleton	17	0	0.01	1	1	1	0.38985	0.38985	0.3899
	GO:2001237	negative regulation of extrinsic apoptotic signaling pathway	39	0	0.02	1	1	1	0.06641	0.06641	0.13559			GO:0031903	microbody membrane	35	0	0.03	1	1	1	0.18743	0.18743	1			GO:0008017	microtubule binding	48	0	0.02	1	1	1	0.39082	0.39082	0.3908
	GO:0048701	embryonic cranial skeleton morphogenesis	15	0	0.01	1	1	1	0.06662	0.06662	0.06662			GO:0070161	anchoring junction	141	0	0.13	1	1	1	0.18751	0.18751	1			GO:0022857	transmembrane transporter activity	222	0	0.09	1	1	1	0.29662	0.39104	0.3365
	GO:0072332	intrinsic apoptotic signaling pathway by p53 class mediator	21	0	0.01	1	1	1	0.06727	0.06727	0.16846			GO:0098533	ATPase dependent transmembrane transport complex	12	0	0.01	1	1	1	0.19071	0.19071	0.19071			GO:0005525	GTP binding	143	0	0.06	1	1	1	0.39246	0.39246	0.3925
	GO:0043500	muscle adaptation	20	0	0.01	1	1	1	0.06729	0.06729	0.06301			GO:0005815	microtubule organizing center	295	1	0.28	0.248	0.248	1	0.00224	0.19094	0.2229			GO:0001071	nucleic acid binding transcription factor activity	291	0	0.12	1	1	1	0.39335	0.39335	0.9302
	GO:0000079	regulation of cyclin-dependent protein serine/threonine kinase activity	30	0	0.01	1	1	1	0.06742	0.06742	0.06742			GO:0019012	virion	12	0	0.01	1	1	1	0.19224	0.19224	1			GO:0043167	ion binding	1928	0	0.79	1	1	1	0.39563	0.39563	1
	GO:0021545	cranial nerve development	10	0	0	1	1	1	0.06757	0.06757	0.06757			GO:0019028	viral capsid	12	0	0.01	1	1	1	0.19224	0.19224	0.96244			GO:0016796	exonuclease activity, active with either ribo- or deoxyribonucleic acids and producing 5'-phosphomon...	22	0	0.01	1	1	1	0.39637	0.39637	0.9956
	GO:0010557	positive regulation of macromolecule biosynthetic process	454	0	0.19	1	1	1	0.06786	0.06786	0.31175			GO:0044423	virion part	12	0	0.01	1	1	1	0.19224	0.19224	1			GO:0000978	RNA polymerase II core promoter proximal region sequence-specific DNA binding	16	0	0.01	1	1	1	0.39804	0.39804	0.398
	GO:0065008	regulation of biological quality	943	0	0.4	1	1	1	0.0196	0.06815	0.18258			GO:0000307	cyclin-dependent protein kinase holoenzyme complex	11	0	0.01	1	1	1	0.19227	0.19227	0.19227			GO:0016788	hydrolase activity, acting on ester bonds	281	0	0.12	1	1	1	0.39927	0.39927	0.9232
	GO:0048522	positive regulation of cellular process	1165	1	0.5	0.436	0.436	1	0.02567	0.06818	0.99652			GO:0005740	mitochondrial envelope	267	0	0.25	1	1	1	0.19258	0.19258	0.71258			GO:0001540	beta-amyloid binding	12	0	0	1	1	1	0.40241	0.40241	0.4024
	GO:0009203	ribonucleoside triphosphate catabolic process	231	0	0.1	1	1	1	0.06909	0.06909	1			GO:0043296	apical junction complex	75	0	0.07	1	1	1	0.19294	0.19294	0.19558			GO:0004843	ubiquitin-specific protease activity	30	0	0.01	1	1	1	0.40844	0.40844	0.4084
	GO:0009207	purine ribonucleoside triphosphate catabolic process	231	0	0.1	1	1	1	0.06909	0.06909	1			GO:0030863	cortical cytoskeleton	37	0	0.04	1	1	1	0.19585	0.19585	0.4883			GO:0005244	voltage-gated ion channel activity	31	0	0.01	1	1	1	0.41023	0.41023	0.8331
	GO:0003013	circulatory system process	105	0	0.04	1	1	1	0.06938	0.06938	1			GO:0030894	replisome	11	0	0.01	1	1	1	0.19888	0.19888	1			GO:0022832	voltage-gated channel activity	31	0	0.01	1	1	1	0.41023	0.41023	1
	GO:0008015	blood circulation	105	0	0.04	1	1	1	0.06938	0.06938	0.68237			GO:0043601	nuclear replisome	11	0	0.01	1	1	1	0.19888	0.19888	0.19888			GO:0005158	insulin receptor binding	15	0	0.01	1	1	1	0.41138	0.41138	0.4114
	GO:0006366	transcription from RNA polymerase II promoter	552	0	0.24	1	1	1	0.06944	0.06944	0.01464			GO:0016607	nuclear speck	107	0	0.1	1	1	1	0.19901	0.19901	0.19901			GO:0004713	protein tyrosine kinase activity	155	0	0.06	1	1	1	0.41242	0.41242	0.6837
	GO:0031647	regulation of protein stability	50	0	0.02	1	1	1	0.06975	0.06975	0.16423			GO:0000159	protein phosphatase type 2A complex	14	0	0.01	1	1	1	0.20512	0.20512	0.20512			GO:0000981	sequence-specific DNA binding RNA polymerase II transcription factor activity	82	0	0.03	1	1	1	0.41285	0.41285	0.5371
	GO:0007264	small GTPase mediated signal transduction	267	0	0.11	1	1	1	0.06981	0.06981	0.07181			GO:0005924	cell-substrate adherens junction	87	0	0.08	1	1	1	0.20517	0.20517	0.76914			GO:0004714	transmembrane receptor protein tyrosine kinase activity	17	0	0.01	1	1	1	0.41511	0.41511	0.4151
	GO:0043069	negative regulation of programmed cell death	272	0	0.12	1	1	1	0.07	0.07	0.12095			GO:0000790	nuclear chromatin	103	0	0.1	1	1	1	0.20612	0.20612	0.20542			GO:0043177	organic acid binding	70	0	0.03	1	1	1	0.41528	0.41528	0.3763
	GO:0051726	regulation of cell cycle	295	0	0.13	1	1	1	0.02859	0.07021	0.79235			GO:0031968	organelle outer membrane	87	0	0.08	1	1	1	0.20661	0.20661	1			GO:0008238	exopeptidase activity	43	0	0.02	1	1	1	0.41541	0.41541	0.8112
	GO:1901069	guanosine-containing compound catabolic process	194	0	0.08	1	1	1	0.07074	0.07074	0.91198			GO:0005746	mitochondrial respiratory chain	14	0	0.01	1	1	1	0.20749	0.20749	0.20749			GO:0004004	ATP-dependent RNA helicase activity	12	0	0	1	1	1	0.41605	0.41605	0.4161
	GO:0016447	somatic recombination of immunoglobulin gene segments	19	0	0.01	1	1	1	0.07154	0.07154	0.22334			GO:0005788	endoplasmic reticulum lumen	99	1	0.09	0.09	0.09	0.09	0.21035	0.21035	0.21035			GO:0008186	RNA-dependent ATPase activity	12	0	0	1	1	1	0.41605	0.41605	1
	GO:0043297	apical junction assembly	21	0	0.01	1	1	1	0.07163	0.07163	0.0266			GO:0000777	condensed chromosome kinetochore	36	0	0.03	1	1	1	0.21088	0.21088	0.21088			GO:0019199	transmembrane receptor protein kinase activity	21	0	0.01	1	1	1	0.41892	0.41892	0.8905
	GO:0048193	Golgi vesicle transport	101	1	0.04	0.043	1	1	0.00371	0.07193	0.04888			GO:0005912	adherens junction	134	0	0.13	1	1	1	0.21269	0.21269	0.26276			GO:0001191	RNA polymerase II transcription factor binding transcription factor activity involved in negative re...	13	0	0.01	1	1	1	0.42217	0.42217	0.4222
	GO:0003300	cardiac muscle hypertrophy	10	0	0	1	1	1	0.07237	0.07237	0.07237			GO:0030667	secretory granule membrane	27	0	0.03	1	1	1	0.21277	0.21277	0.21277			GO:0004812	aminoacyl-tRNA ligase activity	26	0	0.01	1	1	1	0.42337	0.42337	0.4234
	GO:0014896	muscle hypertrophy	10	0	0	1	1	1	0.07237	0.07237	1			GO:0000784	nuclear chromosome, telomeric region	15	0	0.01	1	1	1	0.21384	0.21384	0.21384			GO:0016875	ligase activity, forming carbon-oxygen bonds	26	0	0.01	1	1	1	0.42337	0.42337	1
	GO:0014897	striated muscle hypertrophy	10	0	0	1	1	1	0.07237	0.07237	1			GO:0005925	focal adhesion	84	0	0.08	1	1	1	0.21681	0.21681	0.21681			GO:0016876	ligase activity, forming aminoacyl-tRNA and related compounds	26	0	0.01	1	1	1	0.42337	0.42337	1
	GO:0043534	blood vessel endothelial cell migration	21	0	0.01	1	1	1	0.07279	0.07279	0.09781			GO:0000123	histone acetyltransferase complex	48	0	0.05	1	1	1	0.21696	0.21696	0.32236			GO:0051087	chaperone binding	26	0	0.01	1	1	1	0.42364	0.42364	0.4236
	GO:0000060	protein import into nucleus, translocation	18	0	0.01	1	1	1	0.07284	0.07284	0.07284			GO:0031248	protein acetyltransferase complex	48	0	0.05	1	1	1	0.21696	0.21696	1			GO:0035250	UDP-galactosyltransferase activity	11	0	0	1	1	1	0.42653	0.42653	0.4265
	GO:0043535	regulation of blood vessel endothelial cell migration	11	0	0	1	1	1	0.07307	0.07307	0.07307			GO:1902493	acetyltransferase complex	48	0	0.05	1	1	1	0.21696	0.21696	1			GO:0008083	growth factor activity	32	0	0.01	1	1	1	0.43794	0.43794	0.4379
	GO:2000179	positive regulation of neural precursor cell proliferation	12	0	0.01	1	1	1	0.07313	0.07313	0.07313			GO:0098573	intrinsic component of mitochondrial membrane	19	0	0.02	1	1	1	0.21868	0.21868	0.3907			GO:0015291	secondary active transmembrane transporter activity	47	0	0.02	1	1	1	0.43891	0.43891	0.8799
	GO:0006893	Golgi to plasma membrane transport	14	0	0.01	1	1	1	0.07377	0.07377	0.15403			GO:0019867	outer membrane	93	0	0.09	1	1	1	0.22156	0.22156	0.6476			GO:0005507	copper ion binding	17	0	0.01	1	1	1	0.44078	0.44078	0.4408
	GO:0006536	glutamate metabolic process	15	0	0.01	1	1	1	0.07415	0.07415	0.07415			GO:0005637	nuclear inner membrane	16	0	0.02	1	1	1	0.22167	0.22167	0.22167			GO:0016877	ligase activity, forming carbon-sulfur bonds	11	0	0	1	1	1	0.4495	0.4495	0.4495
	GO:0060487	lung epithelial cell differentiation	10	0	0	1	1	1	0.07464	0.07464	0.07464			GO:0031463	Cul3-RING ubiquitin ligase complex	20	0	0.02	1	1	1	0.22204	0.22204	0.22204			GO:0016620	oxidoreductase activity, acting on the aldehyde or oxo group of donors, NAD or NADP as acceptor	13	0	0.01	1	1	1	0.45293	0.45293	0.4529
	GO:0030326	embryonic limb morphogenesis	27	0	0.01	1	1	1	0.07476	0.07476	0.3775			GO:0005801	cis-Golgi network	21	0	0.02	1	1	1	0.2231	0.2231	0.2231			GO:0003677	DNA binding	683	0	0.28	1	1	1	0.45589	0.45589	0.2936
	GO:0035113	embryonic appendage morphogenesis	27	0	0.01	1	1	1	0.07476	0.07476	1			GO:0044428	nuclear part	1446	0	1.37	1	1	1	2.7e-08	0.22542	0.50186			GO:0019887	protein kinase regulator activity	40	0	0.02	1	1	1	0.45975	0.45975	0.3612
	GO:0021536	diencephalon development	17	0	0.01	1	1	1	0.07639	0.07639	0.26617			GO:0035097	histone methyltransferase complex	39	0	0.04	1	1	1	0.22764	0.22764	0.45904			GO:0033218	amide binding	52	0	0.02	1	1	1	0.45991	0.45991	0.8461
	GO:0051402	neuron apoptotic process	80	0	0.03	1	1	1	0.07656	0.07656	0.61916			GO:0005942	phosphatidylinositol 3-kinase complex	11	0	0.01	1	1	1	0.22852	0.22852	0.22852			GO:0001078	RNA polymerase II core promoter proximal region sequence-specific DNA binding transcription factor a...	17	0	0.01	1	1	1	0.45992	0.45992	0.4599
	GO:0019433	triglyceride catabolic process	13	0	0.01	1	1	1	0.07663	0.07663	0.07663			GO:0031514	motile cilium	26	0	0.02	1	1	1	0.22902	0.22902	0.22902			GO:0070412	R-SMAD binding	10	0	0	1	1	1	0.46032	0.46032	0.4603
	GO:0046461	neutral lipid catabolic process	13	0	0.01	1	1	1	0.07663	0.07663	1			GO:0031461	cullin-RING ubiquitin ligase complex	65	0	0.06	1	1	1	0.23411	0.23411	0.6117			GO:0005215	transporter activity	306	0	0.13	1	1	1	0.33129	0.46634	0.1504
	GO:0046464	acylglycerol catabolic process	13	0	0.01	1	1	1	0.07663	0.07663	1			GO:0005911	cell-cell junction	185	0	0.18	1	1	1	0.23864	0.23864	0.37004			GO:0000989	transcription factor binding transcription factor activity	203	0	0.08	1	1	1	0.0058	0.46751	0.0856
	GO:0006520	cellular amino acid metabolic process	214	0	0.09	1	1	1	0.00374	0.07686	0.27573			GO:0015030	Cajal body	18	0	0.02	1	1	1	0.23957	0.23957	0.23957			GO:0022890	inorganic cation transmembrane transporter activity	116	0	0.05	1	1	1	0.23635	0.46872	1
	GO:0007033	vacuole organization	32	0	0.01	1	1	1	0.07743	0.07743	1			GO:0044429	mitochondrial part	391	0	0.37	1	1	1	0.01357	0.24122	1			GO:0020037	heme binding	30	0	0.01	1	1	1	0.46918	0.46918	0.4692
	GO:1902041	regulation of extrinsic apoptotic signaling pathway via death domain receptors	16	0	0.01	1	1	1	0.07744	0.07744	0.07744			GO:0031225	anchored component of membrane	51	0	0.05	1	1	1	0.2441	0.2441	0.2441			GO:0015078	hydrogen ion transmembrane transporter activity	25	0	0.01	1	1	1	0.4756	0.4756	0.4756
	GO:0055072	iron ion homeostasis	33	0	0.01	1	1	1	0.07778	0.07778	0.4371			GO:0005884	actin filament	28	0	0.03	1	1	1	0.24413	0.24413	0.1149			GO:0001227	RNA polymerase II transcription regulatory region sequence-specific DNA binding transcription factor...	18	0	0.01	1	1	1	0.47612	0.47612	0.3146
	GO:0007566	embryo implantation	14	0	0.01	1	1	1	0.07847	0.07847	0.07847			GO:0030133	transport vesicle	85	0	0.08	1	1	1	0.24446	0.24446	0.45237			GO:0016903	oxidoreductase activity, acting on the aldehyde or oxo group of donors	20	0	0.01	1	1	1	0.47656	0.47656	0.4415
	GO:0070997	neuron death	86	0	0.04	1	1	1	0.07884	0.07884	0.60525			GO:0030864	cortical actin cytoskeleton	22	0	0.02	1	1	1	0.24583	0.24583	0.24583			GO:0016740	transferase activity	701	0	0.29	1	1	1	0.47744	0.47744	0.9007
	GO:0051702	interaction with symbiont	10	0	0	1	1	1	0.07911	0.07911	0.07911			GO:0097458	neuron part	523	0	0.5	1	1	1	0.24784	0.24784	0.05298			GO:0015631	tubulin binding	67	0	0.03	1	1	1	0.47938	0.47938	0.8924
	GO:0007257	activation of JUN kinase activity	15	0	0.01	1	1	1	0.07933	0.07933	0.07933			GO:0042622	photoreceptor outer segment membrane	13	0	0.01	1	1	1	0.25052	0.25052	0.25052			GO:0019210	kinase inhibitor activity	24	0	0.01	1	1	1	0.48174	0.48174	0.6902
	GO:0010894	negative regulation of steroid biosynthetic process	10	0	0	1	1	1	0.07936	0.07936	0.07936			GO:0016605	PML body	48	0	0.05	1	1	1	0.25331	0.25331	0.25331			GO:0019902	phosphatase binding	51	0	0.02	1	1	1	0.48195	0.48195	0.0121
	GO:0036314	response to sterol	10	0	0	1	1	1	0.07936	0.07936	1			GO:0030014	CCR4-NOT complex	10	0	0.01	1	1	1	0.25355	0.25355	0.25355			GO:0022891	substrate-specific transmembrane transporter activity	199	0	0.08	1	1	1	0.34262	0.4824	0.7857
	GO:0045939	negative regulation of steroid metabolic process	10	0	0	1	1	1	0.07936	0.07936	1			GO:0034708	methyltransferase complex	42	0	0.04	1	1	1	0.25934	0.25934	0.75737			GO:0000988	protein binding transcription factor activity	204	0	0.08	1	1	1	0.00737	0.4824	0.8716
	GO:0070723	response to cholesterol	10	0	0	1	1	1	0.07936	0.07936	0.07936			GO:0030669	clathrin-coated endocytic vesicle membrane	11	1	0.01	0.01	0.01	0.01	0.26081	0.26081	0.26081			GO:0016866	intramolecular transferase activity	21	0	0.01	1	1	1	0.48646	0.48646	0.5701
	GO:0002204	somatic recombination of immunoglobulin genes involved in immune response	17	0	0.01	1	1	1	0.07978	0.07978	1			GO:0060076	excitatory synapse	14	0	0.01	1	1	1	0.26468	0.26468	0.26468			GO:0042562	hormone binding	18	0	0.01	1	1	1	0.48765	0.48765	0.4877
	GO:0002208	somatic diversification of immunoglobulins involved in immune response	17	0	0.01	1	1	1	0.07978	0.07978	1			GO:0005798	Golgi-associated vesicle	48	0	0.05	1	1	1	0.26632	0.26632	0.042			GO:0017147	Wnt-protein binding	12	0	0	1	1	1	0.48948	0.48948	0.4895
	GO:0002381	immunoglobulin production involved in immunoglobulin mediated immune response	17	0	0.01	1	1	1	0.07978	0.07978	1			GO:0005852	eukaryotic translation initiation factor 3 complex	13	0	0.01	1	1	1	0.26693	0.26693	0.26693			GO:0019001	guanyl nucleotide binding	147	0	0.06	1	1	1	0.49024	0.49024	1
	GO:0045190	isotype switching	17	0	0.01	1	1	1	0.07978	0.07978	0.07978			GO:0030118	clathrin coat	33	1	0.03	0.031	0.031	1	0.26756	0.26756	0.96877			GO:0032561	guanyl ribonucleotide binding	147	0	0.06	1	1	1	0.49024	0.49024	0.9543
	GO:0007131	reciprocal meiotic recombination	11	0	0	1	1	1	0.0798	0.0798	0.0798			GO:0098588	bounding membrane of organelle	1147	1	1.09	0.689	0.689	1	0.01504	0.26858	0.72697			GO:0005516	calmodulin binding	51	0	0.02	1	1	1	0.49127	0.49127	0.4913
	GO:0035825	reciprocal DNA recombination	11	0	0	1	1	1	0.0798	0.0798	1			GO:0044420	extracellular matrix part	97	0	0.09	1	1	1	0.27029	0.27029	0.8803			GO:0008060	ARF GTPase activator activity	11	0	0	1	1	1	0.49702	0.49702	0.497
	GO:0051147	regulation of muscle cell differentiation	44	0	0.02	1	1	1	0.07983	0.07983	0.38726			GO:0030117	membrane coat	59	1	0.06	0.055	0.055	1	0.27872	0.27872	0.1846			GO:0061134	peptidase regulator activity	49	0	0.02	1	1	1	0.49706	0.49706	1
	GO:0060193	positive regulation of lipase activity	30	0	0.01	1	1	1	0.08005	0.08005	0.051			GO:0048475	coated membrane	59	1	0.06	0.055	0.055	1	0.27872	0.27872	1			GO:0005102	receptor binding	324	0	0.13	1	1	1	0.4979	0.4979	0.636
	GO:0045682	regulation of epidermis development	18	0	0.01	1	1	1	0.08008	0.08008	0.08008			GO:0000779	condensed chromosome, centromeric region	39	0	0.04	1	1	1	0.27983	0.27983	0.72859			GO:0005381	iron ion transmembrane transporter activity	13	0	0.01	1	1	1	0.49797	0.49797	0.6409
	GO:0000910	cytokinesis	43	0	0.02	1	1	1	0.08035	0.08035	0.08035			GO:0044433	cytoplasmic vesicle part	280	1	0.27	0.236	0.236	1	0.06195	0.28285	0.25661			GO:0032182	small conjugating protein binding	34	0	0.01	1	1	1	0.49863	0.49863	0.4241
	GO:0035270	endocrine system development	32	0	0.01	1	1	1	0.08144	0.08144	0.37257			GO:0030135	coated vesicle	164	1	0.16	0.145	0.145	1	0.28417	0.28417	0.66525			GO:0008509	anion transmembrane transporter activity	56	0	0.02	1	1	1	0.50011	0.50011	0.3769
	GO:0032844	regulation of homeostatic process	75	0	0.03	1	1	1	0.08149	0.08149	0.21579			GO:0032994	protein-lipid complex	14	0	0.01	1	1	1	0.2897	0.2897	0.16181			GO:0008194	UDP-glycosyltransferase activity	49	0	0.02	1	1	1	0.50133	0.50133	0.2511
	GO:0009892	negative regulation of metabolic process	604	0	0.26	1	1	1	0.03856	0.08174	0.38089			GO:0043679	axon terminus	41	0	0.04	1	1	1	0.29014	0.29014	0.05818			GO:0000287	magnesium ion binding	73	0	0.03	1	1	1	0.50761	0.50761	0.5076
	GO:0006721	terpenoid metabolic process	24	0	0.01	1	1	1	0.08182	0.08182	0.33058			GO:0032592	integral component of mitochondrial membrane	18	0	0.02	1	1	1	0.29028	0.29028	0.29028			GO:0008092	cytoskeletal protein binding	224	0	0.09	1	1	1	0.50812	0.50812	0.5758
	GO:0003205	cardiac chamber development	38	0	0.02	1	1	1	0.08192	0.08192	0.43453			GO:0005669	transcription factor TFIID complex	11	0	0.01	1	1	1	0.29352	0.29352	0.29352			GO:0051059	NF-kappaB binding	13	0	0.01	1	1	1	0.50827	0.50827	0.5083
	GO:0044765	single-organism transport	1011	1	0.43	0.385	1	1	0.03194	0.08242	0.25787			GO:0044459	plasma membrane part	1126	1	1.07	0.682	0.682	0.682	0.28189	0.29685	0.75363			GO:0048029	monosaccharide binding	31	0	0.01	1	1	1	0.51254	0.51254	0.8844
	GO:2001235	positive regulation of apoptotic signaling pathway	41	0	0.02	1	1	1	0.08264	0.08264	0.21433			GO:0000793	condensed chromosome	93	0	0.09	1	1	1	0.29857	0.29857	0.54012			GO:0017025	TBP-class protein binding	10	0	0	1	1	1	0.51333	0.51333	0.5133
	GO:0008202	steroid metabolic process	107	0	0.05	1	1	1	0.00846	0.08367	0.26994			GO:0005771	multivesicular body	18	0	0.02	1	1	1	0.30085	0.30085	0.30085			GO:0005198	structural molecule activity	141	0	0.06	1	1	1	0.51345	0.51345	0.073
	GO:2001233	regulation of apoptotic signaling pathway	133	0	0.06	1	1	1	0.08371	0.08371	0.05384			GO:0031513	nonmotile primary cilium	58	0	0.05	1	1	1	0.30674	0.30674	0.30223			GO:0019955	cytokine binding	15	0	0.01	1	1	1	0.51348	0.51348	0.5135
	GO:0009143	nucleoside triphosphate catabolic process	232	0	0.1	1	1	1	0.08414	0.08414	1			GO:0031988	membrane-bounded vesicle	573	1	0.54	0.43	0.43	1	0.1093	0.30877	0.55055			GO:0019208	phosphatase regulator activity	23	0	0.01	1	1	1	0.51951	0.51951	0.7152
	GO:0009146	purine nucleoside triphosphate catabolic process	232	0	0.1	1	1	1	0.08414	0.08414	0.99405			GO:0016363	nuclear matrix	57	0	0.05	1	1	1	0.30994	0.30994	0.30994			GO:0051219	phosphoprotein binding	25	0	0.01	1	1	1	0.51982	0.51982	0.5198
	GO:0006809	nitric oxide biosynthetic process	18	0	0.01	1	1	1	0.0851	0.0851	0.09677			GO:0031410	cytoplasmic vesicle	575	1	0.54	0.431	0.431	1	0.11003	0.31018	0.27234			GO:0000030	mannosyltransferase activity	10	0	0	1	1	1	0.52369	0.52369	0.5237
	GO:0070936	protein K48-linked ubiquitination	20	0	0.01	1	1	1	0.08512	0.08512	0.08512			GO:0030141	secretory granule	135	0	0.13	1	1	1	0.31037	0.31037	0.08011			GO:0070717	poly-purine tract binding	12	0	0	1	1	1	0.52698	0.52698	0.527
	GO:0002460	adaptive immune response based on somatic recombination of immune receptors built from immunoglobuli...	51	0	0.02	1	1	1	0.08513	0.08513	0.65567			GO:0044445	cytosolic part	72	0	0.07	1	1	1	0.31328	0.31328	0.08067			GO:0004519	endonuclease activity	34	0	0.01	1	1	1	0.53643	0.53643	0.8074
	GO:0009268	response to pH	11	0	0	1	1	1	0.08583	0.08583	0.08583			GO:0005891	voltage-gated calcium channel complex	21	0	0.02	1	1	1	0.31742	0.31742	0.31742			GO:0004222	metalloendopeptidase activity	22	0	0.01	1	1	1	0.53704	0.53704	0.537
	GO:0034622	cellular macromolecular complex assembly	211	0	0.09	1	1	1	0.08618	0.08618	0.53889			GO:0032991	macromolecular complex	2250	3	2.13	0.363	0.363	1	2.3e-10	0.31866	1			GO:0008276	protein methyltransferase activity	39	0	0.02	1	1	1	0.53915	0.53915	0.9856
	GO:0044786	cell cycle DNA replication	21	0	0.01	1	1	1	0.08627	0.08627	0.26897			GO:0033116	endoplasmic reticulum-Golgi intermediate compartment membrane	22	0	0.02	1	1	1	0.31972	0.31972	0.31972			GO:0015085	calcium ion transmembrane transporter activity	24	0	0.01	1	1	1	0.54086	0.54086	0.1152
	GO:0006720	isoprenoid metabolic process	33	0	0.01	1	1	1	0.08645	0.08645	0.27167			GO:0000118	histone deacetylase complex	37	0	0.04	1	1	1	0.32179	0.32179	0.49159			GO:0001228	RNA polymerase II transcription regulatory region sequence-specific DNA binding transcription factor...	29	0	0.01	1	1	1	0.54154	0.54154	0.3835
	GO:0010092	specification of organ identity	11	0	0	1	1	1	0.08647	0.08647	0.08647			GO:0030665	clathrin-coated vesicle membrane	66	1	0.06	0.061	0.061	1	0.32303	0.32303	0.43147			GO:0061135	endopeptidase regulator activity	44	0	0.02	1	1	1	0.54473	0.54473	0.2702
	GO:0043401	steroid hormone mediated signaling pathway	18	0	0.01	1	1	1	0.08648	0.08648	0.08648			GO:0030990	intraciliary transport particle	10	0	0.01	1	1	1	0.33176	0.33176	0.33176			GO:0035591	signaling adaptor activity	29	0	0.01	1	1	1	0.54508	0.54508	0.4812
	GO:0051099	positive regulation of binding	31	0	0.01	1	1	1	0.08664	0.08664	0.94202			GO:0030125	clathrin vesicle coat	13	1	0.01	0.012	0.012	0.012	0.33342	0.33342	0.33342			GO:0000049	tRNA binding	18	0	0.01	1	1	1	0.54745	0.54745	0.5474
	GO:0022613	ribonucleoprotein complex biogenesis	132	0	0.06	1	1	1	0.00451	0.0871	1			GO:0031672	A band	16	0	0.02	1	1	1	0.33501	0.33501	0.33501			GO:0004407	histone deacetylase activity	11	0	0	1	1	1	0.54788	0.54788	0.5479
	GO:0034103	regulation of tissue remodeling	13	0	0.01	1	1	1	0.08767	0.08767	0.32268			GO:0031253	cell projection membrane	138	0	0.13	1	1	1	0.09151	0.33674	0.14765			GO:0000979	RNA polymerase II core promoter sequence-specific DNA binding	11	0	0	1	1	1	0.55288	0.55288	0.5529
	GO:0046634	regulation of alpha-beta T cell activation	21	0	0.01	1	1	1	0.08783	0.08783	0.27376			GO:0005791	rough endoplasmic reticulum	30	1	0.03	0.028	0.028	0.028	0.33839	0.33839	0.17739			GO:0016791	phosphatase activity	102	0	0.04	1	1	1	0.5595	0.5595	0.5025
	GO:0003143	embryonic heart tube morphogenesis	16	0	0.01	1	1	1	0.08835	0.08835	0.40452			GO:0034704	calcium channel complex	30	0	0.03	1	1	1	0.33856	0.33856	0.72677			GO:0001047	core promoter binding	26	0	0.01	1	1	1	0.56038	0.56038	0.5453
	GO:0046823	negative regulation of nucleocytoplasmic transport	22	0	0.01	1	1	1	0.08838	0.08838	0.44367			GO:0030659	cytoplasmic vesicle membrane	238	1	0.23	0.204	0.204	1	0.07094	0.34128	0.71027			GO:0004866	endopeptidase inhibitor activity	40	0	0.02	1	1	1	0.56221	0.56221	0.4059
	GO:0045814	negative regulation of gene expression, epigenetic	18	0	0.01	1	1	1	0.08859	0.08859	0.20902			GO:0030027	lamellipodium	82	0	0.08	1	1	1	0.34941	0.34941	0.34941			GO:0008378	galactosyltransferase activity	15	0	0.01	1	1	1	0.56909	0.56909	0.8601
	GO:0048545	response to steroid hormone	96	0	0.04	1	1	1	0.08954	0.08954	0.77437			GO:0009986	cell surface	253	1	0.24	0.216	0.216	0.216	0.35758	0.35758	0.12429			GO:0035091	phosphatidylinositol binding	67	0	0.03	1	1	1	0.56927	0.56927	0.462
	GO:0034340	response to type I interferon	12	0	0.01	1	1	1	0.08985	0.08985	1			GO:0005776	autophagic vacuole	18	0	0.02	1	1	1	0.35924	0.35924	0.35924			GO:0004659	prenyltransferase activity	11	0	0	1	1	1	0.58225	0.58225	0.5823
	GO:0060337	type I interferon signaling pathway	12	0	0.01	1	1	1	0.08985	0.08985	0.08985			GO:0005657	replication fork	30	0	0.03	1	1	1	0.36006	0.36006	0.58483			GO:0004693	cyclin-dependent protein serine/threonine kinase activity	11	0	0	1	1	1	0.58413	0.58413	0.5841
	GO:0071357	cellular response to type I interferon	12	0	0.01	1	1	1	0.08985	0.08985	1			GO:0000781	chromosome, telomeric region	33	0	0.03	1	1	1	0.36387	0.36387	0.78528			GO:0097472	cyclin-dependent protein kinase activity	11	0	0	1	1	1	0.58413	0.58413	1
	GO:0006305	DNA alkylation	15	0	0.01	1	1	1	0.08992	0.08992	1			GO:0005578	proteinaceous extracellular matrix	217	0	0.21	1	1	1	0.3644	0.3644	0.06317			GO:0030674	protein binding, bridging	50	0	0.02	1	1	1	0.58681	0.58681	0.6299
	GO:0006306	DNA methylation	15	0	0.01	1	1	1	0.08992	0.08992	0.08992			GO:0044391	ribosomal subunit	34	0	0.03	1	1	1	0.36952	0.36952	1			GO:0008237	metallopeptidase activity	48	0	0.02	1	1	1	0.58864	0.58864	0.7583
	GO:0071840	cellular component organization or biogenesis	1640	1	0.7	0.578	1	1	0.0202	0.0903	1			GO:0016020	membrane	4015	5	3.8	0.311	0.311	1	0.18922	0.36962	0.00075			GO:0005080	protein kinase C binding	16	0	0.01	1	1	1	0.59093	0.59093	0.5909
	GO:0060349	bone morphogenesis	27	0	0.01	1	1	1	0.09062	0.09062	0.16555			GO:0043005	neuron projection	423	0	0.4	1	1	1	0.36999	0.36999	0.01243			GO:0019207	kinase regulator activity	50	0	0.02	1	1	1	0.5924	0.5924	0.6597
	GO:0002040	sprouting angiogenesis	20	0	0.01	1	1	1	0.09068	0.09068	0.14859			GO:0005790	smooth endoplasmic reticulum	10	0	0.01	1	1	1	0.37181	0.37181	0.37181			GO:0003899	DNA-directed RNA polymerase activity	16	0	0.01	1	1	1	0.59242	0.59242	0.5924
	GO:0000375	RNA splicing, via transesterification reactions	117	0	0.05	1	1	1	0.00016	0.09085	0.09085			GO:0016023	cytoplasmic membrane-bounded vesicle	535	1	0.51	0.408	0.408	1	0.13596	0.37272	0.34183			GO:0034062	RNA polymerase activity	16	0	0.01	1	1	1	0.59242	0.59242	1
	GO:0046824	positive regulation of nucleocytoplasmic transport	31	0	0.01	1	1	1	0.091	0.091	0.49281			GO:0034358	plasma lipoprotein particle	13	0	0.01	1	1	1	0.37646	0.37646	0.37646			GO:0003725	double-stranded RNA binding	26	0	0.01	1	1	1	0.59421	0.59421	0.5942
	GO:0032482	Rab protein signal transduction	23	0	0.01	1	1	1	0.09104	0.09104	1			GO:0033176	proton-transporting V-type ATPase complex	13	0	0.01	1	1	1	0.3766	0.3766	0.3766			GO:0008168	methyltransferase activity	97	0	0.04	1	1	1	0.59457	0.59457	0.6729
	GO:0032483	regulation of Rab protein signal transduction	23	0	0.01	1	1	1	0.09104	0.09104	0.35555			GO:0030315	T-tubule	19	0	0.02	1	1	1	0.37776	0.37776	0.37776			GO:0004860	protein kinase inhibitor activity	21	0	0.01	1	1	1	0.59614	0.59614	0.5961
	GO:0048762	mesenchymal cell differentiation	44	0	0.02	1	1	1	0.09111	0.09111	0.04429			GO:0016581	NuRD complex	13	0	0.01	1	1	1	0.38132	0.38132	0.38132			GO:0031267	small GTPase binding	56	0	0.02	1	1	1	0.02606	0.59673	0.5967
	GO:0001523	retinoid metabolic process	17	0	0.01	1	1	1	0.09118	0.09118	0.09118			GO:0090545	CHD-type complex	13	0	0.01	1	1	1	0.38132	0.38132	1			GO:0016655	oxidoreductase activity, acting on NAD(P)H, quinone or similar compound as acceptor	10	0	0	1	1	1	0.60258	0.60258	0.6026
	GO:0071103	DNA conformation change	55	0	0.02	1	1	1	0.09154	0.09154	0.58119			GO:0005796	Golgi lumen	40	0	0.04	1	1	1	0.38152	0.38152	0.38152			GO:0008138	protein tyrosine/serine/threonine phosphatase activity	17	0	0.01	1	1	1	0.60368	0.60368	0.6037
	GO:0070507	regulation of microtubule cytoskeleton organization	30	0	0.01	1	1	1	0.09165	0.09165	0.21391			GO:0031252	cell leading edge	186	0	0.18	1	1	1	0.38576	0.38576	0.5637			GO:0004601	peroxidase activity	10	0	0	1	1	1	0.60573	0.60573	0.6057
	GO:0042632	cholesterol homeostasis	20	0	0.01	1	1	1	0.09222	0.09222	0.09222			GO:0005794	Golgi apparatus	723	0	0.68	1	1	1	0.39171	0.39171	0.20232			GO:0016684	oxidoreductase activity, acting on peroxide as acceptor	10	0	0	1	1	1	0.60573	0.60573	1
	GO:0022904	respiratory electron transport chain	28	0	0.01	1	1	1	0.09284	0.09284	0.4433			GO:0070469	respiratory chain	15	0	0.01	1	1	1	0.39256	0.39256	0.95753			GO:0030414	peptidase inhibitor activity	41	0	0.02	1	1	1	0.6063	0.6063	0.8725
	GO:0002200	somatic diversification of immune receptors	21	0	0.01	1	1	1	0.09323	0.09323	1			GO:0044430	cytoskeletal part	715	2	0.68	0.143	0.143	1	8e-05	0.39311	0.91148			GO:0042813	Wnt-activated receptor activity	10	0	0	1	1	1	0.61536	0.61536	0.6154
	GO:0021983	pituitary gland development	11	0	0	1	1	1	0.09324	0.09324	0.09324			GO:0012506	vesicle membrane	245	1	0.23	0.21	0.21	1	0.08863	0.39406	0.70896			GO:0015103	inorganic anion transmembrane transporter activity	24	0	0.01	1	1	1	0.62049	0.62049	0.3572
	GO:0006575	cellular modified amino acid metabolic process	76	0	0.03	1	1	1	0.09424	0.09424	0.31126			GO:0005868	cytoplasmic dynein complex	15	0	0.01	1	1	1	0.39746	0.39746	0.39746			GO:0004721	phosphoprotein phosphatase activity	62	0	0.03	1	1	1	0.62593	0.62593	0.9969
	GO:0045934	negative regulation of nucleobase-containing compound metabolic process	357	0	0.15	1	1	1	0.03535	0.09455	0.76328			GO:0034774	secretory granule lumen	32	0	0.03	1	1	1	0.39836	0.39836	0.34001			GO:0043621	protein self-association	13	0	0.01	1	1	1	0.62609	0.62609	0.6261
	GO:0072080	nephron tubule development	12	0	0.01	1	1	1	0.09463	0.09463	0.09463			GO:0030658	transport vesicle membrane	38	0	0.04	1	1	1	0.39886	0.39886	0.68514			GO:0060090	binding, bridging	53	0	0.02	1	1	1	0.62693	0.62693	1
	GO:0046364	monosaccharide biosynthetic process	38	0	0.02	1	1	1	0.09527	0.09527	0.87848			GO:0031970	organelle envelope lumen	23	0	0.02	1	1	1	0.40234	0.40234	0.46766			GO:0004003	ATP-dependent DNA helicase activity	15	0	0.01	1	1	1	0.62821	0.62821	0.6282
	GO:0003231	cardiac ventricle development	26	0	0.01	1	1	1	0.09588	0.09588	1			GO:0005849	mRNA cleavage factor complex	11	0	0.01	1	1	1	0.41526	0.41526	0.41526			GO:0015093	ferrous iron transmembrane transporter activity	12	0	0	1	1	1	0.62855	0.62855	0.6286
	GO:0000819	sister chromatid segregation	29	0	0.01	1	1	1	0.09603	0.09603	0.11194			GO:0044448	cell cortex part	67	0	0.06	1	1	1	0.41824	0.41824	0.4581			GO:0005088	Ras guanyl-nucleotide exchange factor activity	40	0	0.02	1	1	1	0.63375	0.63375	0.3265
	GO:0001558	regulation of cell growth	122	0	0.05	1	1	1	0.09605	0.09605	0.15515			GO:0044440	endosomal part	179	0	0.17	1	1	1	0.00394	0.42079	0.42079			GO:0008134	transcription factor binding	170	0	0.07	1	1	1	0.6353	0.6353	0.4955
	GO:0009205	purine ribonucleoside triphosphate metabolic process	248	0	0.11	1	1	1	0.09742	0.09742	1			GO:0070461	SAGA-type complex	16	0	0.02	1	1	1	0.42819	0.42819	0.42819			GO:0046332	SMAD binding	27	0	0.01	1	1	1	0.63658	0.63658	0.7784
	GO:0006360	transcription from RNA polymerase I promoter	18	0	0.01	1	1	1	0.09819	0.09819	0.59876			GO:0030136	clathrin-coated vesicle	131	1	0.12	0.118	0.118	1	0.4293	0.4293	0.02066			GO:0015932	nucleobase-containing compound transmembrane transporter activity	10	0	0	1	1	1	0.64011	0.64011	0.6401
	GO:0007369	gastrulation	55	0	0.02	1	1	1	0.09884	0.09884	0.19947			GO:0030175	filopodium	35	0	0.03	1	1	1	0.43107	0.43107	0.43107			GO:0016741	transferase activity, transferring one-carbon groups	99	0	0.04	1	1	1	0.64013	0.64013	0.8874
	GO:0032350	regulation of hormone metabolic process	11	0	0	1	1	1	0.09912	0.09912	0.09912		ANCESTRAL MYSTICETI	GO:0005829	cytosol	1482	6	3.69	0.149	0.149	0.149	1.6e-10	1.6e-10	8.1e-11			GO:0008173	RNA methyltransferase activity	17	0	0.01	1	1	1	0.64488	0.64488	0.6449
	GO:0006283	transcription-coupled nucleotide-excision repair	21	0	0.01	1	1	1	0.09954	0.09954	0.09954			GO:0005654	nucleoplasm	851	1	2.12	0.893	0.893	1	5.7e-07	5.7e-07	2e-06			GO:0043130	ubiquitin binding	30	0	0.01	1	1	1	0.64569	0.64569	0.3923
	GO:0043604	amide biosynthetic process	13	0	0.01	1	1	1	0.0996	0.0996	0.0996			GO:0043234	protein complex	1963	5	4.89	0.561	0.561	1	4.6e-09	1.9e-05	0.00389			GO:0005089	Rho guanyl-nucleotide exchange factor activity	23	0	0.01	1	1	1	0.64663	0.64663	0.6466
	GO:0072330	monocarboxylic acid biosynthetic process	79	0	0.03	1	1	1	0.09976	0.09976	0.23325			GO:0044446	intracellular organelle part	3548	6	8.83	0.933	0.933	1	4.8e-16	9.2e-05	0.99674			GO:0048037	cofactor binding	157	0	0.06	1	1	1	0.04059	0.65128	0.7749
	GO:0009583	detection of light stimulus	20	0	0.01	1	1	1	0.09978	0.09978	0.18107			GO:0005737	cytoplasm	5250	15	13.07	0.264	0.375	0.115	3.5e-12	0.00012	0.00014			GO:0043565	sequence-specific DNA binding	202	0	0.08	1	1	1	0.65152	0.65152	0.9785
	GO:0043489	RNA stabilization	13	0	0.01	1	1	1	0.10026	0.10026	1			GO:0005819	spindle	156	0	0.39	1	1	1	0.00014	0.00014	0.00053			GO:0046915	transition metal ion transmembrane transporter activity	21	0	0.01	1	1	1	0.6528	0.6528	0.6806
	GO:0048255	mRNA stabilization	13	0	0.01	1	1	1	0.10026	0.10026	0.10026			GO:0044427	chromosomal part	301	0	0.75	1	1	1	0.00065	0.00065	0.08406			GO:0005488	binding	4299	1	1.77	0.9864	1	1	0.00605	0.65309	0.2299
	GO:0034612	response to tumor necrosis factor	36	0	0.02	1	1	1	0.10039	0.10039	0.59373			GO:0044464	cell part	7612	19	18.95	0.663	0.716	1	1.4e-11	0.00077	1			GO:0031593	polyubiquitin binding	15	0	0.01	1	1	1	0.65692	0.65692	0.6569
	GO:0001824	blastocyst development	30	0	0.01	1	1	1	0.10044	0.10044	0.25149			GO:1902494	catalytic complex	448	0	1.12	1	1	1	0.00201	0.00201	0.31315			GO:0005178	integrin binding	33	0	0.01	1	1	1	0.65736	0.65736	0.6574
	GO:0016568	chromatin modification	196	0	0.08	1	1	1	0.10044	0.10044	0.22414			GO:0031965	nuclear membrane	122	0	0.3	1	1	1	0.00246	0.00246	0.03024			GO:0046873	metal ion transmembrane transporter activity	96	0	0.04	1	1	1	0.12192	0.65903	0.376
	GO:0006403	RNA localization	77	0	0.03	1	1	1	0.10044	0.10044	0.83572			GO:0032993	protein-DNA complex	121	0	0.3	1	1	1	0.00345	0.00345	0.57929			GO:0004857	enzyme inhibitor activity	91	0	0.04	1	1	1	0.6611	0.6611	0.8899
	GO:0034655	nucleobase-containing compound catabolic process	369	0	0.16	1	1	1	0.1007	0.1007	1			GO:0005856	cytoskeleton	994	5	2.47	0.092	0.092	0.299	0.0001	0.00454	0.00804			GO:0043021	ribonucleoprotein complex binding	33	0	0.01	1	1	1	0.66319	0.66319	0.5687
	GO:0032787	monocarboxylic acid metabolic process	193	0	0.08	1	1	1	0.10077	0.10077	0.28133			GO:0043233	organelle lumen	1594	2	3.97	0.928	0.928	1	1.1e-10	0.00465	1			GO:0042826	histone deacetylase binding	25	0	0.01	1	1	1	0.6659	0.6659	0.6659
	GO:0071496	cellular response to external stimulus	96	0	0.04	1	1	1	0.10181	0.10181	1			GO:0016514	SWI/SNF complex	11	0	0.03	1	1	1	0.00471	0.00471	0.00471			GO:0009982	pseudouridine synthase activity	11	0	0	1	1	1	0.67339	0.67339	0.6734
	GO:0001657	ureteric bud development	31	0	0.01	1	1	1	0.10187	0.10187	0.03498			GO:0043231	intracellular membrane-bounded organelle	5358	10	13.34	0.957	0.957	0.983	1.5e-07	0.005	0.34045			GO:0033558	protein deacetylase activity	12	0	0	1	1	1	0.67708	0.67708	0.9243
	GO:1901565	organonitrogen compound catabolic process	380	0	0.16	1	1	1	0.10223	0.10223	0.69084			GO:0005773	vacuole	272	1	0.68	0.498	0.498	1	0.00548	0.00548	0.56283			GO:0003684	damaged DNA binding	20	0	0.01	1	1	1	0.68035	0.68035	0.6803
	GO:0043066	negative regulation of apoptotic process	270	0	0.12	1	1	1	0.1026	0.1026	0.16182			GO:0010008	endosome membrane	174	0	0.43	1	1	1	0.00573	0.00573	0.10486			GO:0003714	transcription corepressor activity	73	0	0.03	1	1	1	0.6887	0.6887	0.6887
	GO:1901575	organic substance catabolic process	867	1	0.37	0.336	0.336	1	0.01167	0.10269	0.51344			GO:0031526	brush border membrane	25	0	0.06	1	1	1	0.00612	0.00612	0.00612			GO:0016298	lipase activity	33	0	0.01	1	1	1	0.69087	0.69087	0.2952
	GO:0051173	positive regulation of nitrogen compound metabolic process	456	0	0.19	1	1	1	0.1036	0.1036	0.91752			GO:0005759	mitochondrial matrix	173	1	0.43	0.353	0.353	1	0.00625	0.00625	0.06487			GO:0004871	signal transducer activity	296	0	0.12	1	1	1	0.69132	0.69132	0.473
	GO:0002637	regulation of immunoglobulin production	11	0	0	1	1	1	0.10405	0.10405	0.10405			GO:0032155	cell division site part	30	0	0.07	1	1	1	0.00667	0.00667	0.09744			GO:0060089	molecular transducer activity	296	0	0.12	1	1	1	0.69132	0.69132	1
	GO:0000956	nuclear-transcribed mRNA catabolic process	68	0	0.03	1	1	1	0.10441	0.10441	0.30451			GO:0071013	catalytic step 2 spliceosome	56	0	0.14	1	1	1	0.00782	0.00782	0.00782			GO:0005543	phospholipid binding	105	0	0.04	1	1	1	0.69508	0.69508	0.4162
	GO:0009725	response to hormone	267	0	0.11	1	1	1	0.10465	0.10465	0.10116			GO:0005769	early endosome	126	0	0.31	1	1	1	0.00909	0.00909	0.08593			GO:0005100	Rho GTPase activator activity	15	0	0.01	1	1	1	0.69789	0.69789	0.6979
	GO:0070670	response to interleukin-4	13	0	0.01	1	1	1	0.10465	0.10465	1			GO:0000803	sex chromosome	12	0	0.03	1	1	1	0.0094	0.0094	0.0094			GO:0043566	structure-specific DNA binding	75	0	0.03	1	1	1	0.70128	0.70128	1
	GO:0071353	cellular response to interleukin-4	13	0	0.01	1	1	1	0.10465	0.10465	0.10465			GO:0070013	intracellular organelle lumen	1563	2	3.89	0.922	0.922	1	4e-10	0.01086	0.35195			GO:0008528	G-protein coupled peptide receptor activity	18	0	0.01	1	1	1	0.70459	0.70459	0.7046
	GO:0006904	vesicle docking involved in exocytosis	11	0	0	1	1	1	0.10488	0.10488	0.10488			GO:0031967	organelle envelope	445	0	1.11	1	1	1	0.00085	0.01157	1			GO:0016701	oxidoreductase activity, acting on single donors with incorporation of molecular oxygen	10	0	0	1	1	1	0.70794	0.70794	0.7079
	GO:0016043	cellular component organization	1589	1	0.68	0.564	1	1	0.0765	0.10555	0.63048			GO:0005874	microtubule	217	1	0.54	0.422	0.422	0.422	0.01175	0.01175	0.05631			GO:0016504	peptidase activator activity	10	0	0	1	1	1	0.71817	0.71817	0.7182
	GO:0009199	ribonucleoside triphosphate metabolic process	250	0	0.11	1	1	1	0.1059	0.1059	1			GO:0001917	photoreceptor inner segment	18	0	0.04	1	1	1	0.01179	0.01179	0.01179			GO:0004620	phospholipase activity	27	0	0.01	1	1	1	0.7217	0.7217	0.5258
	GO:0033344	cholesterol efflux	10	0	0	1	1	1	0.10602	0.10602	0.10602			GO:0000407	pre-autophagosomal structure	13	0	0.03	1	1	1	0.0121	0.0121	0.0121			GO:0072509	divalent inorganic cation transmembrane transporter activity	47	0	0.02	1	1	1	0.72703	0.72703	0.5029
	GO:0009612	response to mechanical stimulus	49	0	0.02	1	1	1	0.1066	0.1066	0.06068			GO:0022624	proteasome accessory complex	21	0	0.05	1	1	1	0.01215	0.01215	0.01215			GO:0016763	transferase activity, transferring pentosyl groups	17	0	0.01	1	1	1	0.72859	0.72859	0.7286
	GO:0051049	regulation of transport	356	0	0.15	1	1	1	0.10672	0.10672	1			GO:0000785	chromatin	162	0	0.4	1	1	1	0.01385	0.01385	0.02592			GO:0005496	steroid binding	21	0	0.01	1	1	1	0.72893	0.72893	0.6967
	GO:0046471	phosphatidylglycerol metabolic process	12	0	0.01	1	1	1	0.10677	0.10677	0.10677			GO:0005813	centrosome	242	2	0.6	0.121	0.121	0.389	0.014	0.014	0.00748			GO:0016836	hydro-lyase activity	20	0	0.01	1	1	1	0.73078	0.73078	0.7308
	GO:2001020	regulation of response to DNA damage stimulus	44	0	0.02	1	1	1	0.1072	0.1072	0.8549			GO:0005815	microtubule organizing center	295	2	0.73	0.166	0.166	1	0.01436	0.01436	0.22465			GO:0016209	antioxidant activity	22	0	0.01	1	1	1	0.73514	0.73514	0.8452
	GO:0009743	response to carbohydrate	52	0	0.02	1	1	1	0.00362	0.10732	0.99985			GO:0032587	ruffle membrane	34	0	0.08	1	1	1	0.01454	0.01454	0.01454			GO:0001653	peptide receptor activity	19	0	0.01	1	1	1	0.73586	0.73586	0.8221
	GO:0072331	signal transduction by p53 class mediator	68	0	0.03	1	1	1	0.00016	0.10779	1			GO:0005802	trans-Golgi network	74	0	0.18	1	1	1	0.01468	0.01468	0.09135			GO:0008374	O-acyltransferase activity	17	0	0.01	1	1	1	0.73771	0.73771	0.7377
	GO:0007127	meiosis I	17	0	0.01	1	1	1	0.10846	0.10846	0.52181			GO:0005777	peroxisome	79	0	0.2	1	1	1	0.0148	0.0148	0.03775			GO:0003774	motor activity	26	0	0.01	1	1	1	0.73942	0.73942	0.9848
	GO:0017038	protein import	107	0	0.05	1	1	1	0.10851	0.10851	1			GO:0042579	microbody	79	0	0.2	1	1	1	0.0148	0.0148	1			GO:0019838	growth factor binding	38	0	0.02	1	1	1	0.74847	0.74847	0.7485
	GO:0007163	establishment or maintenance of cell polarity	45	0	0.02	1	1	1	0.00134	0.10857	0.10857			GO:0031975	envelope	449	0	1.12	1	1	1	0.001	0.01508	0.74222			GO:0030170	pyridoxal phosphate binding	29	0	0.01	1	1	1	0.75468	0.75468	0.7547
	GO:0001947	heart looping	14	0	0.01	1	1	1	0.10896	0.10896	0.10896			GO:0015630	microtubule cytoskeleton	541	2	1.35	0.394	0.394	1	3.9e-05	0.01524	0.41538			GO:0003712	transcription cofactor activity	190	0	0.08	1	1	1	0.00645	0.75603	0.0137
	GO:0061371	determination of heart left/right asymmetry	14	0	0.01	1	1	1	0.10896	0.10896	1			GO:0005634	nucleus	3332	7	8.3	0.787	0.787	0.465	3.2e-06	0.01639	0.04724			GO:0001077	RNA polymerase II core promoter proximal region sequence-specific DNA binding transcription factor a...	25	0	0.01	1	1	1	0.75704	0.75704	0.757
	GO:0042773	ATP synthesis coupled electron transport	12	0	0.01	1	1	1	0.10913	0.10913	1			GO:0005739	mitochondrion	820	1	2.04	0.884	0.884	1	0.00141	0.01669	0.03282			GO:0000982	RNA polymerase II core promoter proximal region sequence-specific DNA binding transcription factor a...	41	0	0.02	1	1	1	0.76344	0.76344	0.5728
	GO:0042775	mitochondrial ATP synthesis coupled electron transport	12	0	0.01	1	1	1	0.10913	0.10913	0.10913			GO:0055038	recycling endosome membrane	25	0	0.06	1	1	1	0.01807	0.01807	0.01807			GO:0009378	four-way junction helicase activity	19	0	0.01	1	1	1	0.76624	0.76624	0.7662
	GO:0071345	cellular response to cytokine stimulus	148	0	0.06	1	1	1	0.1092	0.1092	0.97598			GO:0032154	cleavage furrow	27	0	0.07	1	1	1	0.0193	0.0193	0.0193			GO:0016814	hydrolase activity, acting on carbon-nitrogen (but not peptide) bonds, in cyclic amidines	11	0	0	1	1	1	0.76776	0.76776	0.7678
	GO:0050657	nucleic acid transport	76	0	0.03	1	1	1	0.10963	0.10963	1			GO:0019898	extrinsic component of membrane	78	0	0.19	1	1	1	0.01938	0.01938	0.03651			GO:0019842	vitamin binding	26	0	0.01	1	1	1	0.7679	0.7679	0.9308
	GO:0050658	RNA transport	76	0	0.03	1	1	1	0.10963	0.10963	0.78486			GO:0030666	endocytic vesicle membrane	56	0	0.14	1	1	1	0.02163	0.02163	0.01414			GO:0016757	transferase activity, transferring glycosyl groups	104	0	0.04	1	1	1	0.76842	0.76842	0.7461
	GO:0051236	establishment of RNA localization	76	0	0.03	1	1	1	0.10963	0.10963	1			GO:0000775	chromosome, centromeric region	87	0	0.22	1	1	1	0.02267	0.02267	0.08146			GO:1901981	phosphatidylinositol phosphate binding	31	0	0.01	1	1	1	0.77011	0.77011	0.2222
	GO:0006402	mRNA catabolic process	71	0	0.03	1	1	1	0.10967	0.10967	0.85307			GO:0000323	lytic vacuole	246	1	0.61	0.463	0.463	1	0.02274	0.02274	1			GO:0051020	GTPase binding	58	0	0.02	1	1	1	0.03591	0.77088	0.894
	GO:0007603	phototransduction, visible light	17	0	0.01	1	1	1	0.11018	0.11018	0.11018			GO:0005764	lysosome	246	1	0.61	0.463	0.463	1	0.02274	0.02274	0.00204			GO:0005126	cytokine receptor binding	42	0	0.02	1	1	1	0.78429	0.78429	0.7843
	GO:0051223	regulation of protein transport	118	0	0.05	1	1	1	0.11031	0.11031	0.71806			GO:0044815	DNA packaging complex	10	0	0.02	1	1	1	0.0232	0.0232	0.0232			GO:0004722	protein serine/threonine phosphatase activity	27	0	0.01	1	1	1	0.79353	0.79353	0.7935
	GO:0051148	negative regulation of muscle cell differentiation	11	0	0	1	1	1	0.11033	0.11033	0.11033			GO:0012507	ER to Golgi transport vesicle membrane	14	0	0.03	1	1	1	0.02331	0.02331	0.02331			GO:0070566	adenylyltransferase activity	10	0	0	1	1	1	0.79529	0.79529	0.7953
	GO:1901607	alpha-amino acid biosynthetic process	32	0	0.01	1	1	1	0.11065	0.11065	0.07914			GO:0005875	microtubule associated complex	79	0	0.2	1	1	1	0.02344	0.02344	0.05146			GO:0043169	cation binding	1244	0	0.51	1	1	1	0.79746	0.79746	0.6425
	GO:0002562	somatic diversification of immune receptors via germline recombination within a single locus	20	0	0.01	1	1	1	0.1109	0.1109	0.99301			GO:0030134	ER to Golgi transport vesicle	19	0	0.05	1	1	1	0.0237	0.0237	0.56299			GO:0035035	histone acetyltransferase binding	11	0	0	1	1	1	0.79765	0.79765	0.7976
	GO:0016444	somatic cell DNA recombination	20	0	0.01	1	1	1	0.1109	0.1109	1			GO:0000502	proteasome complex	50	0	0.12	1	1	1	0.02431	0.02431	0.23905			GO:0005125	cytokine activity	23	0	0.01	1	1	1	0.79989	0.79989	0.7999
	GO:0009166	nucleotide catabolic process	267	0	0.11	1	1	1	0.11127	0.11127	0.10195			GO:0001726	ruffle	83	0	0.21	1	1	1	0.02458	0.02458	0.12654			GO:0003690	double-stranded DNA binding	44	0	0.02	1	1	1	0.80022	0.80022	0.8002
	GO:1901292	nucleoside phosphate catabolic process	267	0	0.11	1	1	1	0.11127	0.11127	1			GO:0030496	midbody	61	0	0.15	1	1	1	0.02527	0.02527	0.02527			GO:0008375	acetylglucosaminyltransferase activity	18	0	0.01	1	1	1	0.80532	0.80532	0.8053
	GO:0034097	response to cytokine	187	0	0.08	1	1	1	0.11174	0.11174	0.84836			GO:0045177	apical part of cell	184	0	0.46	1	1	1	0.02559	0.02559	0.10761			GO:0016860	intramolecular oxidoreductase activity	20	0	0.01	1	1	1	0.80568	0.80568	0.8057
	GO:0030902	hindbrain development	34	0	0.01	1	1	1	0.11195	0.11195	0.55894			GO:0009295	nucleoid	25	0	0.06	1	1	1	0.02583	0.02583	0.27209			GO:0005509	calcium ion binding	148	0	0.06	1	1	1	0.80625	0.80625	0.8062
	GO:0061024	membrane organization	246	1	0.11	0.102	1	1	0.1121	0.1121	0.81446			GO:0044452	nucleolar part	17	0	0.04	1	1	1	0.02646	0.02646	0.02646			GO:0033613	activating transcription factor binding	27	0	0.01	1	1	1	0.80625	0.80625	0.2732
	GO:0032392	DNA geometric change	14	0	0.01	1	1	1	0.1123	0.1123	0.52187			GO:0016234	inclusion body	27	0	0.07	1	1	1	0.02925	0.02925	0.01499			GO:0005547	phosphatidylinositol-3,4,5-trisphosphate binding	13	0	0.01	1	1	1	0.81628	0.81628	0.8163
	GO:0048519	negative regulation of biological process	1175	0	0.5	1	1	1	0.03793	0.11264	0.4011			GO:0031234	extrinsic component of cytoplasmic side of plasma membrane	30	0	0.07	1	1	1	0.03182	0.03182	0.18631			GO:0016835	carbon-oxygen lyase activity	28	0	0.01	1	1	1	0.81756	0.81756	0.7465
	GO:0006775	fat-soluble vitamin metabolic process	11	0	0	1	1	1	0.11283	0.11283	0.11283			GO:0005635	nuclear envelope	186	0	0.46	1	1	1	0.00023	0.03275	0.04726			GO:0046872	metal ion binding	1230	0	0.51	1	1	1	0.81915	0.81915	0.901
	GO:0008206	bile acid metabolic process	23	0	0.01	1	1	1	0.1129	0.1129	0.49324			GO:0000795	synaptonemal complex	13	0	0.03	1	1	1	0.03826	0.03826	0.03826			GO:0004252	serine-type endopeptidase activity	36	0	0.01	1	1	1	0.82066	0.82066	0.8207
	GO:0031325	positive regulation of cellular metabolic process	767	1	0.33	0.301	0.301	1	0.03595	0.11323	0.25984			GO:0042645	mitochondrial nucleoid	24	0	0.06	1	1	1	0.0386	0.0386	0.0386			GO:0008376	acetylgalactosaminyltransferase activity	13	0	0.01	1	1	1	0.82424	0.82424	0.8242
	GO:0006361	transcription initiation from RNA polymerase I promoter	11	0	0	1	1	1	0.11366	0.11366	0.11366			GO:0005881	cytoplasmic microtubule	24	0	0.06	1	1	1	0.03994	0.03994	0.03994			GO:0050840	extracellular matrix binding	18	0	0.01	1	1	1	0.82712	0.82712	0.3588
	GO:0032313	regulation of Rab GTPase activity	22	0	0.01	1	1	1	0.11373	0.11373	0.11373			GO:0005913	cell-cell adherens junction	36	0	0.09	1	1	1	0.04224	0.04224	0.04224			GO:0017171	serine hydrolase activity	46	0	0.02	1	1	1	0.82888	0.82888	0.7175
	GO:0045935	positive regulation of nucleobase-containing compound metabolic process	444	0	0.19	1	1	1	0.11374	0.11374	1			GO:0031982	vesicle	627	1	1.56	0.803	0.803	1	0.04244	0.04244	0.00598			GO:0005544	calcium-dependent phospholipid binding	13	0	0.01	1	1	1	0.8374	0.8374	0.8374
	GO:0051188	cofactor biosynthetic process	71	0	0.03	1	1	1	0.11501	0.11501	0.98493			GO:0000792	heterochromatin	37	0	0.09	1	1	1	0.04303	0.04303	0.25602			GO:0008236	serine-type peptidase activity	45	0	0.02	1	1	1	0.83786	0.83786	0.7638
	GO:0006699	bile acid biosynthetic process	16	0	0.01	1	1	1	0.11505	0.11505	0.11505			GO:1990234	transferase complex	201	0	0.5	1	1	1	0.04427	0.04427	0.41407			GO:0004867	serine-type endopeptidase inhibitor activity	23	0	0.01	1	1	1	0.83795	0.83795	0.8379
	GO:0002065	columnar/cuboidal epithelial cell differentiation	20	0	0.01	1	1	1	0.11542	0.11542	0.36025			GO:0032588	trans-Golgi network membrane	18	0	0.04	1	1	1	0.04453	0.04453	0.04453			GO:0042578	phosphoric ester hydrolase activity	136	0	0.06	1	1	1	0.84306	0.84306	0.9972
	GO:1901566	organonitrogen compound biosynthetic process	237	0	0.1	1	1	1	0.11567	0.11567	0.31004			GO:0042995	cell projection	797	1	1.98	0.876	0.876	1	0.02663	0.04546	0.74885			GO:0017112	Rab guanyl-nucleotide exchange factor activity	11	0	0	1	1	1	0.84421	0.84421	0.8442
	GO:0032870	cellular response to hormone stimulus	172	0	0.07	1	1	1	0.11573	0.11573	0.20943			GO:0032838	cell projection cytoplasm	39	0	0.1	1	1	1	0.0459	0.0459	0.54281			GO:0004177	aminopeptidase activity	19	0	0.01	1	1	1	0.85289	0.85289	0.8529
	GO:0043627	response to estrogen	38	0	0.02	1	1	1	0.11585	0.11585	0.00697			GO:0044451	nucleoplasm part	389	1	0.97	0.629	0.629	1	0.04673	0.04673	0.94347			GO:0008301	DNA binding, bending	11	0	0	1	1	1	0.85581	0.85581	0.8558
	GO:0030212	hyaluronan metabolic process	17	0	0.01	1	1	1	0.11589	0.11589	0.11589			GO:0000151	ubiquitin ligase complex	113	0	0.28	1	1	1	0.04762	0.04762	0.05788			GO:0016247	channel regulator activity	21	0	0.01	1	1	1	0.8569	0.8569	0.8569
	GO:0051254	positive regulation of RNA metabolic process	414	0	0.18	1	1	1	0.11627	0.11627	0.06299			GO:0044430	cytoskeletal part	715	3	1.78	0.261	0.261	1	0.0005	0.04784	0.91507			GO:0016628	oxidoreductase activity, acting on the CH-CH group of donors, NAD or NADP as acceptor	14	0	0.01	1	1	1	0.85753	0.85753	0.8575
	GO:0031960	response to corticosteroid	39	0	0.02	1	1	1	0.11697	0.11697	1			GO:0005730	nucleolus	367	0	0.91	1	1	1	0.0502	0.0502	0.12774			GO:0070491	repressing transcription factor binding	23	0	0.01	1	1	1	0.85904	0.85904	0.9326
	GO:0051384	response to glucocorticoid	39	0	0.02	1	1	1	0.11697	0.11697	0.11697			GO:0044444	cytoplasmic part	3895	9	9.7	0.698	0.847	1	3.7e-10	0.05179	0.92718			GO:0016776	phosphotransferase activity, phosphate group as acceptor	10	0	0	1	1	1	0.86143	0.86143	0.8614
	GO:0003206	cardiac chamber morphogenesis	30	0	0.01	1	1	1	0.11709	0.11709	0.22985			GO:0005720	nuclear heterochromatin	18	0	0.04	1	1	1	0.05263	0.05263	0.05263			GO:0001085	RNA polymerase II transcription factor binding	44	0	0.02	1	1	1	0.86455	0.86455	0.1988
	GO:0010558	negative regulation of macromolecule biosynthetic process	373	0	0.16	1	1	1	0.11743	0.11743	0.59486			GO:0005640	nuclear outer membrane	16	0	0.04	1	1	1	0.0527	0.0527	0.0527			GO:0038023	signaling receptor activity	156	0	0.06	1	1	1	0.86552	0.86552	0.156
	GO:0031102	neuron projection regeneration	15	0	0.01	1	1	1	0.11763	0.11763	0.31952			GO:0016604	nuclear body	186	0	0.46	1	1	1	0.05463	0.05463	0.06844			GO:0043022	ribosome binding	16	0	0.01	1	1	1	0.87168	0.87168	0.8717
	GO:0044237	cellular metabolic process	3274	2	1.4	0.489	0.489	1	0.00511	0.11783	0.61144			GO:0005930	axoneme	31	0	0.08	1	1	1	0.05534	0.05534	0.01392			GO:0003735	structural constituent of ribosome	44	0	0.02	1	1	1	0.87445	0.87445	0.8744
	GO:1902679	negative regulation of RNA biosynthetic process	314	0	0.13	1	1	1	0.11842	0.11842	0.26774			GO:0097014	ciliary cytoplasm	31	0	0.08	1	1	1	0.05534	0.05534	1			GO:0016782	transferase activity, transferring sulfur-containing groups	16	0	0.01	1	1	1	0.87976	0.87976	0.8798
	GO:0042060	wound healing	206	0	0.09	1	1	1	0.11851	0.11851	0.13401			GO:0016282	eukaryotic 43S preinitiation complex	12	0	0.03	1	1	1	0.0563	0.0563	0.0563			GO:0004629	phospholipase C activity	11	0	0	1	1	1	0.88452	0.88452	0.8845
	GO:0007265	Ras protein signal transduction	173	0	0.07	1	1	1	0.11854	0.11854	0.09681			GO:0070993	translation preinitiation complex	12	0	0.03	1	1	1	0.0563	0.0563	1			GO:0004888	transmembrane signaling receptor activity	129	0	0.05	1	1	1	0.88803	0.88803	0.2016
	GO:1901564	organonitrogen compound metabolic process	753	0	0.32	1	1	1	0.01297	0.11879	0.88333			GO:0005871	kinesin complex	34	0	0.08	1	1	1	0.0612	0.0612	0.0612			GO:0005518	collagen binding	15	0	0.01	1	1	1	0.88959	0.88959	0.8896
	GO:0008152	metabolic process	3528	2	1.51	0.568	0.568	1	0.00611	0.11923	0.45539			GO:0030529	ribonucleoprotein complex	327	1	0.81	0.565	0.565	1	0.01133	0.06164	0.18644			GO:0005262	calcium channel activity	17	0	0.01	1	1	1	0.89173	0.89173	0.8917
	GO:0006732	coenzyme metabolic process	107	0	0.05	1	1	1	0.11966	0.11966	0.3262			GO:0005681	spliceosomal complex	101	0	0.25	1	1	1	0.00076	0.06182	0.02044			GO:0016758	transferase activity, transferring hexosyl groups	72	0	0.03	1	1	1	0.89372	0.89372	0.5966
	GO:0006396	RNA processing	345	0	0.15	1	1	1	0.00287	0.12065	0.87015			GO:0005783	endoplasmic reticulum	756	0	1.88	1	1	1	0.06254	0.06254	0.38017			GO:0043236	laminin binding	10	0	0	1	1	1	0.89882	0.89882	0.8988
	GO:0090382	phagosome maturation	11	0	0	1	1	1	0.12076	0.12076	0.12076			GO:0044438	microbody part	52	0	0.13	1	1	1	0.06392	0.06392	1			GO:0003697	single-stranded DNA binding	31	0	0.01	1	1	1	0.90145	0.90145	0.9014
	GO:0042307	positive regulation of protein import into nucleus	25	0	0.01	1	1	1	0.12093	0.12093	0.12093			GO:0044439	peroxisomal part	52	0	0.13	1	1	1	0.06392	0.06392	1			GO:0001103	RNA polymerase II repressing transcription factor binding	15	0	0.01	1	1	1	0.90581	0.90581	0.9058
	GO:0006914	autophagy	57	0	0.02	1	1	1	0.12104	0.12104	0.15677			GO:0017053	transcriptional repressor complex	48	0	0.12	1	1	1	0.06727	0.06727	0.06346			GO:0004930	G-protein coupled receptor activity	62	0	0.03	1	1	1	0.90919	0.90919	0.9444
	GO:0072358	cardiovascular system development	267	0	0.11	1	1	1	0.12117	0.12117	0.81873			GO:0044424	intracellular part	6739	18	16.78	0.366	0.446	1	6e-10	0.06733	0.81518			GO:0001102	RNA polymerase II activating transcription factor binding	20	0	0.01	1	1	1	0.91152	0.91152	0.9115
	GO:0072359	circulatory system development	267	0	0.11	1	1	1	0.12117	0.12117	1			GO:0016592	mediator complex	20	0	0.05	1	1	1	0.06962	0.06962	0.06962			GO:0017124	SH3 domain binding	42	0	0.02	1	1	1	0.92108	0.92108	0.9211
	GO:0000289	nuclear-transcribed mRNA poly(A) tail shortening	18	0	0.01	1	1	1	0.12162	0.12162	0.12162			GO:0005743	mitochondrial inner membrane	169	0	0.42	1	1	1	0.0714	0.0714	0.11728			GO:0019903	protein phosphatase binding	38	0	0.02	1	1	1	0.92132	0.92132	0.9213
	GO:0046329	negative regulation of JNK cascade	14	0	0.01	1	1	1	0.12218	0.12218	0.12218			GO:0030176	integral component of endoplasmic reticulum membrane	55	0	0.14	1	1	1	0.07328	0.07328	0.07328			GO:0008307	structural constituent of muscle	10	0	0	1	1	1	0.92333	0.92333	0.9233
	GO:0034754	cellular hormone metabolic process	24	0	0.01	1	1	1	0.12266	0.12266	0.0277			GO:0000922	spindle pole	72	0	0.18	1	1	1	0.07383	0.07383	0.07383			GO:1901505	carbohydrate derivative transporter activity	10	0	0	1	1	1	0.92438	0.92438	0.9244
	GO:0010605	negative regulation of macromolecule metabolic process	561	0	0.24	1	1	1	0.06045	0.12329	0.97728			GO:0005923	tight junction	58	0	0.14	1	1	1	0.07442	0.07442	0.07442			GO:0016893	endonuclease activity, active with either ribo- or deoxyribonucleic acids and producing 5'-phosphomo...	13	0	0.01	1	1	1	0.92593	0.92593	0.9259
	GO:0042345	regulation of NF-kappaB import into nucleus	12	0	0.01	1	1	1	0.12342	0.12342	0.12342			GO:0070160	occluding junction	58	0	0.14	1	1	1	0.07442	0.07442	1			GO:0016417	S-acyltransferase activity	11	0	0	1	1	1	0.93135	0.93135	0.9313
	GO:0042348	NF-kappaB import into nucleus	12	0	0.01	1	1	1	0.12342	0.12342	1			GO:1902554	serine/threonine protein kinase complex	25	0	0.06	1	1	1	0.07639	0.07639	0.07639			GO:0002020	protease binding	21	0	0.01	1	1	1	0.93339	0.93339	0.9334
	GO:0031323	regulation of cellular metabolic process	1620	1	0.69	0.573	0.573	1	0.03824	0.12353	0.21799			GO:0005770	late endosome	90	0	0.22	1	1	1	0.0787	0.0787	0.29147			GO:0033293	monocarboxylic acid binding	15	0	0.01	1	1	1	0.93552	0.93552	0.9355
	GO:0042311	vasodilation	24	0	0.01	1	1	1	0.12371	0.12371	0.00947			GO:0031301	integral component of organelle membrane	118	0	0.29	1	1	1	0.07898	0.07898	0.5003			GO:0019843	rRNA binding	13	0	0.01	1	1	1	0.94018	0.94018	0.9402
	GO:0002718	regulation of cytokine production involved in immune response	15	0	0.01	1	1	1	0.1238	0.1238	0.1238			GO:0031090	organelle membrane	1450	1	3.61	0.981	0.981	1	0.00485	0.08043	0.07624			GO:0016409	palmitoyltransferase activity	12	0	0	1	1	1	0.94338	0.94338	0.9434
ANCESTRAL CETACEA	GO:0044763	single-organism cellular process	5990	6	6.01	0.6801	0.8251	1	3.1e-10	1.2e-05	0.59006			GO:0019013	viral nucleocapsid	11	0	0.03	1	1	1	0.08071	0.08071	0.08071		ANCESTRAL CETACEA	GO:0005515	protein binding	5731	4	4.77	0.84921	0.96057	0.98016	1.3e-11	1.7e-08	6.6e-05
	GO:0044281	small molecule metabolic process	1652	1	1.66	0.8438	0.8438	1	4.6e-07	0.0001	0.00343			GO:0044433	cytoplasmic vesicle part	280	0	0.7	1	1	1	0.08229	0.08229	0.25608			GO:0019899	enzyme binding	689	1	0.57	0.45056	0.45056	0.45056	1e-05	0.00013	0.04177
	GO:0042771	intrinsic apoptotic signaling pathway in response to DNA damage by p53 class mediator	21	0	0.02	1	1	1	0.0002	0.0002	0.0002			GO:0019866	organelle inner membrane	184	0	0.46	1	1	1	0.08251	0.08251	1			GO:0043168	anion binding	1577	2	1.31	0.38895	0.38895	1	1.4e-06	0.00019	0.39901
	GO:0065008	regulation of biological quality	1671	0	1.68	1	1	1	5.8e-05	0.00024	0.55781			GO:0031901	early endosome membrane	48	0	0.12	1	1	1	0.08326	0.08326	0.08326			GO:0003723	RNA binding	522	1	0.43	0.36169	0.36169	1	4e-05	0.00019	0.00019
	GO:0008202	steroid metabolic process	153	0	0.15	1	1	1	2e-05	0.00036	0.13967			GO:0031225	anchored component of membrane	51	1	0.13	0.12	0.12	0.12	0.08424	0.08424	0.08424			GO:0003713	transcription coactivator activity	168	0	0.14	1	1	1	0.00012	0.00024	0.00078
	GO:0000398	mRNA splicing, via spliceosome	133	0	0.13	1	1	1	1.4e-05	0.0005	0.00278			GO:0005643	nuclear pore	33	0	0.08	1	1	1	0.08578	0.08578	0.08578			GO:0019838	growth factor binding	67	0	0.06	1	1	1	0.00131	0.00131	0.00693
	GO:0071398	cellular response to fatty acid	16	0	0.02	1	1	1	0.00051	0.00051	0.00051			GO:0031201	SNARE complex	18	0	0.04	1	1	1	0.08788	0.08788	0.08788			GO:0050662	coenzyme binding	147	0	0.12	1	1	1	0.00139	0.00139	0.07857
	GO:0042168	heme metabolic process	16	0	0.02	1	1	1	0.00062	0.00062	0.01413			GO:0019897	extrinsic component of plasma membrane	47	0	0.12	1	1	1	0.08934	0.08934	0.56943			GO:0044212	transcription regulatory region DNA binding	238	0	0.2	1	1	1	0.00143	0.00143	0.11215
	GO:0060602	branch elongation of an epithelium	13	0	0.01	1	1	1	0.00101	0.00101	0.00101			GO:0005782	peroxisomal matrix	25	0	0.06	1	1	1	0.0905	0.0905	0.0905			GO:0050681	androgen receptor binding	22	0	0.02	1	1	1	0.00184	0.00184	0.00184
	GO:0060445	branching involved in salivary gland morphogenesis	20	0	0.02	1	1	1	0.00106	0.00106	0.00106			GO:0031907	microbody lumen	25	0	0.06	1	1	1	0.0905	0.0905	1			GO:0005524	ATP binding	944	0	0.79	1	1	1	0.00234	0.00234	0.00234
	GO:0006521	regulation of cellular amino acid metabolic process	41	0	0.04	1	1	1	0.00128	0.00128	0.00128			GO:0005938	cell cortex	126	0	0.31	1	1	1	0.09152	0.09152	0.16241			GO:0005313	L-glutamate transmembrane transporter activity	11	0	0.01	1	1	1	0.00316	0.00316	0.00316
	GO:0071495	cellular response to endogenous stimulus	538	0	0.54	1	1	1	0.00134	0.00134	0.10383			GO:0030055	cell-substrate junction	92	0	0.23	1	1	1	0.0916	0.0916	0.03823			GO:0017137	Rab GTPase binding	29	0	0.02	1	1	1	0.00323	0.00323	0.00323
	GO:0000209	protein polyubiquitination	108	0	0.11	1	1	1	0.0014	0.0014	0.00354			GO:0000776	kinetochore	51	0	0.13	1	1	1	0.09537	0.09537	0.05862			GO:0001105	RNA polymerase II transcription coactivator activity	17	0	0.01	1	1	1	0.00354	0.00354	0.00354
	GO:0015031	protein transport	791	1	0.79	0.5663	0.5663	1	0.00109	0.00144	0.06907			GO:0030659	cytoplasmic vesicle membrane	238	0	0.59	1	1	1	0.09556	0.09556	0.71208			GO:0032403	protein complex binding	371	0	0.31	1	1	1	0.0038	0.0038	0.03883
	GO:0051649	establishment of localization in cell	1171	1	1.17	0.7192	0.7192	1	1.2e-05	0.00155	0.69103			GO:0001750	photoreceptor outer segment	33	0	0.08	1	1	1	0.09908	0.09908	0.14924			GO:0008170	N-methyltransferase activity	45	0	0.04	1	1	1	0.00407	0.00407	0.10124
	GO:0044712	single-organism catabolic process	836	1	0.84	0.5876	0.5876	1	0.0005	0.0021	0.00104			GO:0044454	nuclear chromosome part	156	0	0.39	1	1	1	0.09955	0.09955	0.84852			GO:0043178	alcohol binding	42	0	0.03	1	1	1	0.00485	0.00485	0.03255
	GO:0021513	spinal cord dorsal/ventral patterning	13	0	0.01	1	1	1	0.00212	0.00212	0.00212			GO:0031966	mitochondrial membrane	255	0	0.63	1	1	1	0.0996	0.0996	0.15227			GO:0016614	oxidoreductase activity, acting on CH-OH group of donors	84	0	0.07	1	1	1	0.00494	0.00494	0.04919
	GO:0030521	androgen receptor signaling pathway	38	0	0.04	1	1	1	0.00226	0.00226	0.00436			GO:0000228	nuclear chromosome	181	0	0.45	1	1	1	0.10107	0.10107	0.49969			GO:0000166	nucleotide binding	1468	1	1.22	0.73921	0.73921	1	2.3e-05	0.00586	0.04521
	GO:0043949	regulation of cAMP-mediated signaling	13	0	0.01	1	1	1	0.00228	0.00228	0.00228			GO:0030667	secretory granule membrane	27	0	0.07	1	1	1	0.10304	0.10304	0.10304			GO:0042623	ATPase activity, coupled	184	0	0.15	1	1	1	0.00698	0.00698	0.44079
	GO:0016192	vesicle-mediated transport	618	2	0.62	0.1228	0.1228	0.278	0.00052	0.00237	0.06638			GO:0031981	nuclear lumen	1222	1	3.04	0.963	0.963	1	5.7e-07	0.10782	0.78479			GO:0030145	manganese ion binding	32	0	0.03	1	1	1	0.00719	0.00719	0.00719
	GO:0031670	cellular response to nutrient	17	0	0.02	1	1	1	0.00256	0.00256	0.00256			GO:0005834	heterotrimeric G-protein complex	17	0	0.04	1	1	1	0.10918	0.10918	0.10918			GO:0004708	MAP kinase kinase activity	14	0	0.01	1	1	1	0.00729	0.00729	0.00729
	GO:0006915	apoptotic process	931	1	0.93	0.6295	0.6295	1	0.00096	0.00291	0.11266			GO:0016324	apical plasma membrane	135	0	0.34	1	1	1	0.1107	0.1107	0.1107			GO:0003824	catalytic activity	3224	1	2.68	0.96622	0.96622	1	2.5e-05	0.00748	0.56185
	GO:1901361	organic cyclic compound catabolic process	594	1	0.6	0.4616	0.4616	1	0.0032	0.0032	0.09284			GO:0031410	cytoplasmic vesicle	575	1	1.43	0.773	0.773	0.773	0.11158	0.11158	0.15934			GO:0003887	DNA-directed DNA polymerase activity	15	0	0.01	1	1	1	0.008	0.008	0.008
	GO:0044265	cellular macromolecule catabolic process	447	0	0.45	1	1	1	0.0029	0.00327	0.88808			GO:0071944	cell periphery	2214	6	5.51	0.486	0.486	1	0.07765	0.11394	0.93739			GO:0019905	syntaxin binding	24	0	0.02	1	1	1	0.00804	0.00804	0.03897
	GO:0006779	porphyrin-containing compound biosynthetic process	21	0	0.02	1	1	1	0.0034	0.0034	0.07686			GO:0005719	nuclear euchromatin	11	0	0.03	1	1	1	0.11641	0.11641	0.11641			GO:0017111	nucleoside-triphosphatase activity	476	1	0.4	0.33515	0.33515	1	0.0002	0.00858	0.52112
	GO:0002718	regulation of cytokine production involved in immune response	21	0	0.02	1	1	1	0.0036	0.0036	0.00525			GO:0012506	vesicle membrane	245	0	0.61	1	1	1	0.11739	0.11739	0.71096			GO:0097367	carbohydrate derivative binding	1327	2	1.11	0.30544	0.30544	1	6.2e-05	0.00871	0.87188
	GO:0071363	cellular response to growth factor stimulus	371	1	0.37	0.3168	0.3168	1	0.00371	0.00371	0.35358			GO:0005740	mitochondrial envelope	267	0	0.66	1	1	1	0.12122	0.12122	0.71415			GO:0004402	histone acetyltransferase activity	32	0	0.03	1	1	1	0.00874	0.00874	0.00874
	GO:0051028	mRNA transport	75	0	0.08	1	1	1	0.00372	0.00372	0.0899			GO:0044455	mitochondrial membrane part	48	0	0.12	1	1	1	0.12164	0.12164	0.60946			GO:0015294	solute:cation symporter activity	50	1	0.04	0.04092	0.04092	1	0.00912	0.00912	0.46506
	GO:0002479	antigen processing and presentation of exogenous peptide antigen via MHC class I, TAP-dependent	41	0	0.04	1	1	1	0.00381	0.00381	0.00381			GO:0031902	late endosome membrane	45	0	0.11	1	1	1	0.12336	0.12336	0.12336			GO:0003743	translation initiation factor activity	38	0	0.03	1	1	1	0.00955	0.00955	0.00955
	GO:0042060	wound healing	366	0	0.37	1	1	1	0.00385	0.00385	0.01245			GO:0033290	eukaryotic 48S preinitiation complex	11	0	0.03	1	1	1	0.12354	0.12354	0.12354			GO:0004672	protein kinase activity	381	0	0.32	1	1	1	0.00248	0.01005	0.0907
	GO:0044267	cellular protein metabolic process	2114	2	2.12	0.6691	1	1	0.00218	0.0039	0.53219			GO:0098589	membrane region	678	0	1.69	1	1	1	0.12536	0.12536	1			GO:0001664	G-protein coupled receptor binding	92	0	0.08	1	1	1	0.01019	0.01019	0.04327
	GO:0016482	cytoplasmic transport	493	0	0.49	1	1	1	0.00392	0.00409	0.32927			GO:0000313	organellar ribosome	15	1	0.04	0.037	0.037	1	0.12786	0.12786	1			GO:0031625	ubiquitin protein ligase binding	94	0	0.08	1	1	1	0.01035	0.01035	0.01035
	GO:0006892	post-Golgi vesicle-mediated transport	54	0	0.05	1	1	1	0.00422	0.00422	0.02264			GO:0005761	mitochondrial ribosome	15	1	0.04	0.037	0.037	0.037	0.12786	0.12786	0.12786			GO:0044389	small conjugating protein ligase binding	94	0	0.08	1	1	1	0.01035	0.01035	1
	GO:0006094	gluconeogenesis	47	0	0.05	1	1	1	0.00435	0.00435	0.0037			GO:0031300	intrinsic component of organelle membrane	126	0	0.31	1	1	1	0.12887	0.12887	0.39823			GO:0004540	ribonuclease activity	38	0	0.03	1	1	1	0.01053	0.01053	0.16108
	GO:0044270	cellular nitrogen compound catabolic process	568	1	0.57	0.4462	0.4462	1	0.00453	0.00453	0.03954			GO:0042175	nuclear outer membrane-endoplasmic reticulum membrane network	451	0	1.12	1	1	1	0.12929	0.12929	0.51217			GO:0016922	ligand-dependent nuclear receptor binding	15	0	0.01	1	1	1	0.01108	0.01108	0.01108
	GO:0045765	regulation of angiogenesis	88	0	0.09	1	1	1	0.00482	0.00482	0.12705			GO:0045120	pronucleus	10	0	0.02	1	1	1	0.1297	0.1297	0.1297			GO:0043425	bHLH transcription factor binding	16	0	0.01	1	1	1	0.01193	0.01193	0.01193
	GO:0071407	cellular response to organic cyclic compound	164	0	0.16	1	1	1	0.00496	0.00496	0.00729			GO:0048471	perinuclear region of cytoplasm	293	1	0.73	0.524	0.524	0.524	0.1318	0.1318	0.1318			GO:0000287	magnesium ion binding	125	0	0.1	1	1	1	0.01221	0.01221	0.01221
	GO:0033119	negative regulation of RNA splicing	12	0	0.01	1	1	1	0.00511	0.00511	0.41876			GO:0031988	membrane-bounded vesicle	573	0	1.43	1	1	1	0.13224	0.13224	0.55237			GO:0015081	sodium ion transmembrane transporter activity	81	1	0.07	0.06556	0.06556	1	0.01256	0.01256	0.30043
	GO:0055114	oxidation-reduction process	461	0	0.46	1	1	1	0.00249	0.00511	0.08661			GO:0000791	euchromatin	13	0	0.03	1	1	1	0.13465	0.13465	0.73749			GO:0042803	protein homodimerization activity	349	0	0.29	1	1	1	0.01287	0.01287	0.01287
	GO:0045814	negative regulation of gene expression, epigenetic	25	0	0.03	1	1	1	0.00516	0.00516	0.12651			GO:0035145	exon-exon junction complex	11	0	0.03	1	1	1	0.13505	0.13505	0.13505			GO:0000976	transcription regulatory region sequence-specific DNA binding	110	0	0.09	1	1	1	0.01514	0.01514	0.31758
	GO:0051656	establishment of organelle localization	135	0	0.14	1	1	1	0.00531	0.00531	0.45541			GO:0035098	ESC/E(Z) complex	11	0	0.03	1	1	1	0.13531	0.13531	0.13531			GO:0016773	phosphotransferase activity, alcohol group as acceptor	464	0	0.39	1	1	1	0.00483	0.01627	0.16353
	GO:0016050	vesicle organization	77	0	0.08	1	1	1	0.00536	0.00536	0.24003			GO:0044437	vacuolar part	203	1	0.51	0.401	0.401	1	0.14275	0.14275	0.06082			GO:0003924	GTPase activity	154	1	0.13	0.12145	0.12145	0.12145	0.01644	0.01644	0.01644
	GO:0033540	fatty acid beta-oxidation using acyl-CoA oxidase	10	0	0.01	1	1	1	0.0054	0.0054	0.0054			GO:0005886	plasma membrane	2162	6	5.38	0.46	0.46	0.275	0.10028	0.143	0.12932			GO:0033764	steroid dehydrogenase activity, acting on the CH-OH group of donors, NAD or NADP as acceptor	18	0	0.01	1	1	1	0.017	0.017	0.017
	GO:0000819	sister chromatid segregation	41	0	0.04	1	1	1	0.00548	0.00548	0.07514			GO:0030662	coated vesicle membrane	91	0	0.23	1	1	1	0.14351	0.14351	1			GO:0004674	protein serine/threonine kinase activity	277	0	0.23	1	1	1	0.01843	0.01843	0.22011
	GO:0010719	negative regulation of epithelial to mesenchymal transition	10	0	0.01	1	1	1	0.00549	0.00549	0.00549			GO:0043228	non-membrane-bounded organelle	1770	6	4.41	0.268	0.57	1	1.2e-05	0.14361	1			GO:0008757	S-adenosylmethionine-dependent methyltransferase activity	77	0	0.06	1	1	1	0.01927	0.01927	0.18885
	GO:0048844	artery morphogenesis	33	0	0.03	1	1	1	0.00561	0.00561	0.1721			GO:0043232	intracellular non-membrane-bounded organelle	1770	6	4.41	0.268	0.57	1	1.2e-05	0.14361	0.84194			GO:0005083	small GTPase regulator activity	112	0	0.09	1	1	1	0.01964	0.01964	0.05977
	GO:0030218	erythrocyte differentiation	57	0	0.06	1	1	1	0.00584	0.00584	0.13853			GO:0031227	intrinsic component of endoplasmic reticulum membrane	60	0	0.15	1	1	1	0.14678	0.14678	0.40548			GO:0015399	primary active transmembrane transporter activity	64	0	0.05	1	1	1	0.02008	0.02008	1
	GO:0051443	positive regulation of ubiquitin-protein ligase activity	53	0	0.05	1	1	1	0.00587	0.00587	0.0298			GO:0010494	cytoplasmic stress granule	25	0	0.06	1	1	1	0.14779	0.14779	0.14779			GO:0015405	P-P-bond-hydrolysis-driven transmembrane transporter activity	64	0	0.05	1	1	1	0.02008	0.02008	0.29469
	GO:0006364	rRNA processing	58	0	0.06	1	1	1	0.00596	0.00596	0.00596			GO:0030670	phagocytic vesicle membrane	27	0	0.07	1	1	1	0.15231	0.15231	0.15231			GO:0017016	Ras GTPase binding	86	0	0.07	1	1	1	0.00179	0.02018	0.06231
	GO:1901797	negative regulation of signal transduction by p53 class mediator	15	0	0.02	1	1	1	0.00597	0.00597	0.16801			GO:0031256	leading edge membrane	68	0	0.17	1	1	1	0.15516	0.15516	0.06686			GO:0004725	protein tyrosine phosphatase activity	58	0	0.05	1	1	1	0.02071	0.02071	0.10521
	GO:0060428	lung epithelium development	25	0	0.03	1	1	1	0.00616	0.00616	0.20477			GO:0000346	transcription export complex	11	0	0.03	1	1	1	0.15518	0.15518	0.15518			GO:0051015	actin filament binding	45	0	0.04	1	1	1	0.02082	0.02082	0.02082
	GO:0032787	monocarboxylic acid metabolic process	265	0	0.27	1	1	1	0.00286	0.00622	0.22574			GO:0030139	endocytic vesicle	94	0	0.23	1	1	1	0.15568	0.15568	0.66092			GO:0042802	identical protein binding	592	0	0.49	1	1	1	0.02096	0.02096	0.41638
	GO:0009083	branched-chain amino acid catabolic process	10	0	0.01	1	1	1	0.00634	0.00634	0.00634			GO:0005839	proteasome core complex	14	0	0.03	1	1	1	0.15747	0.15747	0.15747			GO:0016229	steroid dehydrogenase activity	20	0	0.02	1	1	1	0.02213	0.02213	0.46045
	GO:0016032	viral process	346	1	0.35	0.2987	0.2987	0.299	0.00641	0.00641	0.00095			GO:0044432	endoplasmic reticulum part	524	0	1.3	1	1	1	0.15768	0.15768	0.16252			GO:0005057	receptor signaling protein activity	89	0	0.07	1	1	1	0.02222	0.02222	0.36507
	GO:0048024	regulation of mRNA splicing, via spliceosome	25	0	0.03	1	1	1	0.00685	0.00685	0.32193			GO:0044428	nuclear part	1443	1	3.59	0.981	0.981	1	1.3e-08	0.15892	0.50246			GO:0019213	deacetylase activity	21	0	0.02	1	1	1	0.02223	0.02223	0.46007
	GO:0006775	fat-soluble vitamin metabolic process	25	0	0.03	1	1	1	0.00685	0.00685	0.30289			GO:0030054	cell junction	482	0	1.2	1	1	1	0.15936	0.15936	0.6629			GO:0017022	myosin binding	19	0	0.02	1	1	1	0.02313	0.02313	0.02313
	GO:0019439	aromatic compound catabolic process	572	1	0.57	0.4486	0.4486	1	0.00705	0.00705	0.01268			GO:0005622	intracellular	6809	18	16.95	0.402	0.482	1	2.2e-09	0.161	0.62285			GO:0005416	cation:amino acid symporter activity	10	0	0.01	1	1	1	0.02354	0.02354	0.02354
	GO:1901565	organonitrogen compound catabolic process	565	1	0.57	0.4444	0.4444	1	0.00267	0.00762	0.05637			GO:0016023	cytoplasmic membrane-bounded vesicle	535	0	1.33	1	1	1	0.16277	0.16277	0.22581			GO:0043492	ATPase activity, coupled to movement of substances	63	0	0.05	1	1	1	0.02407	0.02407	0.15547
	GO:0016197	endosomal transport	98	0	0.1	1	1	1	0.00769	0.00769	0.04569			GO:0005615	extracellular space	370	0	0.92	1	1	1	0.16384	0.16384	0.19516			GO:0004532	exoribonuclease activity	18	0	0.01	1	1	1	0.02472	0.02472	1
	GO:0055085	transmembrane transport	584	1	0.59	0.4557	0.4557	0.456	0.0077	0.0077	0.01605			GO:0046930	pore complex	38	0	0.09	1	1	1	0.16569	0.16569	0.76552			GO:0016896	exoribonuclease activity, producing 5'-phosphomonoesters	18	0	0.01	1	1	1	0.02472	0.02472	0.22291
	GO:0046700	heterocycle catabolic process	571	1	0.57	0.448	0.448	1	0.00777	0.00777	0.14372			GO:0005776	autophagic vacuole	18	1	0.04	0.044	0.044	0.044	0.16644	0.16644	0.16644			GO:0008017	microtubule binding	90	0	0.07	1	1	1	0.02477	0.02477	0.02477
	GO:0016568	chromatin modification	296	0	0.3	1	1	1	0.0078	0.0078	0.40305			GO:0005789	endoplasmic reticulum membrane	438	0	1.09	1	1	1	0.1682	0.1682	0.26749			GO:0051539	4 iron, 4 sulfur cluster binding	20	0	0.02	1	1	1	0.02489	0.02489	0.02489
	GO:0006694	steroid biosynthetic process	92	0	0.09	1	1	1	0.00798	0.00798	0.10505			GO:0015935	small ribosomal subunit	13	0	0.03	1	1	1	0.16864	0.16864	0.16864			GO:0016278	lysine N-methyltransferase activity	30	0	0.02	1	1	1	0.02566	0.02566	1
	GO:0006977	DNA damage response, signal transduction by p53 class mediator resulting in cell cycle arrest	43	0	0.04	1	1	1	0.00806	0.00806	0.00806			GO:0098590	plasma membrane region	240	0	0.6	1	1	1	0.16964	0.16964	0.60297			GO:0016279	protein-lysine N-methyltransferase activity	30	0	0.02	1	1	1	0.02566	0.02566	0.1986
	GO:0010634	positive regulation of epithelial cell migration	44	0	0.04	1	1	1	0.00815	0.00815	0.33497			GO:1990204	oxidoreductase complex	27	0	0.07	1	1	1	0.16993	0.16993	0.16993			GO:0046983	protein dimerization activity	544	0	0.45	1	1	1	0.02611	0.02611	0.31802
	GO:0010594	regulation of endothelial cell migration	50	0	0.05	1	1	1	0.00823	0.00823	0.73794			GO:0035770	ribonucleoprotein granule	55	0	0.14	1	1	1	0.17174	0.17174	0.73481			GO:0016811	hydrolase activity, acting on carbon-nitrogen (but not peptide) bonds, in linear amides	37	0	0.03	1	1	1	0.02657	0.02657	0.1237
	GO:0048522	positive regulation of cellular process	1953	0	1.96	1	1	1	0.00068	0.00834	0.37654			GO:0005876	spindle microtubule	27	0	0.07	1	1	1	0.17229	0.17229	0.17229			GO:0030276	clathrin binding	14	0	0.01	1	1	1	0.02678	0.02678	0.02678
	GO:0033158	regulation of protein import into nucleus, translocation	10	0	0.01	1	1	1	0.00841	0.00841	0.00841			GO:0034399	nuclear periphery	67	0	0.17	1	1	1	0.17552	0.17552	0.1403			GO:0016301	kinase activity	508	0	0.42	1	1	1	0.00906	0.02682	0.51808
	GO:0043933	macromolecular complex subunit organization	814	2	0.82	0.1928	1	1	0.00844	0.00844	1			GO:0015629	actin cytoskeleton	203	1	0.51	0.401	0.401	1	0.17598	0.17598	0.41906			GO:0016616	oxidoreductase activity, acting on the CH-OH group of donors, NAD or NADP as acceptor	76	0	0.06	1	1	1	0.02822	0.02822	0.09456
	GO:0007165	signal transduction	2618	2	2.62	0.7963	0.7963	1	0.00085	0.00854	0.01759			GO:0005774	vacuolar membrane	159	1	0.4	0.33	0.33	1	0.17606	0.17606	0.47269			GO:0042626	ATPase activity, coupled to transmembrane movement of substances	62	0	0.05	1	1	1	0.02879	0.02879	0.17224
	GO:0035904	aorta development	15	0	0.02	1	1	1	0.00858	0.00858	0.41599			GO:0005929	cilium	187	0	0.47	1	1	1	0.17631	0.17631	0.45533			GO:0019900	kinase binding	264	0	0.22	1	1	1	0.02882	0.02882	0.058
	GO:0006271	DNA strand elongation involved in DNA replication	22	0	0.02	1	1	1	0.00878	0.00878	0.00878			GO:0016529	sarcoplasmic reticulum	25	0	0.06	1	1	1	0.17794	0.17794	0.21254			GO:0005086	ARF guanyl-nucleotide exchange factor activity	10	0	0.01	1	1	1	0.02964	0.02964	0.02964
	GO:0044711	single-organism biosynthetic process	882	0	0.88	1	1	1	0.00178	0.00882	0.23368			GO:0098588	bounding membrane of organelle	1146	1	2.85	0.954	0.954	1	0.02137	0.17909	0.73056			GO:0015370	solute:sodium symporter activity	36	1	0.03	0.02961	0.02961	1	0.03007	0.03007	0.18106
	GO:0051093	negative regulation of developmental process	345	0	0.35	1	1	1	0.00271	0.00883	0.29329			GO:0016528	sarcoplasm	27	1	0.07	0.065	0.065	0.065	0.17926	0.17926	0.37095			GO:0008234	cysteine-type peptidase activity	88	0	0.07	1	1	1	0.03046	0.03046	0.43986
	GO:0044093	positive regulation of molecular function	697	0	0.7	1	1	1	0.00507	0.00901	0.45475			GO:0035097	histone methyltransferase complex	38	0	0.09	1	1	1	0.17935	0.17935	0.38238			GO:0015296	anion:cation symporter activity	29	1	0.02	0.02391	0.02391	0.02391	0.03119	0.03119	0.03119
	GO:0010498	proteasomal protein catabolic process	181	0	0.18	1	1	1	0.00905	0.00905	0.7277			GO:0031594	neuromuscular junction	29	0	0.07	1	1	1	0.18062	0.18062	0.18062			GO:0033558	protein deacetylase activity	17	0	0.01	1	1	1	0.03226	0.03226	0.89788
	GO:0044085	cellular component biogenesis	1060	2	1.06	0.2884	0.2884	1	0.00202	0.00926	0.34142			GO:0070161	anchoring junction	141	0	0.35	1	1	1	0.18153	0.18153	1			GO:0001012	RNA polymerase II regulatory region DNA binding	71	0	0.06	1	1	1	0.03231	0.03231	0.26709
	GO:0010604	positive regulation of macromolecule metabolic process	1187	0	1.19	1	1	1	0.00016	0.0094	0.42048			GO:0048786	presynaptic active zone	10	0	0.02	1	1	1	0.18338	0.18338	0.18338			GO:0004180	carboxypeptidase activity	24	0	0.02	1	1	1	0.03232	0.03232	0.13302
	GO:0006904	vesicle docking involved in exocytosis	16	0	0.02	1	1	1	0.00967	0.00967	0.00967			GO:0005765	lysosomal membrane	145	1	0.36	0.306	0.306	0.306	0.18453	0.18453	0.18453			GO:0004702	receptor signaling protein serine/threonine kinase activity	54	0	0.04	1	1	1	0.03257	0.03257	0.04343
	GO:0010092	specification of organ identity	24	0	0.02	1	1	1	0.00972	0.00972	0.00781			GO:0005778	peroxisomal membrane	35	0	0.09	1	1	1	0.18543	0.18543	0.18543			GO:0005539	glycosaminoglycan binding	94	1	0.08	0.07573	0.07573	1	0.03258	0.03258	0.54946
	GO:0045944	positive regulation of transcription from RNA polymerase II promoter	479	0	0.48	1	1	1	0.00983	0.00983	0.00983			GO:0031903	microbody membrane	35	0	0.09	1	1	1	0.18543	0.18543	1			GO:0000175	3'-5'-exoribonuclease activity	17	0	0.01	1	1	1	0.03261	0.03261	0.03261
	GO:0071310	cellular response to organic substance	948	1	0.95	0.6366	0.6366	1	1.5e-05	0.01006	0.45296			GO:0044421	extracellular region part	554	1	1.38	0.76	0.76	0.76	0.18848	0.18848	0.19537			GO:0051020	GTPase binding	103	0	0.09	1	1	1	0.0046	0.03293	0.28974
	GO:0006783	heme biosynthetic process	10	0	0.01	1	1	1	0.01007	0.01007	0.01007			GO:0098533	ATPase dependent transmembrane transport complex	12	0	0.03	1	1	1	0.1897	0.1897	0.1897			GO:0008013	beta-catenin binding	32	0	0.03	1	1	1	0.0332	0.0332	0.0332
	GO:0006457	protein folding	118	2	0.12	0.0057	0.0057	0.074	0.01009	0.01009	0.00384			GO:0044429	mitochondrial part	391	1	0.97	0.631	0.631	1	0.00993	0.18978	1			GO:0016705	oxidoreductase activity, acting on paired donors, with incorporation or reduction of molecular oxyge...	88	0	0.07	1	1	1	0.0332	0.0332	0.14583
	GO:0006066	alcohol metabolic process	209	0	0.21	1	1	1	0.01011	0.01011	0.07527			GO:0019012	virion	12	0	0.03	1	1	1	0.19146	0.19146	1			GO:0015631	tubulin binding	121	0	0.1	1	1	1	0.03336	0.03336	0.94809
	GO:0006091	generation of precursor metabolites and energy	228	0	0.23	1	1	1	0.01016	0.01016	0.25115			GO:0019028	viral capsid	12	0	0.03	1	1	1	0.19146	0.19146	0.96266			GO:0000977	RNA polymerase II regulatory region sequence-specific DNA binding	69	0	0.06	1	1	1	0.03348	0.03348	0.26276
	GO:0010033	response to organic substance	1272	1	1.28	0.7509	0.7509	1	3.9e-05	0.01049	0.28507			GO:0044423	virion part	12	0	0.03	1	1	1	0.19146	0.19146	1			GO:0005102	receptor binding	590	2	0.49	0.08159	1	1	0.00937	0.03396	0.06308
	GO:0022613	ribonucleoprotein complex biogenesis	149	0	0.15	1	1	1	0.00052	0.01073	1			GO:0000307	cyclin-dependent protein kinase holoenzyme complex	11	0	0.03	1	1	1	0.19254	0.19254	0.19254			GO:0008201	heparin binding	66	1	0.05	0.0537	0.0537	0.0537	0.03411	0.03411	0.03411
	GO:0050878	regulation of body fluid levels	355	0	0.36	1	1	1	0.01076	0.01076	0.76732			GO:0030863	cortical cytoskeleton	37	0	0.09	1	1	1	0.19645	0.19645	0.49422			GO:0070325	lipoprotein particle receptor binding	13	1	0.01	0.01078	1	1	0.03438	0.03438	0.57476
	GO:0007601	visual perception	120	0	0.12	1	1	1	0.01079	0.01079	0.01079			GO:0030120	vesicle coat	31	0	0.08	1	1	1	0.19721	0.19721	0.13489			GO:0008047	enzyme activator activity	234	0	0.19	1	1	1	0.03444	0.03444	0.05861
	GO:0042092	type 2 immune response	12	0	0.01	1	1	1	0.01079	0.01079	0.09979			GO:0030894	replisome	11	0	0.03	1	1	1	0.20143	0.20143	1			GO:0005001	transmembrane receptor protein tyrosine phosphatase activity	11	0	0.01	1	1	1	0.03487	0.03487	0.03487
	GO:0048025	negative regulation of mRNA splicing, via spliceosome	11	0	0.01	1	1	1	0.01079	0.01079	0.01079			GO:0043601	nuclear replisome	11	0	0.03	1	1	1	0.20143	0.20143	0.20143			GO:0019198	transmembrane receptor protein phosphatase activity	11	0	0.01	1	1	1	0.03487	0.03487	1
	GO:0010595	positive regulation of endothelial cell migration	34	0	0.03	1	1	1	0.01097	0.01097	0.00904			GO:0005768	endosome	345	0	0.86	1	1	1	0.00818	0.20232	0.41044			GO:0008536	Ran GTPase binding	14	0	0.01	1	1	1	0.03528	0.03528	0.03528
	GO:0050896	response to stimulus	3827	4	3.84	0.5913	0.5913	1	8.4e-07	0.01098	0.917			GO:0043679	axon terminus	41	0	0.1	1	1	1	0.20265	0.20265	0.01926			GO:0042625	ATPase activity, coupled to transmembrane movement of ions	41	0	0.03	1	1	1	0.03537	0.03537	1
	GO:0008203	cholesterol metabolic process	68	0	0.07	1	1	1	0.01105	0.01105	0.01168			GO:0005924	cell-substrate adherens junction	87	0	0.22	1	1	1	0.20297	0.20297	0.76868			GO:0051082	unfolded protein binding	58	2	0.05	0.00096	0.00096	0.00096	0.03717	0.03717	0.03717
	GO:0006406	mRNA export from nucleus	45	0	0.05	1	1	1	0.01122	0.01122	0.01122			GO:0005912	adherens junction	134	0	0.33	1	1	1	0.20633	0.20633	0.26153			GO:0004407	histone deacetylase activity	15	0	0.01	1	1	1	0.03847	0.03847	0.04098
	GO:0006342	chromatin silencing	21	0	0.02	1	1	1	0.0114	0.0114	0.0114			GO:0000159	protein phosphatase type 2A complex	14	0	0.03	1	1	1	0.20697	0.20697	0.20697			GO:0017080	sodium channel regulator activity	10	0	0.01	1	1	1	0.03868	0.03868	0.03868
	GO:0016447	somatic recombination of immunoglobulin gene segments	23	0	0.02	1	1	1	0.0116	0.0116	0.08793			GO:0016020	membrane	4008	9	9.98	0.74	0.74	1	0.1476	0.20884	0.00116			GO:0016820	hydrolase activity, acting on acid anhydrides, catalyzing transmembrane movement of substances	64	0	0.05	1	1	1	0.03908	0.03908	0.82719
	GO:0065005	protein-lipid complex assembly	10	0	0.01	1	1	1	0.0117	0.0117	0.0117			GO:0005746	mitochondrial respiratory chain	14	0	0.03	1	1	1	0.20893	0.20893	0.20893			GO:0032553	ribonucleotide binding	1171	1	0.98	0.65024	0.65024	1	0.00078	0.03959	0.33241
	GO:0045226	extracellular polysaccharide biosynthetic process	10	0	0.01	1	1	1	0.01176	0.01176	0.01176			GO:0034708	methyltransferase complex	41	0	0.1	1	1	1	0.20899	0.20899	0.7578			GO:0016790	thiolester hydrolase activity	56	0	0.05	1	1	1	0.03993	0.03993	0.1336
	GO:0046379	extracellular polysaccharide metabolic process	10	0	0.01	1	1	1	0.01176	0.01176	1			GO:0031970	organelle envelope lumen	23	0	0.06	1	1	1	0.20998	0.20998	0.46918			GO:0003823	antigen binding	12	0	0.01	1	1	1	0.04083	0.04083	0.04083
	GO:0006520	cellular amino acid metabolic process	297	0	0.3	1	1	1	0.00074	0.01186	0.27144			GO:0043296	apical junction complex	74	0	0.18	1	1	1	0.21092	0.21092	0.19914			GO:0016830	carbon-carbon lyase activity	36	0	0.03	1	1	1	0.04178	0.04178	0.53832
	GO:0050953	sensory perception of light stimulus	122	0	0.12	1	1	1	0.01199	0.01199	0.37041			GO:0072372	primary cilium	73	0	0.18	1	1	1	0.21108	0.21108	0.26615			GO:0019901	protein kinase binding	235	0	0.2	1	1	1	0.0419	0.0419	0.11091
	GO:1902253	regulation of intrinsic apoptotic signaling pathway by p53 class mediator	12	0	0.01	1	1	1	0.01216	0.01216	0.54719			GO:0000790	nuclear chromatin	103	0	0.26	1	1	1	0.21185	0.21185	0.31357			GO:0050750	low-density lipoprotein particle receptor binding	10	1	0.01	0.0083	0.0083	0.0083	0.04204	0.04204	0.04204
	GO:0051352	negative regulation of ligase activity	47	0	0.05	1	1	1	0.01222	0.01222	1			GO:0000777	condensed chromosome kinetochore	36	0	0.09	1	1	1	0.21219	0.21219	0.21219			GO:0060589	nucleoside-triphosphatase regulator activity	191	0	0.16	1	1	1	0.04258	0.04258	0.48273
	GO:0051444	negative regulation of ubiquitin-protein ligase activity	47	0	0.05	1	1	1	0.01222	0.01222	0.67319			GO:0031968	organelle outer membrane	87	0	0.22	1	1	1	0.21279	0.21279	1			GO:0003729	mRNA binding	63	0	0.05	1	1	1	0.04302	0.04302	0.14072
	GO:0090207	regulation of triglyceride metabolic process	15	0	0.02	1	1	1	0.01236	0.01236	0.14578			GO:0000123	histone acetyltransferase complex	48	0	0.12	1	1	1	0.21362	0.21362	0.31939			GO:0044822	poly(A) RNA binding	63	0	0.05	1	1	1	0.04302	0.04302	1
	GO:0030855	epithelial cell differentiation	253	1	0.25	0.2273	0.2273	1	0.01246	0.01246	0.08408			GO:0031248	protein acetyltransferase complex	48	0	0.12	1	1	1	0.21362	0.21362	1			GO:0019829	cation-transporting ATPase activity	40	0	0.03	1	1	1	0.04317	0.04317	0.03629
	GO:0001819	positive regulation of cytokine production	114	0	0.11	1	1	1	0.01284	0.01284	0.70557			GO:1902493	acetyltransferase complex	48	0	0.12	1	1	1	0.21362	0.21362	1			GO:0008026	ATP-dependent helicase activity	78	0	0.06	1	1	1	0.04338	0.04338	0.08582
	GO:0019218	regulation of steroid metabolic process	45	0	0.05	1	1	1	0.01296	0.01296	0.11231			GO:0005925	focal adhesion	84	0	0.21	1	1	1	0.21457	0.21457	0.21457			GO:0070035	purine NTP-dependent helicase activity	78	0	0.06	1	1	1	0.04338	0.04338	1
	GO:0072189	ureter development	12	0	0.01	1	1	1	0.01337	0.01337	0.01337			GO:0005905	coated pit	40	0	0.1	1	1	1	0.21468	0.21468	0.21468			GO:0030374	ligand-dependent nuclear receptor transcription coactivator activity	27	0	0.02	1	1	1	0.04406	0.04406	0.04406
	GO:0006446	regulation of translational initiation	43	0	0.04	1	1	1	0.01362	0.01362	0.04609			GO:0000784	nuclear chromosome, telomeric region	15	0	0.04	1	1	1	0.21684	0.21684	0.21684			GO:0035639	purine ribonucleoside triphosphate binding	1135	1	0.95	0.63787	0.63787	1	0.00112	0.04659	0.24851
	GO:0033280	response to vitamin D	15	0	0.02	1	1	1	0.01374	0.01374	0.01374			GO:0098573	intrinsic component of mitochondrial membrane	19	0	0.05	1	1	1	0.21707	0.21707	0.39153			GO:0031267	small GTPase binding	96	0	0.08	1	1	1	0.00518	0.04818	0.32505
	GO:0035270	endocrine system development	85	0	0.09	1	1	1	0.01405	0.01405	0.02423			GO:0005637	nuclear inner membrane	16	0	0.04	1	1	1	0.22233	0.22233	0.22233			GO:0017075	syntaxin-1 binding	10	0	0.01	1	1	1	0.04856	0.04856	0.04856
	GO:0007163	establishment or maintenance of cell polarity	75	0	0.08	1	1	1	0.01408	0.01408	0.0976			GO:0031463	Cul3-RING ubiquitin ligase complex	20	0	0.05	1	1	1	0.22282	0.22282	0.22282			GO:0031072	heat shock protein binding	37	0	0.03	1	1	1	0.04936	0.04936	0.07116
	GO:0006913	nucleocytoplasmic transport	274	0	0.27	1	1	1	0.01413	0.01413	0.07389			GO:0030131	clathrin adaptor complex	24	0	0.06	1	1	1	0.22623	0.22623	0.22623			GO:0004386	helicase activity	119	0	0.1	1	1	1	0.04937	0.04937	0.87134
	GO:0030212	hyaluronan metabolic process	21	0	0.02	1	1	1	0.01432	0.01432	0.01432			GO:0005942	phosphatidylinositol 3-kinase complex	11	0	0.03	1	1	1	0.22764	0.22764	0.22764			GO:0070063	RNA polymerase binding	14	0	0.01	1	1	1	0.04944	0.04944	0.044
	GO:0060191	regulation of lipase activity	64	0	0.06	1	1	1	0.01442	0.01442	0.41176			GO:0019867	outer membrane	93	0	0.23	1	1	1	0.22827	0.22827	0.64792			GO:0030695	GTPase regulator activity	187	0	0.16	1	1	1	0.04965	0.04965	0.47801
	GO:0007548	sex differentiation	150	1	0.15	0.1409	0.1409	1	0.01442	0.01442	0.21881			GO:0000793	condensed chromosome	92	0	0.23	1	1	1	0.22882	0.22882	0.54055			GO:0001540	beta-amyloid binding	17	0	0.01	1	1	1	0.05031	0.05031	0.05031
	GO:2000514	regulation of CD4-positive, alpha-beta T cell activation	18	0	0.02	1	1	1	0.01443	0.01443	1			GO:0005793	endoplasmic reticulum-Golgi intermediate compartment	48	0	0.12	1	1	1	0.23001	0.23001	0.52883			GO:0008134	transcription factor binding	255	0	0.21	1	1	1	0.05411	0.05411	0.15069
	GO:0006298	mismatch repair	10	0	0.01	1	1	1	0.01447	0.01447	0.01447			GO:0031012	extracellular matrix	248	0	0.62	1	1	1	0.23158	0.23158	0.09403			GO:0016772	transferase activity, transferring phosphorus-containing groups	590	0	0.49	1	1	1	0.01579	0.05433	0.99922
	GO:0051781	positive regulation of cell division	30	0	0.03	1	1	1	0.01454	0.01454	0.04122			GO:0005796	Golgi lumen	40	0	0.1	1	1	1	0.23346	0.23346	0.23346			GO:0005164	tumor necrosis factor receptor binding	14	0	0.01	1	1	1	0.05452	0.05452	0.05452
	GO:0035909	aorta morphogenesis	14	0	0.01	1	1	1	0.01455	0.01455	0.01455			GO:0031461	cullin-RING ubiquitin ligase complex	65	0	0.16	1	1	1	0.23558	0.23558	0.61601			GO:0044325	ion channel binding	35	0	0.03	1	1	1	0.05618	0.05618	0.05618
	GO:0016125	sterol metabolic process	72	0	0.07	1	1	1	0.01481	0.01481	0.89984			GO:0015030	Cajal body	18	0	0.04	1	1	1	0.23825	0.23825	0.23825			GO:0046982	protein heterodimerization activity	211	0	0.18	1	1	1	0.05634	0.05634	0.05634
	GO:0051169	nuclear transport	277	0	0.28	1	1	1	0.01549	0.01484	0.65996			GO:0045335	phagocytic vesicle	33	0	0.08	1	1	1	0.24368	0.24368	0.69714			GO:0001159	core promoter proximal region DNA binding	34	0	0.03	1	1	1	0.05781	0.05781	0.63971
	GO:0046148	pigment biosynthetic process	34	0	0.03	1	1	1	0.01501	0.01501	0.21081			GO:0097458	neuron part	522	1	1.3	0.739	0.739	1	0.24407	0.24407	0.05403			GO:0000989	transcription factor binding transcription factor activity	313	0	0.26	1	1	1	4.2e-05	0.05791	0.52394
	GO:0001824	blastocyst development	43	0	0.04	1	1	1	0.01506	0.01506	0.03617			GO:0030864	cortical actin cytoskeleton	22	0	0.05	1	1	1	0.2447	0.2447	0.2447			GO:0036459	ubiquitinyl hydrolase activity	52	0	0.04	1	1	1	0.05813	0.05813	1
	GO:0006793	phosphorus metabolic process	1794	1	1.8	0.8697	0.8697	1	0.0151	0.0151	1			GO:0005884	actin filament	28	1	0.07	0.068	0.068	1	0.24607	0.24607	0.11468			GO:0030552	cAMP binding	15	0	0.01	1	1	1	0.05823	0.05823	0.05823
	GO:0006511	ubiquitin-dependent protein catabolic process	285	0	0.29	1	1	1	0.01512	0.01512	0.08967			GO:0042622	photoreceptor outer segment membrane	13	0	0.03	1	1	1	0.24896	0.24896	0.24896			GO:0032555	purine ribonucleotide binding	1161	1	0.97	0.64684	0.64684	1	0.00084	0.05823	1
	GO:0009110	vitamin biosynthetic process	16	0	0.02	1	1	1	0.01524	0.01524	0.1556			GO:0005911	cell-cell junction	184	0	0.46	1	1	1	0.25299	0.25299	0.37039			GO:0001047	core promoter binding	44	0	0.04	1	1	1	0.05903	0.05903	0.17384
	GO:0051436	negative regulation of ubiquitin-protein ligase activity involved in mitotic cell cycle	45	0	0.05	1	1	1	0.01559	0.01559	0.01559			GO:0030014	CCR4-NOT complex	10	0	0.02	1	1	1	0.25358	0.25358	0.25358			GO:0050997	quaternary ammonium group binding	15	0	0.01	1	1	1	0.05923	0.05923	0.05923
	GO:0006401	RNA catabolic process	99	0	0.1	1	1	1	0.01561	0.01561	0.11534			GO:0044422	organelle part	3635	7	9.05	0.871	0.958	1	9.8e-15	0.25489	1			GO:0004713	protein tyrosine kinase activity	313	0	0.26	1	1	1	0.06053	0.06053	0.14347
	GO:0060193	positive regulation of lipase activity	52	0	0.05	1	1	1	0.01565	0.01565	0.01974			GO:0005798	Golgi-associated vesicle	48	0	0.12	1	1	1	0.26405	0.26405	0.04202			GO:0015171	amino acid transmembrane transporter activity	37	0	0.03	1	1	1	0.00066	0.0611	0.13606
	GO:0042221	response to chemical	1720	1	1.72	0.8567	0.8567	1	0.00012	0.01568	0.7929			GO:0060076	excitatory synapse	14	0	0.03	1	1	1	0.26749	0.26749	0.26749			GO:0015077	monovalent inorganic cation transmembrane transporter activity	183	1	0.15	0.14284	0.14284	1	0.06127	0.06127	1
	GO:0097035	regulation of membrane lipid distribution	12	0	0.01	1	1	1	0.01608	0.01608	0.01608			GO:0005852	eukaryotic translation initiation factor 3 complex	13	0	0.03	1	1	1	0.27013	0.27013	0.27013			GO:0052689	carboxylic ester hydrolase activity	44	0	0.04	1	1	1	0.06231	0.06231	0.04698
	GO:0042692	muscle cell differentiation	185	0	0.19	1	1	1	0.01617	0.01617	0.66714			GO:0033017	sarcoplasmic reticulum membrane	16	0	0.04	1	1	1	0.27038	0.27038	0.27038			GO:0019787	small conjugating protein ligase activity	179	0	0.15	1	1	1	0.0639	0.0639	0.10942
	GO:0044283	small molecule biosynthetic process	286	0	0.29	1	1	1	0.01646	0.01646	0.0666			GO:0005801	cis-Golgi network	20	0	0.05	1	1	1	0.27339	0.27339	0.27339			GO:0016627	oxidoreductase activity, acting on the CH-CH group of donors	39	0	0.03	1	1	1	0.064	0.064	0.03614
	GO:0032879	regulation of localization	858	0	0.86	1	1	1	0.00597	0.01707	0.27895			GO:0005604	basement membrane	53	0	0.13	1	1	1	0.27483	0.27483	0.25643			GO:0008509	anion transmembrane transporter activity	138	1	0.11	0.10945	0.10945	1	0.00624	0.06411	1
	GO:0060487	lung epithelial cell differentiation	18	0	0.02	1	1	1	0.01715	0.01715	0.01715			GO:0012505	endomembrane system	1790	0	4.46	1	1	1	0.01119	0.27895	0.508			GO:0004497	monooxygenase activity	50	0	0.04	1	1	1	0.06437	0.06437	0.19199
	GO:0016071	mRNA metabolic process	357	0	0.36	1	1	1	5.7e-05	0.01719	0.00424			GO:0016607	nuclear speck	107	0	0.27	1	1	1	0.27907	0.27907	0.27907			GO:0019003	GDP binding	32	0	0.03	1	1	1	0.06448	0.06448	0.06448
	GO:0022900	electron transport chain	32	0	0.03	1	1	1	0.01737	0.01737	0.06125			GO:0000779	condensed chromosome, centromeric region	39	0	0.1	1	1	1	0.28146	0.28146	0.72878			GO:0016831	carboxy-lyase activity	24	0	0.02	1	1	1	0.06453	0.06453	0.06453
	GO:0006906	vesicle fusion	19	0	0.02	1	1	1	0.01737	0.01737	0.01737			GO:0070603	SWI/SNF superfamily-type complex	44	0	0.11	1	1	1	0.06798	0.28277	0.21303			GO:0001076	RNA polymerase II transcription factor binding transcription factor activity	69	0	0.06	1	1	1	0.02294	0.06476	0.09306
	GO:0034622	cellular macromolecular complex assembly	315	1	0.32	0.2755	0.2755	1	0.01744	0.01744	0.50626			GO:0030135	coated vesicle	164	0	0.41	1	1	1	0.28586	0.28586	0.66482			GO:0071889	14-3-3 protein binding	10	0	0.01	1	1	1	0.06481	0.06481	0.06481
	GO:0000070	mitotic sister chromatid segregation	37	0	0.04	1	1	1	0.01775	0.01775	0.02984			GO:0005694	chromosome	359	0	0.89	1	1	1	0.0018	0.28666	0.03127			GO:0016829	lyase activity	112	0	0.09	1	1	1	0.06622	0.06622	0.51568
	GO:0043500	muscle adaptation	30	0	0.03	1	1	1	0.01814	0.01814	0.10543			GO:0032994	protein-lipid complex	14	0	0.03	1	1	1	0.28821	0.28821	0.16244			GO:0051018	protein kinase A binding	17	0	0.01	1	1	1	0.06656	0.06656	0.06656
	GO:2000516	positive regulation of CD4-positive, alpha-beta T cell activation	11	0	0.01	1	1	1	0.01818	0.01818	0.17953			GO:0032592	integral component of mitochondrial membrane	18	0	0.04	1	1	1	0.2884	0.2884	0.2884			GO:0003705	RNA polymerase II distal enhancer sequence-specific DNA binding transcription factor activity	52	0	0.04	1	1	1	0.0672	0.0672	0.0672
	GO:0043412	macromolecule modification	1761	0	1.77	1	1	1	0.01679	0.01821	1			GO:0044448	cell cortex part	67	0	0.17	1	1	1	0.29088	0.29088	0.45763			GO:0016879	ligase activity, forming carbon-nitrogen bonds	216	0	0.18	1	1	1	0.06723	0.06723	0.51203
	GO:0006352	DNA-templated transcription, initiation	133	0	0.13	1	1	1	0.01837	0.01837	0.62348			GO:0044459	plasma membrane part	1124	1	2.8	0.951	0.951	1	0.27669	0.29105	0.90344			GO:0005343	organic acid:sodium symporter activity	22	1	0.02	0.01818	0.01818	0.01818	0.0678	0.0678	0.0678
	GO:0043161	proteasome-mediated ubiquitin-dependent protein catabolic process	171	0	0.17	1	1	1	0.01867	0.01867	0.0494			GO:0005669	transcription factor TFIID complex	11	0	0.03	1	1	1	0.29222	0.29222	0.29222			GO:0016706	oxidoreductase activity, acting on paired donors, with incorporation or reduction of molecular oxyge...	25	0	0.02	1	1	1	0.06797	0.06797	0.06797
	GO:0006796	phosphate-containing compound metabolic process	1758	1	1.76	0.8635	0.8635	1	0.0187	0.0187	0.23113			GO:0030119	AP-type membrane coat adaptor complex	29	0	0.07	1	1	1	0.30634	0.30634	0.99982			GO:0003774	motor activity	75	0	0.06	1	1	1	0.0687	0.0687	0.48265
	GO:1902254	negative regulation of intrinsic apoptotic signaling pathway by p53 class mediator	10	0	0.01	1	1	1	0.01896	0.01896	0.01896			GO:0005771	multivesicular body	18	0	0.04	1	1	1	0.30654	0.30654	0.30654			GO:0022804	active transmembrane transporter activity	186	1	0.15	0.14503	0.14503	1	0.00293	0.06884	0.09947
	GO:0097306	cellular response to alcohol	43	0	0.04	1	1	1	0.01928	0.01928	0.00292			GO:0032991	macromolecular complex	2247	6	5.59	0.503	0.503	1	5.7e-10	0.30935	1			GO:0001948	glycoprotein binding	36	0	0.03	1	1	1	0.0692	0.0692	0.16443
	GO:0051049	regulation of transport	624	0	0.63	1	1	1	0.02055	0.01943	1			GO:0016363	nuclear matrix	57	0	0.14	1	1	1	0.30991	0.30991	0.30991			GO:0018024	histone-lysine N-methyltransferase activity	26	0	0.02	1	1	1	0.06946	0.06946	0.06946
	GO:0031397	negative regulation of protein ubiquitination	66	0	0.07	1	1	1	0.01951	0.01951	0.29389			GO:0031252	cell leading edge	186	0	0.46	1	1	1	0.31262	0.31262	0.56845			GO:0005525	GTP binding	220	1	0.18	0.16949	0.16949	0.16949	0.06979	0.06979	0.06979
	GO:0006886	intracellular protein transport	485	1	0.49	0.3946	0.3946	0.395	0.01541	0.01978	0.00925			GO:0044445	cytosolic part	72	0	0.18	1	1	1	0.31331	0.31331	0.08068			GO:0047485	protein N-terminus binding	55	0	0.05	1	1	1	0.07127	0.07127	0.07127
	GO:0060008	Sertoli cell differentiation	11	1	0.01	0.011	0.011	0.011	0.01978	0.01978	0.01978			GO:0005758	mitochondrial intermembrane space	20	0	0.05	1	1	1	0.31933	0.31933	0.31933			GO:0000987	core promoter proximal region sequence-specific DNA binding	33	0	0.03	1	1	1	0.07255	0.07255	0.09365
	GO:0006997	nucleus organization	58	0	0.06	1	1	1	0.0199	0.0199	0.04627			GO:0030141	secretory granule	135	0	0.34	1	1	1	0.31995	0.31995	0.16041			GO:0030234	enzyme regulator activity	427	0	0.36	1	1	1	0.073	0.073	0.47826
	GO:0002684	positive regulation of immune system process	298	0	0.3	1	1	1	0.02	0.02	0.73533			GO:0033116	endoplasmic reticulum-Golgi intermediate compartment membrane	22	0	0.05	1	1	1	0.32038	0.32038	0.32038			GO:0042277	peptide binding	90	0	0.07	1	1	1	0.07338	0.07338	0.51516
	GO:0042992	negative regulation of transcription factor import into nucleus	24	0	0.02	1	1	1	0.02022	0.02022	0.82993			GO:0005891	voltage-gated calcium channel complex	21	0	0.05	1	1	1	0.3226	0.3226	0.3226			GO:0003712	transcription cofactor activity	290	0	0.24	1	1	1	8.4e-05	0.07378	0.0323
	GO:0006360	transcription from RNA polymerase I promoter	20	0	0.02	1	1	1	0.02028	0.02028	0.49959			GO:0000118	histone deacetylase complex	37	0	0.09	1	1	1	0.32371	0.32371	0.49346			GO:0042054	histone methyltransferase activity	33	0	0.03	1	1	1	0.07416	0.07416	0.6247
	GO:0019941	modification-dependent protein catabolic process	288	0	0.29	1	1	1	0.02055	0.02055	0.97615			GO:0030665	clathrin-coated vesicle membrane	66	0	0.16	1	1	1	0.32994	0.32994	0.43206			GO:0001784	phosphotyrosine binding	11	0	0.01	1	1	1	0.07489	0.07489	0.07489
	GO:0042304	regulation of fatty acid biosynthetic process	19	0	0.02	1	1	1	0.02109	0.02109	0.02109			GO:0031514	motile cilium	26	0	0.06	1	1	1	0.33067	0.33067	0.33067			GO:0004221	ubiquitin thiolesterase activity	42	0	0.03	1	1	1	0.07545	0.07545	0.07545
	GO:0007596	blood coagulation	296	0	0.3	1	1	1	0.02137	0.02137	0.05351			GO:0030990	intraciliary transport particle	10	0	0.02	1	1	1	0.33213	0.33213	0.33213			GO:0000988	protein binding transcription factor activity	315	0	0.26	1	1	1	4.6e-05	0.0765	0.70297
	GO:0007565	female pregnancy	93	0	0.09	1	1	1	0.0219	0.0219	0.05318			GO:0031253	cell projection membrane	138	0	0.34	1	1	1	0.09089	0.33535	0.15041			GO:0003700	sequence-specific DNA binding transcription factor activity	596	1	0.5	0.40249	0.40249	0.40249	0.07653	0.07653	0.15083
	GO:0034655	nucleobase-containing compound catabolic process	540	1	0.54	0.4292	0.4292	1	0.0221	0.0221	1			GO:0030133	transport vesicle	85	0	0.21	1	1	1	0.3428	0.3428	0.66348			GO:0016859	cis-trans isomerase activity	20	0	0.02	1	1	1	0.07709	0.07709	0.15307
	GO:0006337	nucleosome disassembly	11	0	0.01	1	1	1	0.02217	0.02217	0.02217			GO:0030672	synaptic vesicle membrane	36	0	0.09	1	1	1	0.34331	0.34331	0.34331			GO:0019001	guanyl nucleotide binding	233	1	0.19	0.17868	0.17868	1	0.07725	0.07725	1
	GO:0031498	chromatin disassembly	11	0	0.01	1	1	1	0.02217	0.02217	1			GO:0030027	lamellipodium	82	0	0.2	1	1	1	0.35151	0.35151	0.35151			GO:0032561	guanyl ribonucleotide binding	233	1	0.19	0.17868	0.17868	1	0.07725	0.07725	1
	GO:0032986	protein-DNA complex disassembly	11	0	0.01	1	1	1	0.02217	0.02217	1			GO:0005657	replication fork	30	0	0.07	1	1	1	0.35992	0.35992	0.59032			GO:0048487	beta-tubulin binding	13	0	0.01	1	1	1	0.07774	0.07774	0.07774
	GO:0042990	regulation of transcription factor import into nucleus	45	0	0.05	1	1	1	0.02217	0.02217	0.93423			GO:0044391	ribosomal subunit	34	1	0.08	0.081	0.081	1	0.36695	0.36695	1			GO:0000980	RNA polymerase II distal enhancer sequence-specific DNA binding	14	0	0.01	1	1	1	0.07821	0.07821	0.07821
	GO:0010894	negative regulation of steroid biosynthetic process	14	0	0.01	1	1	1	0.02221	0.02221	0.02221			GO:0000781	chromosome, telomeric region	33	0	0.08	1	1	1	0.36999	0.36999	0.78582			GO:0008233	peptidase activity	333	0	0.28	1	1	1	0.07834	0.07834	0.46827
	GO:0045939	negative regulation of steroid metabolic process	14	0	0.01	1	1	1	0.02221	0.02221	1			GO:0033176	proton-transporting V-type ATPase complex	13	0	0.03	1	1	1	0.37443	0.37443	0.37443			GO:0005160	transforming growth factor beta receptor binding	14	0	0.01	1	1	1	0.0803	0.0803	0.0803
	GO:0032501	multicellular organismal process	3157	5	3.16	0.1668	0.1668	1	0.00025	0.02228	1			GO:0034358	plasma lipoprotein particle	13	0	0.03	1	1	1	0.37481	0.37481	0.37481			GO:0016881	acid-amino acid ligase activity	198	0	0.16	1	1	1	0.08242	0.08242	0.38352
	GO:0000245	spliceosomal complex assembly	23	0	0.02	1	1	1	0.02251	0.02251	0.12407			GO:0005790	smooth endoplasmic reticulum	10	0	0.02	1	1	1	0.37612	0.37612	0.37612			GO:0070064	proline-rich region binding	12	0	0.01	1	1	1	0.08271	0.08271	0.08271
	GO:0001823	mesonephros development	18	0	0.02	1	1	1	0.02279	0.02279	0.04465			GO:0030315	T-tubule	19	0	0.05	1	1	1	0.37635	0.37635	0.37635			GO:0015179	L-amino acid transmembrane transporter activity	25	0	0.02	1	1	1	0.00096	0.08274	0.08274
	GO:0006361	transcription initiation from RNA polymerase I promoter	13	0	0.01	1	1	1	0.02281	0.02281	0.02281			GO:0031513	nonmotile primary cilium	58	0	0.14	1	1	1	0.37853	0.37853	0.61065			GO:0000062	fatty-acyl-CoA binding	14	0	0.01	1	1	1	0.08323	0.08323	0.08323
	GO:0043370	regulation of CD4-positive, alpha-beta T cell differentiation	17	0	0.02	1	1	1	0.0229	0.0229	0.64154			GO:0043005	neuron projection	422	1	1.05	0.66	0.66	1	0.37963	0.37963	0.01202			GO:0001071	nucleic acid binding transcription factor activity	597	1	0.5	0.40302	0.40302	1	0.08335	0.08335	0.90372
	GO:0022607	cellular component assembly	978	2	0.98	0.256	0.256	1	0.02292	0.02292	0.23979			GO:0044306	neuron projection terminus	47	0	0.12	1	1	1	0.38066	0.38066	0.98846			GO:0032129	histone deacetylase activity (H3-K9 specific)	10	0	0.01	1	1	1	0.08356	0.08356	1
	GO:0001558	regulation of cell growth	178	0	0.18	1	1	1	0.02313	0.02313	0.0821			GO:0070469	respiratory chain	15	0	0.04	1	1	1	0.39051	0.39051	0.95776			GO:0046969	NAD-dependent histone deacetylase activity (H3-K9 specific)	10	0	0.01	1	1	1	0.08356	0.08356	0.08356
	GO:0043067	regulation of programmed cell death	713	1	0.71	0.5272	0.5272	1	0.02337	0.02337	1			GO:0005868	cytoplasmic dynein complex	15	0	0.04	1	1	1	0.39529	0.39529	0.39529			GO:0017076	purine nucleotide binding	1172	1	0.98	0.65058	0.65058	1	0.00142	0.08758	1
	GO:0007033	vacuole organization	39	0	0.04	1	1	1	0.02345	0.02345	1			GO:0030427	site of polarized growth	67	1	0.17	0.154	0.154	1	0.39723	0.39723	0.452			GO:0001158	enhancer sequence-specific DNA binding	23	0	0.02	1	1	1	0.08775	0.08775	0.35382
	GO:0007507	heart development	259	0	0.26	1	1	1	0.02353	0.02353	0.03379			GO:0030658	transport vesicle membrane	38	0	0.09	1	1	1	0.39965	0.39965	0.69197			GO:0016788	hydrolase activity, acting on ester bonds	434	0	0.36	1	1	1	0.08887	0.08887	0.87371
	GO:0071560	cellular response to transforming growth factor beta stimulus	112	0	0.11	1	1	1	0.02378	0.02378	0.41661			GO:0016605	PML body	48	0	0.12	1	1	1	0.40029	0.40029	0.40029			GO:0020037	heme binding	59	0	0.05	1	1	1	0.09001	0.09001	0.09001
	GO:0007264	small GTPase mediated signal transduction	430	0	0.43	1	1	1	0.02411	0.02411	0.11967			GO:0031233	intrinsic component of external side of plasma membrane	10	0	0.02	1	1	1	0.40056	0.40056	0.40056			GO:0005096	GTPase activator activity	157	0	0.13	1	1	1	0.09044	0.09044	0.44027
	GO:0051150	regulation of smooth muscle cell differentiation	10	0	0.01	1	1	1	0.02415	0.02415	0.02415			GO:0045121	membrane raft	115	0	0.29	1	1	1	0.40541	0.40541	0.15572			GO:0046914	transition metal ion binding	818	0	0.68	1	1	1	0.02387	0.09049	0.57804
	GO:0050790	regulation of catalytic activity	921	0	0.92	1	1	1	0.01408	0.02423	0.13481			GO:0031226	intrinsic component of plasma membrane	680	0	1.69	1	1	1	0.41017	0.41017	0.58413			GO:0004197	cysteine-type endopeptidase activity	43	0	0.04	1	1	1	0.0906	0.0906	0.0906
	GO:0009108	coenzyme biosynthetic process	78	0	0.08	1	1	1	0.02451	0.02451	0.13881			GO:0030117	membrane coat	59	0	0.15	1	1	1	0.41624	0.41624	0.18626			GO:0019783	small conjugating protein-specific protease activity	40	0	0.03	1	1	1	0.09126	0.09126	0.45224
	GO:0042036	negative regulation of cytokine biosynthetic process	17	1	0.02	0.0169	0.0169	0.017	0.02479	0.02479	0.02479			GO:0048475	coated membrane	59	0	0.15	1	1	1	0.41624	0.41624	1			GO:0004812	aminoacyl-tRNA ligase activity	30	0	0.02	1	1	1	0.09139	0.09139	0.09139
	GO:0046890	regulation of lipid biosynthetic process	69	0	0.07	1	1	1	0.0248	0.0248	0.77281			GO:0005849	mRNA cleavage factor complex	11	0	0.03	1	1	1	0.41647	0.41647	0.41647			GO:0016875	ligase activity, forming carbon-oxygen bonds	30	0	0.02	1	1	1	0.09139	0.09139	1
	GO:0051170	nuclear import	145	0	0.15	1	1	1	0.02802	0.02495	0.32161			GO:0044440	endosomal part	179	0	0.45	1	1	1	0.00621	0.42042	0.42042			GO:0016876	ligase activity, forming aminoacyl-tRNA and related compounds	30	0	0.02	1	1	1	0.09139	0.09139	1
	GO:0008406	gonad development	109	1	0.11	0.1042	0.1042	1	0.02498	0.02498	0.32736			GO:0000794	condensed nuclear chromosome	37	0	0.09	1	1	1	0.42204	0.42204	0.38994			GO:0003730	mRNA 3'-UTR binding	21	0	0.02	1	1	1	0.09435	0.09435	0.09435
	GO:0043393	regulation of protein binding	69	1	0.07	0.0671	0.0671	1	0.02521	0.02521	0.0841			GO:0005741	mitochondrial outer membrane	72	0	0.18	1	1	1	0.4251	0.4251	0.4251			GO:0005215	transporter activity	655	2	0.55	0.09795	0.09795	1	0.04676	0.0951	0.11627
	GO:0006338	chromatin remodeling	67	0	0.07	1	1	1	0.02552	0.02552	0.07222			GO:0070461	SAGA-type complex	16	0	0.04	1	1	1	0.42824	0.42824	0.42824			GO:0004842	ubiquitin-protein ligase activity	172	0	0.14	1	1	1	0.09749	0.09749	0.09749
	GO:0042981	regulation of apoptotic process	707	1	0.71	0.5241	0.5241	1	0.02552	0.02552	0.74549			GO:0030175	filopodium	35	0	0.09	1	1	1	0.43021	0.43021	0.43021			GO:0048365	Rac GTPase binding	12	0	0.01	1	1	1	0.09883	0.09883	0.09883
	GO:0044706	multi-multicellular organism process	116	0	0.12	1	1	1	0.02556	0.02556	0.20596			GO:0005578	proteinaceous extracellular matrix	217	0	0.54	1	1	1	0.43657	0.43657	0.06311			GO:0005097	Rab GTPase activator activity	29	0	0.02	1	1	1	0.09913	0.09913	0.09913
	GO:0051650	establishment of vesicle localization	96	0	0.1	1	1	1	0.02563	0.02563	0.3611			GO:0005576	extracellular region	854	1	2.13	0.894	0.894	1	0.44115	0.44115	0.45194			GO:0003951	NAD+ kinase activity	12	0	0.01	1	1	1	0.09944	0.09944	0.09944
	GO:0042445	hormone metabolic process	87	0	0.09	1	1	1	0.02568	0.02568	0.89468			GO:0005794	Golgi apparatus	722	0	1.8	1	1	1	0.44257	0.44257	0.20667			GO:0016874	ligase activity	324	0	0.27	1	1	1	0.09963	0.09963	0.27945
	GO:0002204	somatic recombination of immunoglobulin genes involved in immune response	20	0	0.02	1	1	1	0.02572	0.02572	1			GO:0044463	cell projection part	362	1	0.9	0.602	0.602	1	0.15757	0.44485	0.18836			GO:0005342	organic acid transmembrane transporter activity	60	1	0.05	0.04892	0.04892	1	0.011	0.10011	1
	GO:0002208	somatic diversification of immunoglobulins involved in immune response	20	0	0.02	1	1	1	0.02572	0.02572	1			GO:0043209	myelin sheath	26	0	0.06	1	1	1	0.44508	0.44508	0.47289			GO:0015108	chloride transmembrane transporter activity	50	0	0.04	1	1	1	0.10072	0.10072	0.045
	GO:0045190	isotype switching	20	0	0.02	1	1	1	0.02572	0.02572	0.38333			GO:0043235	receptor complex	105	1	0.26	0.232	0.232	0.232	0.44753	0.44753	0.49702			GO:0031418	L-ascorbic acid binding	12	0	0.01	1	1	1	0.10131	0.10131	0.10131
	GO:0097285	cell-type specific apoptotic process	227	0	0.23	1	1	1	0.02572	0.02572	0.20411			GO:0030118	clathrin coat	33	0	0.08	1	1	1	0.45196	0.45196	0.96934			GO:0032549	ribonucleoside binding	1144	1	0.95	0.641	0.641	1	0.00182	0.10273	0.33903
	GO:0034754	cellular hormone metabolic process	44	0	0.04	1	1	1	0.02577	0.02577	0.40615		ANCESTRAL ODONTOCETI	GO:0005829	cytosol	1482	4	2.64	0.263	0.263	0.263	3e-10	3e-10	1.5e-10			GO:0016836	hydro-lyase activity	28	0	0.02	1	1	1	0.10296	0.10296	0.10724
	GO:0009583	detection of light stimulus	70	0	0.07	1	1	1	0.02582	0.02582	0.18244			GO:0005654	nucleoplasm	851	1	1.51	0.797	0.797	1	2.4e-07	1.5e-06	1.8e-06			GO:0034979	NAD-dependent protein deacetylase activity	13	0	0.01	1	1	1	0.10297	0.10297	0.22368
	GO:0007599	hemostasis	299	0	0.3	1	1	1	0.02591	0.02591	0.52087			GO:0043234	protein complex	1962	3	3.49	0.714	0.714	1	8.9e-10	1.4e-05	0.00163			GO:0071813	lipoprotein particle binding	15	0	0.01	1	1	1	0.1054	0.1054	0.346
	GO:0050817	coagulation	299	0	0.3	1	1	1	0.02591	0.02591	1			GO:0005737	cytoplasm	5251	10	9.34	0.474	0.474	0.881	3.8e-12	3.2e-05	0.0002			GO:0071814	protein-lipid complex binding	15	0	0.01	1	1	1	0.1054	0.1054	1
	GO:0006732	coenzyme metabolic process	144	0	0.14	1	1	1	0.02593	0.02593	0.31014			GO:0005819	spindle	155	0	0.28	1	1	1	4.4e-05	4.4e-05	0.00018			GO:0016805	dipeptidase activity	11	0	0.01	1	1	1	0.1091	0.1091	0.1091
	GO:0019048	modulation by virus of host morphology or physiology	196	0	0.2	1	1	1	0.02626	0.02626	0.02626			GO:0044464	cell part	7613	12	13.54	0.949	0.949	1	2.3e-12	0.00054	1			GO:0030551	cyclic nucleotide binding	22	0	0.02	1	1	1	0.11045	0.11045	1
	GO:0042180	cellular ketone metabolic process	133	0	0.13	1	1	1	0.00242	0.02635	0.43972			GO:0044427	chromosomal part	301	0	0.54	1	1	1	0.00055	0.00055	0.08242			GO:0008289	lipid binding	306	1	0.25	0.22869	0.22869	0.22869	0.11072	0.11072	0.11461
	GO:0042362	fat-soluble vitamin biosynthetic process	10	0	0.01	1	1	1	0.02649	0.02649	0.02649			GO:1902494	catalytic complex	448	1	0.8	0.559	0.559	1	0.00162	0.00162	0.31042			GO:0005125	cytokine activity	52	0	0.04	1	1	1	0.11074	0.11074	0.11074
	GO:0043632	modification-dependent macromolecule catabolic process	291	0	0.29	1	1	1	0.02653	0.02653	0.30931			GO:0031965	nuclear membrane	122	0	0.22	1	1	1	0.00216	0.00216	0.03087			GO:0008514	organic anion transmembrane transporter activity	76	1	0.06	0.06162	0.06162	1	0.00765	0.11129	0.34233
	GO:0030901	midbrain development	19	0	0.02	1	1	1	0.02671	0.02671	0.02671			GO:0005813	centrosome	242	2	0.43	0.067	0.067	0.291	0.00257	0.00257	0.00173			GO:0001046	core promoter sequence-specific DNA binding	26	0	0.02	1	1	1	0.11151	0.11151	0.09254
	GO:0016525	negative regulation of angiogenesis	33	0	0.03	1	1	1	0.02674	0.02674	0.02674			GO:0043231	intracellular membrane-bounded organelle	5358	6	9.53	0.983	0.983	1	4.8e-08	0.0027	0.50518			GO:0016791	phosphatase activity	161	0	0.13	1	1	1	0.11218	0.11218	0.29637
	GO:0019752	carboxylic acid metabolic process	550	0	0.55	1	1	1	1.5e-05	0.02674	0.5215			GO:0032993	protein-DNA complex	121	0	0.22	1	1	1	0.00323	0.00323	0.57183			GO:0003777	microtubule motor activity	50	0	0.04	1	1	1	0.11353	0.11353	0.11353
	GO:0033108	mitochondrial respiratory chain complex assembly	14	0	0.01	1	1	1	0.02766	0.02766	0.21644			GO:0071013	catalytic step 2 spliceosome	56	0	0.1	1	1	1	0.00347	0.00347	0.00347			GO:0005109	frizzled binding	31	0	0.03	1	1	1	0.11496	0.11496	0.11496
	GO:0051437	positive regulation of ubiquitin-protein ligase activity involved in mitotic cell cycle	47	0	0.05	1	1	1	0.0279	0.0279	0.0279			GO:0016514	SWI/SNF complex	11	0	0.02	1	1	1	0.00466	0.00466	0.00466			GO:0016799	hydrolase activity, hydrolyzing N-glycosyl compounds	12	0	0.01	1	1	1	0.11542	0.11542	0.11542
	GO:0050686	negative regulation of mRNA processing	12	0	0.01	1	1	1	0.02825	0.02825	0.6084			GO:0005874	microtubule	217	2	0.39	0.056	0.056	0.056	0.00484	0.00484	0.05732			GO:0016638	oxidoreductase activity, acting on the CH-NH2 group of donors	16	0	0.01	1	1	1	0.11587	0.11587	0.48039
	GO:0010596	negative regulation of endothelial cell migration	15	0	0.02	1	1	1	0.02832	0.02832	0.68522			GO:0005769	early endosome	126	0	0.22	1	1	1	0.00535	0.00535	0.05173			GO:0070011	peptidase activity, acting on L-amino acid peptides	316	0	0.26	1	1	1	0.11633	0.11633	0.75532
	GO:0007219	Notch signaling pathway	95	0	0.1	1	1	1	0.02859	0.02859	0.00958			GO:0010008	endosome membrane	174	0	0.31	1	1	1	0.00569	0.00569	0.1046			GO:0016491	oxidoreductase activity	377	0	0.31	1	1	1	0.01286	0.11663	0.55932
	GO:0010517	regulation of phospholipase activity	49	0	0.05	1	1	1	0.02859	0.02859	0.41789			GO:0031526	brush border membrane	25	0	0.04	1	1	1	0.00576	0.00576	0.00576			GO:0046943	carboxylic acid transmembrane transporter activity	59	1	0.05	0.04813	0.04813	1	0.00819	0.11878	0.5019
	GO:0042278	purine nucleoside metabolic process	439	1	0.44	0.3642	0.3642	1	0.02861	0.02861	0.53857			GO:0070013	intracellular organelle lumen	1563	2	2.78	0.796	0.796	1	1.1e-10	0.00606	0.3491			GO:0019200	carbohydrate kinase activity	14	0	0.01	1	1	1	0.11905	0.11905	0.11905
	GO:0009203	ribonucleoside triphosphate catabolic process	358	1	0.36	0.3074	0.3074	1	0.02863	0.02863	1			GO:0032155	cell division site part	30	0	0.05	1	1	1	0.0066	0.0066	0.09654			GO:0032934	sterol binding	22	0	0.02	1	1	1	0.11926	0.11926	0.46677
	GO:0009207	purine ribonucleoside triphosphate catabolic process	358	1	0.36	0.3074	0.3074	1	0.02863	0.02863	1			GO:0005777	peroxisome	79	0	0.14	1	1	1	0.00703	0.00703	0.03629			GO:0016407	acetyltransferase activity	51	0	0.04	1	1	1	0.04222	0.11946	0.03747
	GO:0030104	water homeostasis	14	0	0.01	1	1	1	0.02886	0.02886	0.01434			GO:0005802	trans-Golgi network	74	0	0.13	1	1	1	0.00704	0.00704	0.04784			GO:0032550	purine ribonucleoside binding	1141	1	0.95	0.63996	0.63996	1	0.00195	0.12147	0.99955
	GO:0051702	interaction with symbiont	11	0	0.01	1	1	1	0.02893	0.02893	0.02893			GO:0044446	intracellular organelle part	3548	5	6.31	0.827	0.827	1	2.3e-17	0.00807	0.99663			GO:0003995	acyl-CoA dehydrogenase activity	15	0	0.01	1	1	1	0.1227	0.1227	0.1227
	GO:0035162	embryonic hemopoiesis	14	0	0.01	1	1	1	0.02923	0.02923	0.02923			GO:0000803	sex chromosome	12	0	0.02	1	1	1	0.00918	0.00918	0.00918			GO:0005543	phospholipid binding	171	0	0.14	1	1	1	0.12439	0.12439	0.04738
	GO:0035821	modification of morphology or physiology of other organism	211	0	0.21	1	1	1	0.02938	0.02938	0.14798			GO:0016604	nuclear body	186	1	0.33	0.284	0.284	1	0.00942	0.00942	0.02339			GO:0052742	phosphatidylinositol kinase activity	12	0	0.01	1	1	1	0.12501	0.12501	0.12501
	GO:0042306	regulation of protein import into nucleus	91	0	0.09	1	1	1	0.03457	0.02981	1			GO:0005759	mitochondrial matrix	173	0	0.31	1	1	1	0.01	0.01	0.06327			GO:0051287	NAD binding	38	0	0.03	1	1	1	0.12678	0.12678	0.12678
	GO:0009116	nucleoside metabolic process	475	1	0.48	0.3881	0.3881	1	0.03017	0.03017	0.3671			GO:0005773	vacuole	272	0	0.48	1	1	1	0.01013	0.01013	0.56043			GO:0008144	drug binding	56	0	0.05	1	1	1	0.12923	0.12923	0.12923
	GO:0009205	purine ribonucleoside triphosphate metabolic process	388	1	0.39	0.329	0.329	1	0.03049	0.03049	1			GO:0022624	proteasome accessory complex	21	0	0.04	1	1	1	0.01156	0.01156	0.01156			GO:0008238	exopeptidase activity	69	0	0.06	1	1	1	0.12933	0.12933	0.36232
	GO:0002828	regulation of type 2 immune response	10	0	0.01	1	1	1	0.03053	0.03053	0.03053			GO:0000407	pre-autophagosomal structure	13	0	0.02	1	1	1	0.01162	0.01162	0.01162			GO:0016641	oxidoreductase activity, acting on the CH-NH2 group of donors, oxygen as acceptor	13	0	0.01	1	1	1	0.13267	0.13267	0.13267
	GO:0043372	positive regulation of CD4-positive, alpha-beta T cell differentiation	10	0	0.01	1	1	1	0.03053	0.03053	0.03053			GO:0005881	cytoplasmic microtubule	24	0	0.04	1	1	1	0.0129	0.0129	0.0129			GO:0032451	demethylase activity	15	0	0.01	1	1	1	0.13273	0.13273	0.13273
	GO:0071417	cellular response to organonitrogen compound	274	0	0.27	1	1	1	0.03081	0.03081	0.24635			GO:0005640	nuclear outer membrane	16	0	0.03	1	1	1	0.01323	0.01323	0.01323			GO:0004843	ubiquitin-specific protease activity	36	0	0.03	1	1	1	0.13303	0.13303	0.13303
	GO:0000003	reproduction	603	1	0.6	0.4668	0.4668	1	0.03093	0.03093	0.99111			GO:0000785	chromatin	162	0	0.29	1	1	1	0.01354	0.01354	0.02543			GO:0001882	nucleoside binding	1150	1	0.96	0.64307	0.64307	1	0.00199	0.13324	0.55866
	GO:0046128	purine ribonucleoside metabolic process	438	1	0.44	0.3635	0.3635	1	0.0312	0.0312	0.32202			GO:0032587	ruffle membrane	34	0	0.06	1	1	1	0.0148	0.0148	0.0148			GO:0005545	1-phosphatidylinositol binding	16	0	0.01	1	1	1	0.13335	0.13335	0.13335
	GO:0009199	ribonucleoside triphosphate metabolic process	393	1	0.39	0.3325	0.3325	1	0.03134	0.03134	1			GO:0005739	mitochondrion	820	1	1.46	0.785	0.785	0.785	0.00152	0.01482	0.01792			GO:0008373	sialyltransferase activity	18	0	0.01	1	1	1	0.13348	0.13348	0.13348
	GO:0002700	regulation of production of molecular mediator of immune response	32	0	0.03	1	1	1	0.00134	0.03152	1			GO:0005783	endoplasmic reticulum	756	2	1.34	0.394	0.394	0.341	0.01538	0.01538	0.34132			GO:0035326	enhancer binding	25	0	0.02	1	1	1	0.13457	0.13457	0.96176
	GO:0006464	cellular protein modification process	1698	0	1.7	1	1	1	0.02887	0.03154	0.46075			GO:0030496	midbody	60	0	0.11	1	1	1	0.01575	0.01575	0.01575			GO:0005516	calmodulin binding	96	1	0.08	0.07728	0.07728	0.07728	0.13479	0.13479	0.13479
	GO:0036211	protein modification process	1698	0	1.7	1	1	1	0.02887	0.03154	1			GO:0005634	nucleus	3332	5	5.92	0.771	0.771	0.548	1.7e-06	0.01588	0.04518			GO:0005319	lipid transporter activity	39	1	0.03	0.03204	0.03204	0.03204	0.13487	0.13487	0.13049
	GO:1901658	glycosyl compound catabolic process	380	1	0.38	0.3233	0.3233	1	0.03162	0.03162	0.88725			GO:0005913	cell-cell adherens junction	36	0	0.06	1	1	1	0.01613	0.01613	0.01613			GO:0051536	iron-sulfur cluster binding	28	0	0.02	1	1	1	0.13777	0.13777	0.40914
	GO:1901615	organic hydroxy compound metabolic process	265	0	0.27	1	1	1	0.03193	0.03193	0.19787			GO:0055038	recycling endosome membrane	25	0	0.04	1	1	1	0.01711	0.01711	0.01711			GO:0051540	metal cluster binding	28	0	0.02	1	1	1	0.13777	0.13777	1
	GO:0032941	secretion by tissue	40	0	0.04	1	1	1	0.03201	0.03201	0.1394			GO:0045177	apical part of cell	184	0	0.33	1	1	1	0.01743	0.01743	0.10891			GO:0008276	protein methyltransferase activity	50	0	0.04	1	1	1	0.13935	0.13935	0.93491
	GO:0006606	protein import into nucleus	143	0	0.14	1	1	1	0.03581	0.03221	0.92283			GO:0030176	integral component of endoplasmic reticulum membrane	55	0	0.1	1	1	1	0.01869	0.01869	0.01869			GO:0008092	cytoskeletal protein binding	388	0	0.32	1	1	1	0.13962	0.13962	0.72648
	GO:0044744	protein targeting to nucleus	143	0	0.14	1	1	1	0.03581	0.03221	1			GO:0032154	cleavage furrow	27	0	0.05	1	1	1	0.01913	0.01913	0.01913			GO:0008175	tRNA methyltransferase activity	12	0	0.01	1	1	1	0.13983	0.13983	0.13983
	GO:1902593	single-organism nuclear import	143	0	0.14	1	1	1	0.03581	0.03221	1			GO:0019898	extrinsic component of membrane	78	0	0.14	1	1	1	0.02	0.02	0.03466			GO:0022891	substrate-specific transmembrane transporter activity	476	1	0.4	0.33515	0.33515	1	0.05908	0.1399	0.24944
	GO:0071559	response to transforming growth factor beta	113	0	0.11	1	1	1	0.03231	0.03231	0.72452			GO:0030666	endocytic vesicle membrane	56	0	0.1	1	1	1	0.02065	0.02065	0.01336			GO:0004683	calmodulin-dependent protein kinase activity	10	0	0.01	1	1	1	0.14076	0.14076	0.14076
	GO:1901863	positive regulation of muscle tissue development	10	0	0.01	1	1	1	0.03243	0.03243	0.03243			GO:0000775	chromosome, centromeric region	87	0	0.15	1	1	1	0.02127	0.02127	0.07889			GO:0004181	metallocarboxypeptidase activity	14	0	0.01	1	1	1	0.14265	0.14265	0.14265
	GO:0003300	cardiac muscle hypertrophy	17	0	0.02	1	1	1	0.03258	0.03258	0.03258			GO:0001917	photoreceptor inner segment	18	0	0.03	1	1	1	0.02236	0.02236	0.02236			GO:0005099	Ras GTPase activator activity	70	0	0.06	1	1	1	0.14341	0.14341	0.58443
	GO:0014896	muscle hypertrophy	17	0	0.02	1	1	1	0.03258	0.03258	1			GO:0000502	proteasome complex	50	0	0.09	1	1	1	0.02266	0.02266	0.23953			GO:0016810	hydrolase activity, acting on carbon-nitrogen (but not peptide) bonds	76	0	0.06	1	1	1	0.14455	0.14455	0.47371
	GO:0014897	striated muscle hypertrophy	17	0	0.02	1	1	1	0.03258	0.03258	1			GO:0005875	microtubule associated complex	79	1	0.14	0.132	0.132	1	0.0227	0.0227	0.05063			GO:0004143	diacylglycerol kinase activity	10	0	0.01	1	1	1	0.14616	0.14616	0.14616
	GO:0032350	regulation of hormone metabolic process	18	0	0.02	1	1	1	0.03261	0.03261	0.09233			GO:0044815	DNA packaging complex	10	0	0.02	1	1	1	0.02317	0.02317	0.02317			GO:0000149	SNARE binding	30	0	0.02	1	1	1	0.00174	0.14654	0.14654
	GO:0007602	phototransduction	64	0	0.06	1	1	1	0.03287	0.03287	0.2959			GO:0012507	ER to Golgi transport vesicle membrane	14	0	0.02	1	1	1	0.02356	0.02356	0.02356			GO:0046906	tetrapyrrole binding	63	0	0.05	1	1	1	0.14663	0.14663	0.22045
	GO:0051055	negative regulation of lipid biosynthetic process	26	0	0.03	1	1	1	0.03288	0.03288	0.33537			GO:0030134	ER to Golgi transport vesicle	19	0	0.03	1	1	1	0.024	0.024	0.56281			GO:0022857	transmembrane transporter activity	522	1	0.43	0.36169	0.36169	1	0.08021	0.14769	0.6458
	GO:0006475	internal protein amino acid acetylation	81	0	0.08	1	1	1	0.03295	0.03295	0.34264			GO:0001726	ruffle	83	0	0.15	1	1	1	0.02507	0.02507	0.12338			GO:0016787	hydrolase activity	1407	1	1.17	0.72273	0.72273	1	0.00969	0.14825	0.92478
	GO:0018394	peptidyl-lysine acetylation	81	0	0.08	1	1	1	0.03295	0.03295	1			GO:0044452	nucleolar part	17	0	0.03	1	1	1	0.02575	0.02575	0.02575			GO:0003724	RNA helicase activity	24	0	0.02	1	1	1	0.14932	0.14932	0.11752
	GO:0009792	embryo development ending in birth or egg hatching	383	1	0.38	0.3254	0.3254	1	0.03296	0.03296	0.29446			GO:0016234	inclusion body	27	0	0.05	1	1	1	0.02782	0.02782	0.01438			GO:0045309	protein phosphorylated amino acid binding	17	0	0.01	1	1	1	0.14982	0.14982	0.44926
	GO:0042347	negative regulation of NF-kappaB import into nucleus	10	0	0.01	1	1	1	0.03297	0.03297	0.03297			GO:0016529	sarcoplasmic reticulum	25	0	0.04	1	1	1	0.02828	0.02828	0.05193			GO:0005104	fibroblast growth factor receptor binding	13	0	0.01	1	1	1	0.14997	0.14997	0.14997
	GO:0009164	nucleoside catabolic process	377	1	0.38	0.3211	0.3211	1	0.03299	0.03299	0.15906			GO:0043228	non-membrane-bounded organelle	1769	4	3.15	0.388	0.388	1	2.2e-06	0.02848	1			GO:0005085	guanyl-nucleotide exchange factor activity	116	0	0.1	1	1	1	0.15002	0.15002	0.30722
	GO:0046903	secretion	474	0	0.48	1	1	1	0.01926	0.033	0.43782			GO:0043232	intracellular non-membrane-bounded organelle	1769	4	3.15	0.388	0.388	1	2.2e-06	0.02848	0.84128			GO:0015075	ion transmembrane transporter activity	442	1	0.37	0.31493	0.31493	1	0.05214	0.15172	0.38724
	GO:0038034	signal transduction in absence of ligand	49	0	0.05	1	1	1	0.03304	0.03304	1			GO:0016324	apical plasma membrane	135	0	0.24	1	1	1	0.02908	0.02908	0.02908			GO:0046873	metal ion transmembrane transporter activity	254	1	0.21	0.19334	0.19334	1	0.1569	0.1569	0.76845
	GO:0097192	extrinsic apoptotic signaling pathway in absence of ligand	49	0	0.05	1	1	1	0.03304	0.03304	0.09709			GO:0016528	sarcoplasm	27	0	0.05	1	1	1	0.03092	0.03092	0.53171			GO:0051019	mitogen-activated protein kinase binding	11	0	0.01	1	1	1	0.15774	0.15774	0.15774
	GO:0044264	cellular polysaccharide metabolic process	92	0	0.09	1	1	1	0.0331	0.0331	0.94682			GO:0031301	integral component of organelle membrane	118	0	0.21	1	1	1	0.03153	0.03153	0.48979			GO:0005506	iron ion binding	71	0	0.06	1	1	1	0.15939	0.15939	0.15939
	GO:0031016	pancreas development	50	0	0.05	1	1	1	0.03313	0.03313	0.20538			GO:0031234	extrinsic component of cytoplasmic side of plasma membrane	30	0	0.05	1	1	1	0.03219	0.03219	0.1847			GO:0001883	purine nucleoside binding	1143	1	0.95	0.64065	0.64065	1	0.00251	0.15977	0.98537
	GO:1900180	regulation of protein localization to nucleus	94	0	0.09	1	1	1	0.03779	0.03313	0.57387			GO:0000323	lytic vacuole	246	0	0.44	1	1	1	0.03275	0.03275	1			GO:0033218	amide binding	94	0	0.08	1	1	1	0.16018	0.16018	0.78559
	GO:0034146	toll-like receptor 5 signaling pathway	43	0	0.04	1	1	1	0.03324	0.03324	0.03324			GO:0005764	lysosome	246	0	0.44	1	1	1	0.03275	0.03275	0.00192			GO:0015485	cholesterol binding	18	0	0.01	1	1	1	0.16203	0.16203	0.16203
	GO:0033554	cellular response to stress	809	0	0.81	1	1	1	0.00391	0.03358	0.23733			GO:0030529	ribonucleoprotein complex	327	0	0.58	1	1	1	0.0059	0.03457	0.18816			GO:0022892	substrate-specific transporter activity	545	2	0.45	0.07089	0.07089	1	0.0582	0.16495	0.74195
	GO:0007077	mitotic nuclear envelope disassembly	26	0	0.03	1	1	1	0.03379	0.03379	0.03379			GO:0044444	cytoplasmic part	3896	9	6.93	0.207	0.207	1	2.3e-10	0.0359	0.92256			GO:0032947	protein complex scaffold	28	0	0.02	1	1	1	0.16546	0.16546	0.2881
	GO:0051147	regulation of muscle cell differentiation	78	0	0.08	1	1	1	0.03387	0.03387	0.69073			GO:0000795	synaptonemal complex	13	0	0.02	1	1	1	0.03677	0.03677	0.03677			GO:0071837	HMG box domain binding	12	0	0.01	1	1	1	0.16606	0.16606	0.16606
	GO:0001676	long-chain fatty acid metabolic process	44	0	0.04	1	1	1	0.03391	0.03391	0.31074			GO:0031967	organelle envelope	445	0	0.79	1	1	1	0.00311	0.03725	1			GO:0004697	protein kinase C activity	11	0	0.01	1	1	1	0.16658	0.16658	0.16658
	GO:0009146	purine nucleoside triphosphate catabolic process	359	1	0.36	0.3082	0.3082	1	0.03408	0.03408	0.99362			GO:0042995	cell projection	798	2	1.42	0.422	0.422	1	0.02217	0.03805	0.7194			GO:0001104	RNA polymerase II transcription cofactor activity	44	0	0.04	1	1	1	0.02155	0.16946	0.08075
	GO:0031123	RNA 3'-end processing	67	0	0.07	1	1	1	0.03415	0.03415	0.34523			GO:0031982	vesicle	627	0	1.11	1	1	1	0.03834	0.03834	0.02787			GO:0001191	RNA polymerase II transcription factor binding transcription factor activity involved in negative re...	19	0	0.02	1	1	1	0.17005	0.17005	0.42003
	GO:0009166	nucleotide catabolic process	409	1	0.41	0.3437	0.3437	1	0.0342	0.0342	0.22477			GO:1990234	transferase complex	201	0	0.36	1	1	1	0.04017	0.04017	0.40136			GO:0008270	zinc ion binding	696	0	0.58	1	1	1	0.17161	0.17161	0.17161
	GO:0080134	regulation of response to stress	460	1	0.46	0.3782	0.3782	1	0.03529	0.03529	1			GO:0000792	heterochromatin	37	0	0.07	1	1	1	0.04142	0.04142	0.25147			GO:0003755	peptidyl-prolyl cis-trans isomerase activity	18	0	0.01	1	1	1	0.17587	0.17587	0.17587
	GO:0032092	positive regulation of protein binding	30	0	0.03	1	1	1	0.03534	0.03534	0.03534			GO:0005856	cytoskeleton	993	4	1.77	0.09	0.09	0.319	3e-05	0.04151	0.00802			GO:0015297	antiporter activity	41	0	0.03	1	1	1	0.17711	0.17711	0.10911
	GO:1901657	glycosyl compound metabolic process	482	1	0.48	0.3926	0.3926	1	0.03546	0.03546	0.7035			GO:0032588	trans-Golgi network membrane	18	0	0.03	1	1	1	0.04425	0.04425	0.04425			GO:0032813	tumor necrosis factor receptor superfamily binding	18	0	0.01	1	1	1	0.17754	0.17754	0.82379
	GO:0007520	myoblast fusion	13	0	0.01	1	1	1	0.03547	0.03547	0.03547			GO:0044438	microbody part	52	0	0.09	1	1	1	0.04427	0.04427	1			GO:0005540	hyaluronic acid binding	15	0	0.01	1	1	1	0.17912	0.17912	0.17912
	GO:0044786	cell cycle DNA replication	24	0	0.02	1	1	1	0.03559	0.03559	0.42203			GO:0044439	peroxisomal part	52	0	0.09	1	1	1	0.04427	0.04427	1			GO:0016835	carbon-oxygen lyase activity	39	0	0.03	1	1	1	0.17955	0.17955	0.65345
	GO:0006184	GTP catabolic process	307	1	0.31	0.2695	0.2695	0.269	0.03561	0.03561	0.01662			GO:0032838	cell projection cytoplasm	39	1	0.07	0.067	0.067	1	0.04481	0.04481	0.5386			GO:0004712	protein serine/threonine/tyrosine kinase activity	27	0	0.02	1	1	1	0.00235	0.17962	0.17962
	GO:0046661	male sex differentiation	76	1	0.08	0.0737	0.0737	1	0.03569	0.03569	0.10213			GO:0098589	membrane region	678	0	1.21	1	1	1	0.0451	0.0451	1			GO:0038024	cargo receptor activity	36	2	0.03	0.00037	0.00037	0.00643	0.18239	0.18239	0.09171
	GO:0032940	secretion by cell	411	0	0.41	1	1	1	0.01819	0.03594	0.08938			GO:0031975	envelope	449	0	0.8	1	1	1	0.00385	0.04642	0.7417			GO:0042578	phosphoric ester hydrolase activity	224	0	0.19	1	1	1	0.18243	0.18243	0.997
	GO:0005976	polysaccharide metabolic process	100	0	0.1	1	1	1	0.03636	0.03636	0.86384			GO:0005730	nucleolus	367	0	0.65	1	1	1	0.04661	0.04661	0.12028			GO:0004721	phosphoprotein phosphatase activity	101	0	0.08	1	1	1	0.18436	0.18436	0.82383
	GO:0048821	erythrocyte development	14	0	0.01	1	1	1	0.03637	0.03637	0.03637			GO:0031227	intrinsic component of endoplasmic reticulum membrane	60	0	0.11	1	1	1	0.04743	0.04743	0.40557			GO:0001228	RNA polymerase II transcription regulatory region sequence-specific DNA binding transcription factor...	59	0	0.05	1	1	1	0.18653	0.18653	0.24084
	GO:0042991	transcription factor import into nucleus	46	0	0.05	1	1	1	0.03643	0.03643	0.68905			GO:0042175	nuclear outer membrane-endoplasmic reticulum membrane network	451	0	0.8	1	1	1	0.04749	0.04749	0.50773			GO:0048306	calcium-dependent protein binding	20	0	0.02	1	1	1	0.18811	0.18811	0.18811
	GO:0039528	cytoplasmic pattern recognition receptor signaling pathway in response to virus	10	0	0.01	1	1	1	0.03647	0.03647	0.03647			GO:0000151	ubiquitin ligase complex	113	0	0.2	1	1	1	0.04831	0.04831	0.05816			GO:0005178	integrin binding	55	0	0.05	1	1	1	0.18908	0.18908	0.18908
	GO:0031503	protein complex localization	30	0	0.03	1	1	1	0.03649	0.03649	0.12326			GO:0044432	endoplasmic reticulum part	524	1	0.93	0.618	0.618	1	0.05136	0.05136	0.15813			GO:0050660	flavin adenine dinucleotide binding	56	0	0.05	1	1	1	0.18967	0.18967	0.18967
	GO:0070670	response to interleukin-4	16	0	0.02	1	1	1	0.03653	0.03653	1			GO:0000922	spindle pole	71	0	0.13	1	1	1	0.05235	0.05235	0.05235			GO:0005100	Rho GTPase activator activity	26	0	0.02	1	1	1	0.19097	0.19097	0.29834
	GO:0071353	cellular response to interleukin-4	16	0	0.02	1	1	1	0.03653	0.03653	0.03653			GO:0005720	nuclear heterochromatin	18	0	0.03	1	1	1	0.0532	0.0532	0.0532			GO:0030169	low-density lipoprotein particle binding	11	0	0.01	1	1	1	0.19221	0.19221	0.19221
	GO:0002460	adaptive immune response based on somatic recombination of immune receptors built from immunoglobuli...	77	0	0.08	1	1	1	0.03674	0.03674	0.59345			GO:0005930	axoneme	31	1	0.06	0.054	0.054	1	0.0542	0.0542	0.0135			GO:0042162	telomeric DNA binding	10	0	0.01	1	1	1	0.19395	0.19395	0.19395
	GO:0042359	vitamin D metabolic process	13	0	0.01	1	1	1	0.03676	0.03676	0.03676			GO:0097014	ciliary cytoplasm	31	1	0.06	0.054	0.054	1	0.0542	0.0542	1			GO:0005089	Rho guanyl-nucleotide exchange factor activity	48	0	0.04	1	1	1	0.19401	0.19401	0.19401
	GO:0043901	negative regulation of multi-organism process	23	0	0.02	1	1	1	0.03678	0.03678	0.13143			GO:0016282	eukaryotic 43S preinitiation complex	12	0	0.02	1	1	1	0.05452	0.05452	0.05452			GO:0009055	electron carrier activity	39	0	0.03	1	1	1	0.19441	0.19441	0.19441
	GO:0045137	development of primary sexual characteristics	131	1	0.13	0.1241	0.1241	1	0.0368	0.0368	1			GO:0070993	translation preinitiation complex	12	0	0.02	1	1	1	0.05452	0.05452	1			GO:0017134	fibroblast growth factor binding	13	0	0.01	1	1	1	0.19652	0.19652	0.19652
	GO:0002285	lymphocyte activation involved in immune response	49	0	0.05	1	1	1	0.03698	0.03698	0.80394			GO:0005635	nuclear envelope	186	0	0.33	1	1	1	0.00035	0.05806	0.0867			GO:0022890	inorganic cation transmembrane transporter activity	282	1	0.23	0.21254	0.21254	1	0.19734	0.19734	1
	GO:0045622	regulation of T-helper cell differentiation	13	0	0.01	1	1	1	0.03717	0.03717	0.03717			GO:0044433	cytoplasmic vesicle part	280	0	0.5	1	1	1	0.05907	0.05907	0.25617			GO:0048029	monosaccharide binding	42	0	0.03	1	1	1	0.19957	0.19957	0.40401
	GO:0051817	modification of morphology or physiology of other organism involved in symbiotic interaction	210	0	0.21	1	1	1	0.03723	0.03723	1			GO:0005681	spliceosomal complex	101	0	0.18	1	1	1	0.00071	0.05964	0.01967			GO:0033613	activating transcription factor binding	41	0	0.03	1	1	1	0.20086	0.20086	0.12619
	GO:0009743	response to carbohydrate	92	0	0.09	1	1	1	0.0375	0.0375	0.99972			GO:0031300	intrinsic component of organelle membrane	126	0	0.22	1	1	1	0.06006	0.06006	0.39585			GO:0016645	oxidoreductase activity, acting on the CH-NH group of donors	23	0	0.02	1	1	1	0.20785	0.20785	0.46816
	GO:0006405	RNA export from nucleus	50	0	0.05	1	1	1	0.03768	0.03768	0.90168			GO:0005871	kinesin complex	34	0	0.06	1	1	1	0.0607	0.0607	0.0607			GO:0042974	retinoic acid receptor binding	10	0	0.01	1	1	1	0.20804	0.20804	0.20804
	GO:0043537	negative regulation of blood vessel endothelial cell migration	14	0	0.01	1	1	1	0.03771	0.03771	0.03771			GO:0005923	tight junction	59	0	0.1	1	1	1	0.06649	0.06649	0.06649			GO:0031683	G-protein beta/gamma-subunit complex binding	27	0	0.02	1	1	1	0.20851	0.20851	0.20851
	GO:0007566	embryo implantation	24	0	0.02	1	1	1	0.03785	0.03785	0.03785			GO:0070160	occluding junction	59	0	0.1	1	1	1	0.06649	0.06649	1			GO:0003682	chromatin binding	242	0	0.2	1	1	1	0.20918	0.20918	0.22746
	GO:1901699	cellular response to nitrogen compound	294	0	0.29	1	1	1	0.0382	0.0382	0.57312			GO:0016592	mediator complex	20	0	0.04	1	1	1	0.06786	0.06786	0.06786			GO:0043621	protein self-association	19	0	0.02	1	1	1	0.20922	0.20922	0.20922
	GO:0009891	positive regulation of biosynthetic process	809	0	0.81	1	1	1	0.00053	0.03833	1			GO:0009295	nucleoid	25	0	0.04	1	1	1	0.06918	0.06918	0.27051			GO:0019888	protein phosphatase regulator activity	28	0	0.02	1	1	1	0.20998	0.20998	0.54446
	GO:0031099	regeneration	71	0	0.07	1	1	1	0.03835	0.03835	1			GO:0031090	organelle membrane	1451	0	2.58	1	1	1	0.00543	0.0699	0.0758			GO:0016796	exonuclease activity, active with either ribo- or deoxyribonucleic acids and producing 5'-phosphomon...	25	0	0.02	1	1	1	0.21226	0.21226	0.96155
	GO:0051188	cofactor biosynthetic process	101	0	0.1	1	1	1	0.01041	0.03835	0.98371			GO:1902554	serine/threonine protein kinase complex	25	0	0.04	1	1	1	0.0735	0.0735	0.0735			GO:0051213	dioxygenase activity	43	0	0.04	1	1	1	0.21241	0.21241	0.26888
	GO:0009144	purine nucleoside triphosphate metabolic process	391	1	0.39	0.3311	0.3311	1	0.03844	0.03844	0.8567			GO:0005770	late endosome	90	0	0.16	1	1	1	0.07847	0.07847	0.29425			GO:0030506	ankyrin binding	13	0	0.01	1	1	1	0.21249	0.21249	0.21249
	GO:0080135	regulation of cellular response to stress	220	0	0.22	1	1	1	0.03849	0.03849	0.04137			GO:0019013	viral nucleocapsid	11	0	0.02	1	1	1	0.08063	0.08063	0.08063			GO:0005507	copper ion binding	31	0	0.03	1	1	1	0.21254	0.21254	0.21254
	GO:0007179	transforming growth factor beta receptor signaling pathway	97	0	0.1	1	1	1	0.03857	0.03857	0.0411			GO:0031901	early endosome membrane	48	0	0.09	1	1	1	0.0846	0.0846	0.0846			GO:0005126	cytokine receptor binding	75	0	0.06	1	1	1	0.2147	0.2147	0.80912
	GO:0003197	endocardial cushion development	20	0	0.02	1	1	1	0.03864	0.03864	0.06056			GO:0005643	nuclear pore	33	0	0.06	1	1	1	0.08462	0.08462	0.08462			GO:0004871	signal transducer activity	697	0	0.58	1	1	1	0.21574	0.21574	0.01865
	GO:0086001	cardiac muscle cell action potential	13	0	0.01	1	1	1	0.03874	0.03874	0.36198			GO:0031988	membrane-bounded vesicle	573	0	1.02	1	1	1	0.08504	0.08504	0.34646			GO:0060089	molecular transducer activity	697	0	0.58	1	1	1	0.21574	0.21574	1
	GO:0000289	nuclear-transcribed mRNA poly(A) tail shortening	21	0	0.02	1	1	1	0.03876	0.03876	0.03876			GO:0031201	SNARE complex	18	0	0.03	1	1	1	0.08643	0.08643	0.08643			GO:0016853	isomerase activity	93	0	0.08	1	1	1	0.21586	0.21586	0.24099
	GO:0006195	purine nucleotide catabolic process	398	1	0.4	0.336	0.336	1	0.03906	0.03906	0.2197			GO:0005782	peroxisomal matrix	25	0	0.04	1	1	1	0.08921	0.08921	0.08921			GO:0008094	DNA-dependent ATPase activity	43	0	0.04	1	1	1	0.21686	0.21686	0.10931
	GO:0045191	regulation of isotype switching	10	0	0.01	1	1	1	0.03923	0.03923	0.03923			GO:0031907	microbody lumen	25	0	0.04	1	1	1	0.08921	0.08921	1			GO:0017136	NAD-dependent histone deacetylase activity	12	0	0.01	1	1	1	0.21713	0.21713	0.97319
	GO:0045910	negative regulation of DNA recombination	10	0	0.01	1	1	1	0.03923	0.03923	0.03923			GO:0031974	membrane-enclosed lumen	1612	2	2.87	0.811	0.811	1	2.3e-11	0.09014	1			GO:0004298	threonine-type endopeptidase activity	15	0	0.01	1	1	1	0.21859	0.21859	0.21859
	GO:0034162	toll-like receptor 9 signaling pathway	46	0	0.05	1	1	1	0.03946	0.03946	0.03946			GO:0044454	nuclear chromosome part	156	0	0.28	1	1	1	0.09018	0.09018	0.84639			GO:0070003	threonine-type peptidase activity	15	0	0.01	1	1	1	0.21859	0.21859	1
	GO:0017038	protein import	161	0	0.16	1	1	1	0.04571	0.03968	1			GO:0019897	extrinsic component of plasma membrane	47	0	0.08	1	1	1	0.09043	0.09043	0.56717			GO:0015078	hydrogen ion transmembrane transporter activity	40	0	0.03	1	1	1	0.21884	0.21884	0.17486
	GO:0006706	steroid catabolic process	13	0	0.01	1	1	1	0.03973	0.03973	0.03973			GO:0000228	nuclear chromosome	181	0	0.32	1	1	1	0.09087	0.09087	0.49133			GO:0002039	p53 binding	35	0	0.03	1	1	1	0.21928	0.21928	0.21928
	GO:0006950	response to stress	1671	2	1.68	0.524	0.524	1	0.00029	0.03982	0.57783			GO:0030055	cell-substrate junction	92	0	0.16	1	1	1	0.09134	0.09134	0.03779			GO:0008408	3'-5' exonuclease activity	29	0	0.02	1	1	1	0.21982	0.21982	0.33499
	GO:0031124	mRNA 3'-end processing	57	0	0.06	1	1	1	0.03983	0.03983	0.4916			GO:0030659	cytoplasmic vesicle membrane	238	0	0.42	1	1	1	0.09141	0.09141	0.70545			GO:0005048	signal sequence binding	12	0	0.01	1	1	1	0.22218	0.22218	0.22218
	GO:0003205	cardiac chamber development	73	0	0.07	1	1	1	0.03991	0.03991	0.40913			GO:0000776	kinetochore	51	0	0.09	1	1	1	0.09475	0.09475	0.05693			GO:0004715	non-membrane spanning protein tyrosine kinase activity	29	0	0.02	1	1	1	0.22413	0.22413	0.22413
	GO:0006402	mRNA catabolic process	81	0	0.08	1	1	1	0.03998	0.03998	0.25202			GO:0071944	cell periphery	2215	3	3.94	0.796	0.796	1	0.06394	0.09509	0.93768			GO:0008022	protein C-terminus binding	105	0	0.09	1	1	1	0.22494	0.22494	0.22494
	GO:0009119	ribonucleoside metabolic process	450	1	0.45	0.3716	0.3716	1	0.04003	0.04003	1			GO:0031981	nuclear lumen	1222	1	2.17	0.905	0.905	1	2.6e-07	0.09598	0.78529			GO:0009975	cyclase activity	20	0	0.02	1	1	1	0.22539	0.22539	0.34182
	GO:0022618	ribonucleoprotein complex assembly	75	0	0.08	1	1	1	0.04006	0.04006	0.10197			GO:0005789	endoplasmic reticulum membrane	438	0	0.78	1	1	1	0.09632	0.09632	0.27681			GO:0003684	damaged DNA binding	32	0	0.03	1	1	1	0.23308	0.23308	0.23308
	GO:0051653	spindle localization	19	0	0.02	1	1	1	0.04009	0.04009	0.22083			GO:0005743	mitochondrial inner membrane	169	0	0.3	1	1	1	0.09759	0.09759	0.15749			GO:1901681	sulfur compound binding	93	1	0.08	0.07495	0.07495	1	0.23316	0.23316	0.94163
	GO:0061025	membrane fusion	58	0	0.06	1	1	1	0.04015	0.04015	0.16784			GO:0042645	mitochondrial nucleoid	24	0	0.04	1	1	1	0.09914	0.09914	0.09914			GO:0032182	small conjugating protein binding	45	0	0.04	1	1	1	0.23464	0.23464	0.20704
	GO:0051186	cofactor metabolic process	180	0	0.18	1	1	1	0.01277	0.04021	0.79781			GO:0044421	extracellular region part	554	3	0.99	0.071	0.071	0.07	0.09964	0.09964	0.19116			GO:0000978	RNA polymerase II core promoter proximal region sequence-specific DNA binding	24	0	0.02	1	1	1	0.23887	0.23887	0.23887
	GO:0060441	epithelial tube branching involved in lung morphogenesis	22	0	0.02	1	1	1	0.04029	0.04029	0.04029			GO:0001750	photoreceptor outer segment	33	0	0.06	1	1	1	0.10005	0.10005	0.14694			GO:0016709	oxidoreductase activity, acting on paired donors, with incorporation or reduction of molecular oxyge...	21	0	0.02	1	1	1	0.24082	0.24082	0.24082
	GO:0035411	catenin import into nucleus	18	0	0.02	1	1	1	0.04031	0.04031	0.51213			GO:0048471	perinuclear region of cytoplasm	293	1	0.52	0.412	0.412	0.412	0.10072	0.10072	0.10072			GO:0043560	insulin receptor substrate binding	13	0	0.01	1	1	1	0.24378	0.24378	0.24378
	GO:0055088	lipid homeostasis	45	0	0.05	1	1	1	0.0405	0.0405	0.18062			GO:0033017	sarcoplasmic reticulum membrane	16	0	0.03	1	1	1	0.10399	0.10399	0.10399			GO:0043548	phosphatidylinositol 3-kinase binding	18	0	0.01	1	1	1	0.2449	0.2449	0.2449
	GO:0007178	transmembrane receptor protein serine/threonine kinase signaling pathway	152	0	0.15	1	1	1	0.04073	0.04073	0.9142			GO:0030990	intraciliary transport particle	10	0	0.02	1	1	1	0.1045	0.1045	0.1045			GO:1901265	nucleoside phosphate binding	1469	1	1.22	0.73948	0.73948	1	2e-05	0.2458	1
	GO:0051726	regulation of cell cycle	449	0	0.45	1	1	1	0.02136	0.04106	0.44643			GO:0044424	intracellular part	6740	11	11.98	0.833	0.833	1	1.1e-10	0.10519	0.81518			GO:0015175	neutral amino acid transmembrane transporter activity	16	0	0.01	1	1	1	0.24889	0.24889	0.24889
	GO:0042446	hormone biosynthetic process	28	0	0.03	1	1	1	0.04121	0.04121	0.04945			GO:0005778	peroxisomal membrane	35	0	0.06	1	1	1	0.10753	0.10753	0.10753			GO:0005548	phospholipid transporter activity	17	0	0.01	1	1	1	0.24936	0.24936	0.24936
	GO:0048523	negative regulation of cellular process	1794	4	1.8	0.0818	0.0818	1	0.00715	0.04121	0.30639			GO:0031903	microbody membrane	35	0	0.06	1	1	1	0.10753	0.10753	1			GO:0005070	SH3/SH2 adaptor activity	30	0	0.02	1	1	1	0.25014	0.25014	0.25014
	GO:0060349	bone morphogenesis	47	0	0.05	1	1	1	0.0414	0.0414	0.10947			GO:0005834	heterotrimeric G-protein complex	17	0	0.03	1	1	1	0.10994	0.10994	0.10994			GO:0045296	cadherin binding	15	0	0.01	1	1	1	0.25038	0.25038	0.25038
	GO:1901292	nucleoside phosphate catabolic process	412	1	0.41	0.3458	0.3458	1	0.04176	0.04176	0.17025			GO:0019866	organelle inner membrane	184	0	0.33	1	1	1	0.11015	0.11015	1			GO:0008186	RNA-dependent ATPase activity	17	0	0.01	1	1	1	0.25145	0.25145	0.24416
	GO:0010464	regulation of mesenchymal cell proliferation	26	0	0.03	1	1	1	0.04179	0.04179	0.35638			GO:0005815	microtubule organizing center	295	2	0.52	0.095	0.095	1	0.00206	0.11041	0.13068			GO:0015093	ferrous iron transmembrane transporter activity	14	0	0.01	1	1	1	0.25357	0.25357	0.25357
	GO:0002753	cytoplasmic pattern recognition receptor signaling pathway	24	0	0.02	1	1	1	0.04196	0.04196	1			GO:0005886	plasma membrane	2163	3	3.85	0.781	0.781	1	0.07499	0.11088	0.09457			GO:0043565	sequence-specific DNA binding	429	1	0.36	0.30706	0.30706	0.30706	0.25374	0.25374	0.89605
	GO:0019217	regulation of fatty acid metabolic process	45	0	0.05	1	1	1	0.04202	0.04202	0.34203			GO:0012506	vesicle membrane	245	0	0.44	1	1	1	0.11244	0.11244	0.70874			GO:0004872	receptor activity	585	2	0.49	0.08037	1	1	0.25517	0.25517	0.00239
	GO:0070887	cellular response to chemical stimulus	1127	1	1.13	0.7044	0.7044	1	0.00015	0.04206	0.93496			GO:0005719	nuclear euchromatin	11	0	0.02	1	1	1	0.11464	0.11464	0.11464			GO:0045182	translation regulator activity	12	0	0.01	1	1	1	0.25548	0.25548	0.25548
	GO:0060485	mesenchyme development	112	0	0.11	1	1	1	0.00667	0.04213	0.18273			GO:0043229	intracellular organelle	5875	10	10.45	0.711	0.711	1	6.4e-10	0.11584	0.88808			GO:0008028	monocarboxylic acid transmembrane transporter activity	19	1	0.02	0.01572	0.01572	0.01572	0.25601	0.25601	0.25601
	GO:0072350	tricarboxylic acid metabolic process	10	0	0.01	1	1	1	0.04243	0.04243	0.04243			GO:0043233	organelle lumen	1594	2	2.83	0.806	0.806	1	3e-11	0.11657	1			GO:0016740	transferase activity	1111	0	0.93	1	1	1	0.17905	0.25683	0.98841
	GO:0043065	positive regulation of apoptotic process	226	0	0.23	1	1	1	0.04266	0.04266	0.05095			GO:0017053	transcriptional repressor complex	48	0	0.09	1	1	1	0.12005	0.12005	0.12712			GO:0016812	hydrolase activity, acting on carbon-nitrogen (but not peptide) bonds, in cyclic amides	10	0	0.01	1	1	1	0.25804	0.25804	0.25804
	GO:0002381	immunoglobulin production involved in immunoglobulin mediated immune response	21	0	0.02	1	1	1	0.04279	0.04279	0.63223			GO:0033290	eukaryotic 48S preinitiation complex	11	0	0.02	1	1	1	0.12034	0.12034	0.12034			GO:0003725	double-stranded RNA binding	35	1	0.03	0.02879	0.02879	0.02879	0.25963	0.25963	0.25963
	GO:0006152	purine nucleoside catabolic process	367	1	0.37	0.314	0.314	1	0.04341	0.04341	1			GO:0044455	mitochondrial membrane part	48	0	0.09	1	1	1	0.12303	0.12303	0.60118			GO:0015103	inorganic anion transmembrane transporter activity	66	0	0.05	1	1	1	0.26334	0.26334	0.50203
	GO:0046130	purine ribonucleoside catabolic process	367	1	0.37	0.314	0.314	1	0.04341	0.04341	0.77351			GO:0031410	cytoplasmic vesicle	575	0	1.02	1	1	1	0.12377	0.12377	0.26951			GO:0046915	transition metal ion transmembrane transporter activity	31	0	0.03	1	1	1	0.26536	0.26536	0.67858
	GO:0072330	monocarboxylic acid biosynthetic process	116	0	0.12	1	1	1	0.0435	0.0435	0.18729			GO:0000313	organellar ribosome	15	0	0.03	1	1	1	0.12609	0.12609	1			GO:0008237	metallopeptidase activity	109	0	0.09	1	1	1	0.26786	0.26786	0.98096
	GO:0000288	nuclear-transcribed mRNA catabolic process, deadenylation-dependent decay	35	0	0.04	1	1	1	0.04351	0.04351	0.95076			GO:0005761	mitochondrial ribosome	15	0	0.03	1	1	1	0.12609	0.12609	0.12609			GO:0043175	RNA polymerase core enzyme binding	10	0	0.01	1	1	1	0.26918	0.26918	0.26918
	GO:0051648	vesicle localization	103	0	0.1	1	1	1	0.04354	0.04354	0.59383			GO:0045120	pronucleus	10	0	0.02	1	1	1	0.12691	0.12691	0.12691			GO:0015662	ATPase activity, coupled to transmembrane movement of ions, phosphorylative mechanism	22	0	0.02	1	1	1	0.2703	0.2703	0.2703
	GO:0010941	regulation of cell death	741	1	0.74	0.5416	0.5416	1	0.04359	0.04359	0.93586			GO:0030054	cell junction	483	1	0.86	0.587	0.587	1	0.12823	0.12823	0.65197			GO:0051087	chaperone binding	28	0	0.02	1	1	1	0.27145	0.27145	0.27145
	GO:0034381	plasma lipoprotein particle clearance	18	1	0.02	0.0179	0.0179	0.018	0.04411	0.04411	0.04411			GO:0016607	nuclear speck	107	0	0.19	1	1	1	0.13136	0.13136	0.13136			GO:0009881	photoreceptor activity	10	0	0.01	1	1	1	0.27374	0.27374	0.27374
	GO:0030397	membrane disassembly	28	0	0.03	1	1	1	0.0442	0.0442	1			GO:0005938	cell cortex	126	0	0.22	1	1	1	0.13154	0.13154	0.1593			GO:0070888	E-box binding	17	0	0.01	1	1	1	0.27443	0.27443	0.27443
	GO:0051081	nuclear envelope disassembly	28	0	0.03	1	1	1	0.0442	0.0442	0.40201			GO:0035145	exon-exon junction complex	11	0	0.02	1	1	1	0.13184	0.13184	0.13184			GO:0052866	phosphatidylinositol phosphate phosphatase activity	12	0	0.01	1	1	1	0.28076	0.28076	0.28076
	GO:0045165	cell fate commitment	155	0	0.16	1	1	1	0.0443	0.0443	0.17577			GO:0005615	extracellular space	370	1	0.66	0.49	0.49	0.49	0.13238	0.13238	0.16018			GO:0005385	zinc ion transmembrane transporter activity	13	0	0.01	1	1	1	0.28098	0.28098	0.28098
	GO:0046822	regulation of nucleocytoplasmic transport	110	0	0.11	1	1	1	0.0479	0.04432	0.30763			GO:0035098	ESC/E(Z) complex	11	0	0.02	1	1	1	0.13249	0.13249	0.13249			GO:0003899	DNA-directed RNA polymerase activity	20	0	0.02	1	1	1	0.28162	0.28162	0.28162
	GO:0060479	lung cell differentiation	19	0	0.02	1	1	1	0.04438	0.04438	0.89062			GO:0000791	euchromatin	13	0	0.02	1	1	1	0.13249	0.13249	0.73754			GO:0034062	RNA polymerase activity	20	0	0.02	1	1	1	0.28162	0.28162	1
	GO:0009154	purine ribonucleotide catabolic process	377	1	0.38	0.3211	0.3211	1	0.0445	0.0445	0.63415			GO:0012505	endomembrane system	1791	3	3.18	0.647	0.647	0.614	0.00283	0.13349	0.57382			GO:0016877	ligase activity, forming carbon-sulfur bonds	16	0	0.01	1	1	1	0.2817	0.2817	0.2817
	GO:2000177	regulation of neural precursor cell proliferation	39	0	0.04	1	1	1	0.04457	0.04457	0.12467			GO:0070161	anchoring junction	141	0	0.25	1	1	1	0.13406	0.13406	1			GO:0008324	cation transmembrane transporter activity	344	1	0.29	0.25368	0.25368	1	0.12142	0.28324	0.44728
	GO:0016925	protein sumoylation	18	0	0.02	1	1	1	0.04458	0.04458	0.04458			GO:0005929	cilium	187	1	0.33	0.286	0.286	1	0.13531	0.13531	0.45755			GO:0019904	protein domain specific binding	343	0	0.29	1	1	1	0.28383	0.28383	0.06639
	GO:0016445	somatic diversification of immunoglobulins	26	0	0.03	1	1	1	0.045	0.045	0.84583			GO:0072372	primary cilium	73	0	0.13	1	1	1	0.13634	0.13634	0.26749			GO:0097110	scaffold protein binding	15	0	0.01	1	1	1	0.28389	0.28389	0.28389
	GO:0044003	modification by symbiont of host morphology or physiology	203	0	0.2	1	1	1	0.04527	0.04527	0.95405			GO:0005788	endoplasmic reticulum lumen	99	1	0.18	0.162	0.162	0.162	0.14575	0.14575	0.14575			GO:0030675	Rac GTPase activator activity	10	0	0.01	1	1	1	0.29284	0.29284	0.29284
	GO:0016573	histone acetylation	78	0	0.08	1	1	1	0.04534	0.04534	0.01283			GO:0016605	PML body	48	1	0.09	0.082	0.082	0.082	0.14726	0.14726	0.14726			GO:0004527	exonuclease activity	46	0	0.04	1	1	1	0.29465	0.29465	0.85981
	GO:0018393	internal peptidyl-lysine acetylation	78	0	0.08	1	1	1	0.04534	0.04534	1			GO:0030670	phagocytic vesicle membrane	27	0	0.05	1	1	1	0.14892	0.14892	0.14892			GO:0042393	histone binding	68	0	0.06	1	1	1	0.29533	0.29533	0.32527
	GO:0006885	regulation of pH	34	0	0.03	1	1	1	0.04563	0.04563	0.07251			GO:0030139	endocytic vesicle	94	0	0.17	1	1	1	0.14928	0.14928	0.52394			GO:0017124	SH3 domain binding	74	0	0.06	1	1	1	0.29574	0.29574	0.29574
	GO:0001756	somitogenesis	39	0	0.04	1	1	1	0.04563	0.04563	0.04563			GO:0010494	cytoplasmic stress granule	25	0	0.04	1	1	1	0.14931	0.14931	0.14931			GO:0016866	intramolecular transferase activity	24	0	0.02	1	1	1	0.29859	0.29859	0.38579
	GO:0043009	chordate embryonic development	380	1	0.38	0.3233	0.3233	1	0.04583	0.04583	0.03029			GO:0000346	transcription export complex	11	0	0.02	1	1	1	0.15141	0.15141	0.15141			GO:0019199	transmembrane receptor protein kinase activity	50	0	0.04	1	1	1	0.29884	0.29884	0.26216
	GO:1901655	cellular response to ketone	18	0	0.02	1	1	1	0.04598	0.04598	0.04598			GO:0043226	organelle	5957	10	10.59	0.74	0.74	1	9.3e-10	0.15204	1			GO:0005381	iron ion transmembrane transporter activity	16	0	0.01	1	1	1	0.29992	0.29992	0.48302
	GO:0042454	ribonucleoside catabolic process	369	1	0.37	0.3154	0.3154	1	0.04602	0.04602	0.94473			GO:0005912	adherens junction	134	0	0.24	1	1	1	0.1527	0.1527	0.26307			GO:0004693	cyclin-dependent protein serine/threonine kinase activity	21	0	0.02	1	1	1	0.30023	0.30023	0.30023
	GO:0043068	positive regulation of programmed cell death	228	0	0.23	1	1	1	0.04613	0.04613	0.40172			GO:0016023	cytoplasmic membrane-bounded vesicle	535	0	0.95	1	1	1	0.15331	0.15331	0.34178			GO:0097472	cyclin-dependent protein kinase activity	21	0	0.02	1	1	1	0.30023	0.30023	1
	GO:0051716	cellular response to stimulus	3145	2	3.15	0.8875	0.8875	1	1.8e-05	0.04614	0.57696			GO:0005839	proteasome core complex	14	0	0.02	1	1	1	0.15341	0.15341	0.15341			GO:0016849	phosphorus-oxygen lyase activity	18	0	0.01	1	1	1	0.30407	0.30407	0.20063
	GO:0010257	NADH dehydrogenase complex assembly	12	0	0.01	1	1	1	0.04622	0.04622	1			GO:0031256	leading edge membrane	68	0	0.12	1	1	1	0.15772	0.15772	0.06519			GO:0001106	RNA polymerase II transcription corepressor activity	11	0	0.01	1	1	1	0.30561	0.30561	0.30561
	GO:0032981	mitochondrial respiratory chain complex I assembly	12	0	0.01	1	1	1	0.04622	0.04622	0.04622			GO:0043296	apical junction complex	75	0	0.13	1	1	1	0.16193	0.16193	0.06902			GO:0004222	metalloendopeptidase activity	62	0	0.05	1	1	1	0.30715	0.30715	0.30715
	GO:0097031	mitochondrial respiratory chain complex I biogenesis	12	0	0.01	1	1	1	0.04622	0.04622	1			GO:0046930	pore complex	38	0	0.07	1	1	1	0.16363	0.16363	0.76378			GO:0016620	oxidoreductase activity, acting on the aldehyde or oxo group of donors, NAD or NADP as acceptor	22	0	0.02	1	1	1	0.31034	0.31034	0.31034
	GO:0002449	lymphocyte mediated immunity	66	1	0.07	0.0643	0.0643	1	0.04634	0.04634	1			GO:1990204	oxidoreductase complex	27	0	0.05	1	1	1	0.16472	0.16472	0.16472			GO:0050839	cell adhesion molecule binding	39	0	0.03	1	1	1	0.31068	0.31068	0.25236
	GO:0000956	nuclear-transcribed mRNA catabolic process	76	0	0.08	1	1	1	0.04685	0.04685	0.28318			GO:0005622	intracellular	6810	11	12.11	0.854	0.854	1	4.3e-10	0.16522	0.54639			GO:0016763	transferase activity, transferring pentosyl groups	27	0	0.02	1	1	1	0.31312	0.31312	0.66255
	GO:0050801	ion homeostasis	290	0	0.29	1	1	1	0.0471	0.0471	0.48179			GO:0031966	mitochondrial membrane	255	0	0.45	1	1	1	0.1656	0.1656	0.15244			GO:0030544	Hsp70 protein binding	12	0	0.01	1	1	1	0.31872	0.31872	0.31872
	GO:0043085	positive regulation of catalytic activity	592	0	0.59	1	1	1	0.02508	0.04744	0.61481			GO:0098590	plasma membrane region	240	0	0.43	1	1	1	0.16635	0.16635	0.60356			GO:0005254	chloride channel activity	41	0	0.03	1	1	1	0.32096	0.32096	0.32096
	GO:0009143	nucleoside triphosphate catabolic process	361	1	0.36	0.3096	0.3096	1	0.04757	0.04757	0.99046			GO:0030662	coated vesicle membrane	91	0	0.16	1	1	1	0.16715	0.16715	1			GO:0031690	adrenergic receptor binding	11	0	0.01	1	1	1	0.32235	0.32235	0.32235
	GO:0072523	purine-containing compound catabolic process	401	1	0.4	0.3381	0.3381	1	0.04762	0.04762	0.98986			GO:0015935	small ribosomal subunit	13	0	0.02	1	1	1	0.16903	0.16903	0.16903			GO:0015299	solute:hydrogen antiporter activity	11	0	0.01	1	1	1	0.32385	0.32385	0.32385
	GO:0071902	positive regulation of protein serine/threonine kinase activity	141	0	0.14	1	1	1	0.04783	0.04783	0.16206			GO:0005876	spindle microtubule	27	0	0.05	1	1	1	0.17129	0.17129	0.17129			GO:0016646	oxidoreductase activity, acting on the CH-NH group of donors, NAD or NADP as acceptor	15	0	0.01	1	1	1	0.32553	0.32553	0.32553
	GO:0070925	organelle assembly	173	2	0.17	0.012	0.012	1	0.04783	0.04783	0.10872			GO:0044428	nuclear part	1443	1	2.57	0.94	0.94	1	5.4e-09	0.17288	0.49978			GO:0004004	ATP-dependent RNA helicase activity	16	0	0.01	1	1	1	0.3275	0.3275	0.3275
	GO:0051603	proteolysis involved in cellular protein catabolic process	304	0	0.3	1	1	1	0.00667	0.04842	0.21777			GO:0035770	ribonucleoprotein granule	55	0	0.1	1	1	1	0.17364	0.17364	0.73593			GO:0004890	GABA-A receptor activity	12	0	0.01	1	1	1	0.33179	0.33179	0.33179
	GO:0006901	vesicle coating	26	0	0.03	1	1	1	0.04861	0.04861	0.18696			GO:0035097	histone methyltransferase complex	38	0	0.07	1	1	1	0.17388	0.17388	0.37523			GO:0008601	protein phosphatase type 2A regulator activity	13	0	0.01	1	1	1	0.3343	0.3343	0.3343
	GO:0046039	GTP metabolic process	312	1	0.31	0.2733	0.2733	1	0.04861	0.04861	0.85165			GO:0034399	nuclear periphery	67	0	0.12	1	1	1	0.17764	0.17764	0.13691			GO:0036094	small molecule binding	1615	1	1.34	0.77553	0.77553	1	2.3e-06	0.33607	0.29868
	GO:0022904	respiratory electron transport chain	30	0	0.03	1	1	1	0.04863	0.04863	0.22345			GO:0005694	chromosome	359	0	0.64	1	1	1	0.00102	0.18021	0.01138			GO:0005253	anion channel activity	42	0	0.03	1	1	1	0.33787	0.33787	1
	GO:0048705	skeletal system morphogenesis	129	0	0.13	1	1	1	0.04864	0.04864	0.46869			GO:0031594	neuromuscular junction	29	0	0.05	1	1	1	0.18074	0.18074	0.18074			GO:0003714	transcription corepressor activity	116	0	0.1	1	1	1	0.33832	0.33832	0.30956
	GO:0010817	regulation of hormone levels	210	0	0.21	1	1	1	0.04868	0.04868	0.73709			GO:0015629	actin cytoskeleton	203	0	0.36	1	1	1	0.1809	0.1809	0.42355			GO:0042562	hormone binding	41	0	0.03	1	1	1	0.34393	0.34393	0.4435
	GO:0043535	regulation of blood vessel endothelial cell migration	27	0	0.03	1	1	1	0.04869	0.04869	0.65595			GO:0098588	bounding membrane of organelle	1147	0	2.04	1	1	1	0.02242	0.18337	0.7256			GO:0016747	transferase activity, transferring acyl groups other than amino-acyl groups	116	0	0.1	1	1	1	0.19704	0.34528	0.29475
	GO:0016577	histone demethylation	10	0	0.01	1	1	1	0.0487	0.0487	0.0487			GO:0048786	presynaptic active zone	10	0	0.02	1	1	1	0.18421	0.18421	0.18421			GO:0022839	ion gated channel activity	17	0	0.01	1	1	1	0.34574	0.34574	0.10593
	GO:0065003	macromolecular complex assembly	653	1	0.65	0.495	0.495	1	0.04892	0.04892	1			GO:0044437	vacuolar part	203	0	0.36	1	1	1	0.18672	0.18672	0.06008			GO:0016651	oxidoreductase activity, acting on NAD(P)H	30	0	0.02	1	1	1	0.34876	0.34876	0.24234
	GO:0002312	B cell activation involved in immune response	26	0	0.03	1	1	1	0.04901	0.04901	0.57279			GO:0031012	extracellular matrix	248	1	0.44	0.361	0.361	1	0.18717	0.18717	0.09361			GO:0046332	SMAD binding	41	0	0.03	1	1	1	0.35012	0.35012	0.30079
	GO:0034166	toll-like receptor 10 signaling pathway	42	0	0.04	1	1	1	0.04902	0.04902	0.04902			GO:0098533	ATPase dependent transmembrane transport complex	12	0	0.02	1	1	1	0.18789	0.18789	0.18789			GO:0016307	phosphatidylinositol phosphate kinase activity	14	0	0.01	1	1	1	0.35118	0.35118	0.35118
	GO:0042994	cytoplasmic sequestering of transcription factor	12	0	0.01	1	1	1	0.04907	0.04907	0.04907			GO:0000307	cyclin-dependent protein kinase holoenzyme complex	11	0	0.02	1	1	1	0.18971	0.18971	0.18971			GO:0008374	O-acyltransferase activity	27	0	0.02	1	1	1	0.35263	0.35263	0.35263
	GO:0051403	stress-activated MAPK cascade	149	0	0.15	1	1	1	0.04931	0.04931	0.3614			GO:0019012	virion	12	0	0.02	1	1	1	0.1913	0.1913	1			GO:0016887	ATPase activity	236	0	0.2	1	1	1	0.00753	0.35333	0.35333
	GO:0009409	response to cold	18	0	0.02	1	1	1	0.04996	0.04996	0.04996			GO:0019028	viral capsid	12	0	0.02	1	1	1	0.1913	0.1913	0.96235			GO:0005547	phosphatidylinositol-3,4,5-trisphosphate binding	19	0	0.02	1	1	1	0.3546	0.3546	0.3546
	GO:0019433	triglyceride catabolic process	15	0	0.02	1	1	1	0.05004	0.05004	0.05004			GO:0044423	virion part	12	0	0.02	1	1	1	0.1913	0.1913	1			GO:0030332	cyclin binding	10	0	0.01	1	1	1	0.35573	0.35573	0.35573
	GO:0016126	sterol biosynthetic process	27	0	0.03	1	1	1	0.05008	0.05008	0.36825			GO:0005740	mitochondrial envelope	267	0	0.47	1	1	1	0.19222	0.19222	0.71012			GO:0051059	NF-kappaB binding	14	0	0.01	1	1	1	0.35833	0.35833	0.35833
	GO:0031325	positive regulation of cellular metabolic process	1247	0	1.25	1	1	1	0.00185	0.05016	0.75731			GO:0030863	cortical cytoskeleton	37	0	0.07	1	1	1	0.1971	0.1971	0.48549			GO:0005245	voltage-gated calcium channel activity	19	0	0.02	1	1	1	0.36249	0.36249	0.36249
	GO:0010862	positive regulation of pathway-restricted SMAD protein phosphorylation	17	0	0.02	1	1	1	0.0502	0.0502	0.0502			GO:0030894	replisome	11	0	0.02	1	1	1	0.19741	0.19741	1			GO:0016903	oxidoreductase activity, acting on the aldehyde or oxo group of donors	30	0	0.02	1	1	1	0.36413	0.36413	0.53496
	GO:1901698	response to nitrogen compound	454	0	0.46	1	1	1	0.05059	0.05059	0.32315			GO:0043601	nuclear replisome	11	0	0.02	1	1	1	0.19741	0.19741	0.19741			GO:0005328	neurotransmitter:sodium symporter activity	13	0	0.01	1	1	1	0.36591	0.36591	0.36591
	GO:0045604	regulation of epidermal cell differentiation	17	0	0.02	1	1	1	0.05062	0.05062	0.35651			GO:0030120	vesicle coat	31	0	0.06	1	1	1	0.19927	0.19927	0.13542			GO:0008565	protein transporter activity	51	1	0.04	0.04172	0.04172	0.04172	0.36691	0.36691	0.36691
	GO:1901069	guanosine-containing compound catabolic process	309	1	0.31	0.271	0.271	1	0.05093	0.05093	0.87828			GO:0005768	endosome	345	0	0.61	1	1	1	0.00615	0.20106	0.28348			GO:0019842	vitamin binding	42	0	0.03	1	1	1	0.36824	0.36824	0.77118
	GO:0071514	genetic imprinting	13	0	0.01	1	1	1	0.05096	0.05096	0.05096			GO:0031968	organelle outer membrane	87	0	0.15	1	1	1	0.2011	0.2011	1			GO:0050661	NADP binding	30	0	0.02	1	1	1	0.37147	0.37147	0.37147
	GO:0051240	positive regulation of multicellular organismal process	300	0	0.3	1	1	1	0.05097	0.05097	0.02107			GO:0005924	cell-substrate adherens junction	87	0	0.15	1	1	1	0.20251	0.20251	0.76696			GO:0043394	proteoglycan binding	13	0	0.01	1	1	1	0.37408	0.37408	0.37408
	GO:0002294	CD4-positive, alpha-beta T cell differentiation involved in immune response	18	0	0.02	1	1	1	0.05101	0.05101	1			GO:0000159	protein phosphatase type 2A complex	14	0	0.02	1	1	1	0.20265	0.20265	0.20265			GO:0042056	chemoattractant activity	10	0	0.01	1	1	1	0.37533	0.37533	0.37533
	GO:0042093	T-helper cell differentiation	18	0	0.02	1	1	1	0.05101	0.05101	0.27561			GO:0034708	methyltransferase complex	41	0	0.07	1	1	1	0.20267	0.20267	0.75715			GO:0005272	sodium channel activity	20	0	0.02	1	1	1	0.37754	0.37754	0.24786
	GO:0042632	cholesterol homeostasis	28	0	0.03	1	1	1	0.05106	0.05106	0.05106			GO:0005868	cytoplasmic dynein complex	15	1	0.03	0.026	0.026	0.026	0.20573	0.20573	0.20573			GO:0017048	Rho GTPase binding	36	0	0.03	1	1	1	0.37877	0.37877	0.38811
	GO:0010518	positive regulation of phospholipase activity	46	0	0.05	1	1	1	0.05119	0.05119	0.1021			GO:0005746	mitochondrial respiratory chain	14	0	0.02	1	1	1	0.20868	0.20868	0.20868			GO:0001618	virus receptor activity	11	0	0.01	1	1	1	0.37996	0.37996	0.37996
	GO:0010565	regulation of cellular ketone metabolic process	106	0	0.11	1	1	1	0.0043	0.05151	0.3889			GO:0031902	late endosome membrane	45	0	0.08	1	1	1	0.20948	0.20948	0.20948			GO:0003678	DNA helicase activity	48	0	0.04	1	1	1	0.38022	0.38022	0.1401
	GO:0032410	negative regulation of transporter activity	12	0	0.01	1	1	1	0.05153	0.05153	0.27269			GO:0044451	nucleoplasm part	389	1	0.69	0.508	0.508	1	0.02272	0.21005	0.93722			GO:0015298	solute:cation antiporter activity	18	0	0.01	1	1	1	0.38087	0.38087	1
	GO:0006754	ATP biosynthetic process	20	0	0.02	1	1	1	0.05169	0.05169	0.05169			GO:0030667	secretory granule membrane	27	0	0.05	1	1	1	0.21013	0.21013	0.21013			GO:0003707	steroid hormone receptor activity	37	0	0.03	1	1	1	0.38177	0.38177	0.38177
	GO:0002819	regulation of adaptive immune response	47	0	0.05	1	1	1	0.05171	0.05171	0.44296			GO:0000777	condensed chromosome kinetochore	36	0	0.06	1	1	1	0.21125	0.21125	0.21125			GO:0004518	nuclease activity	98	0	0.08	1	1	1	0.38179	0.38179	0.71604
	GO:0002699	positive regulation of immune effector process	48	0	0.05	1	1	1	0.05182	0.05182	0.04656			GO:0000784	nuclear chromosome, telomeric region	15	0	0.03	1	1	1	0.21157	0.21157	0.21157			GO:0051879	Hsp90 protein binding	11	0	0.01	1	1	1	0.38365	0.38365	0.38365
	GO:0006949	syncytium formation	17	0	0.02	1	1	1	0.05183	0.05183	0.36789			GO:0000790	nuclear chromatin	103	0	0.18	1	1	1	0.21313	0.21313	0.29584			GO:0035064	methylated histone residue binding	28	0	0.02	1	1	1	0.38489	0.38489	0.38489
	GO:0060688	regulation of morphogenesis of a branching structure	38	0	0.04	1	1	1	0.05184	0.05184	0.03508			GO:0005925	focal adhesion	84	0	0.15	1	1	1	0.2141	0.2141	0.2141			GO:0003727	single-stranded RNA binding	36	0	0.03	1	1	1	0.38674	0.38674	0.64599
	GO:0044707	single-multicellular organism process	3063	5	3.07	0.1495	0.1495	1	0.00078	0.05211	0.93548			GO:0019867	outer membrane	93	0	0.17	1	1	1	0.21559	0.21559	0.64692			GO:0043028	cysteine-type endopeptidase regulator activity involved in apoptotic process	14	0	0.01	1	1	1	0.38943	0.38943	0.38943
	GO:0009261	ribonucleotide catabolic process	378	1	0.38	0.3219	0.3219	1	0.05212	0.05212	0.99451			GO:0098573	intrinsic component of mitochondrial membrane	19	0	0.03	1	1	1	0.21608	0.21608	0.38983			GO:0070717	poly-purine tract binding	12	0	0.01	1	1	1	0.38992	0.38992	0.38992
	GO:0086002	cardiac muscle cell action potential involved in contraction	10	0	0.01	1	1	1	0.05212	0.05212	0.05212			GO:0000123	histone acetyltransferase complex	48	0	0.09	1	1	1	0.21635	0.21635	0.32096			GO:0043130	ubiquitin binding	39	0	0.03	1	1	1	0.3909	0.3909	0.11551
	GO:0050810	regulation of steroid biosynthetic process	32	0	0.03	1	1	1	0.05233	0.05233	0.44001			GO:0031248	protein acetyltransferase complex	48	0	0.09	1	1	1	0.21635	0.21635	1			GO:0072341	modified amino acid binding	27	0	0.02	1	1	1	0.39325	0.39325	0.53223
	GO:0007018	microtubule-based movement	94	0	0.09	1	1	1	0.05247	0.05247	0.07331			GO:1902493	acetyltransferase complex	48	0	0.09	1	1	1	0.21635	0.21635	1			GO:0051219	phosphoprotein binding	37	0	0.03	1	1	1	0.39334	0.39334	0.71437
	GO:1901136	carbohydrate derivative catabolic process	451	1	0.45	0.3723	0.3723	1	0.05258	0.05258	0.97718			GO:0005905	coated pit	40	0	0.07	1	1	1	0.21715	0.21715	0.21715			GO:0036442	hydrogen-exporting ATPase activity	12	0	0.01	1	1	1	0.39413	0.39413	0.61615
	GO:0000045	autophagic vacuole assembly	19	0	0.02	1	1	1	0.05273	0.05273	0.05273			GO:0031463	Cul3-RING ubiquitin ligase complex	20	0	0.04	1	1	1	0.2182	0.2182	0.2182			GO:0042826	histone deacetylase binding	40	0	0.03	1	1	1	0.39518	0.39518	0.39518
	GO:0016569	covalent chromatin modification	198	0	0.2	1	1	1	0.05287	0.05287	0.18072			GO:0005637	nuclear inner membrane	16	0	0.03	1	1	1	0.2182	0.2182	0.2182			GO:0001190	RNA polymerase II transcription factor binding transcription factor activity involved in positive re...	28	0	0.02	1	1	1	0.00516	0.39759	0.39759
	GO:0034284	response to monosaccharide	77	0	0.08	1	1	1	0.05294	0.05294	0.50413			GO:0097458	neuron part	522	1	0.93	0.617	0.617	1	0.21877	0.21877	0.05227			GO:0019902	phosphatase binding	73	0	0.06	1	1	1	0.39919	0.39919	0.46888
	GO:0055092	sterol homeostasis	29	0	0.03	1	1	1	0.05354	0.05354	0.75182			GO:0005911	cell-cell junction	185	1	0.33	0.283	0.283	0.283	0.21938	0.21938	0.37132			GO:0017025	TBP-class protein binding	10	0	0.01	1	1	1	0.40555	0.40555	0.40555
	GO:0016458	gene silencing	61	0	0.06	1	1	1	0.05376	0.05376	0.13604			GO:0030131	clathrin adaptor complex	24	0	0.04	1	1	1	0.2194	0.2194	0.2194			GO:0005496	steroid binding	44	0	0.04	1	1	1	0.40705	0.40705	0.6618
	GO:0002053	positive regulation of mesenchymal cell proliferation	23	0	0.02	1	1	1	0.054	0.054	0.054			GO:0044422	organelle part	3635	5	6.46	0.847	0.847	1	2.9e-16	0.22655	1			GO:0005518	collagen binding	29	0	0.02	1	1	1	0.40867	0.40867	0.40867
	GO:0043534	blood vessel endothelial cell migration	42	0	0.04	1	1	1	0.05413	0.05413	0.03555			GO:0031461	cullin-RING ubiquitin ligase complex	65	0	0.12	1	1	1	0.22696	0.22696	0.60772			GO:0061135	endopeptidase regulator activity	62	0	0.05	1	1	1	0.41236	0.41236	0.21129
	GO:0016053	organic acid biosynthetic process	198	0	0.2	1	1	1	0.05414	0.05414	1			GO:0005942	phosphatidylinositol 3-kinase complex	11	0	0.02	1	1	1	0.22746	0.22746	0.22746			GO:0004521	endoribonuclease activity	17	0	0.01	1	1	1	0.41579	0.41579	0.51866
	GO:0046394	carboxylic acid biosynthetic process	198	0	0.2	1	1	1	0.05414	0.05414	0.42916			GO:0000793	condensed chromosome	92	0	0.16	1	1	1	0.22996	0.22996	0.53343			GO:0035254	glutamate receptor binding	20	0	0.02	1	1	1	0.41591	0.41591	0.27103
	GO:0016055	Wnt signaling pathway	210	0	0.21	1	1	1	0.05421	0.05421	0.04588			GO:0005796	Golgi lumen	40	0	0.07	1	1	1	0.23018	0.23018	0.23018			GO:0005080	protein kinase C binding	23	0	0.02	1	1	1	0.41732	0.41732	0.41732
	GO:0032467	positive regulation of cytokinesis	10	0	0.01	1	1	1	0.05458	0.05458	0.05458			GO:0005774	vacuolar membrane	159	0	0.28	1	1	1	0.23579	0.23579	0.46678			GO:0016504	peptidase activator activity	12	0	0.01	1	1	1	0.4175	0.4175	0.4175
	GO:0090307	spindle assembly involved in mitosis	10	0	0.01	1	1	1	0.05458	0.05458	0.05458			GO:0015030	Cajal body	18	0	0.03	1	1	1	0.23722	0.23722	0.23722			GO:0019208	phosphatase regulator activity	32	0	0.03	1	1	1	0.41985	0.41985	0.46633
	GO:1902589	single-organism organelle organization	994	2	1	0.2623	1	1	0.01565	0.0547	0.43659			GO:0030658	transport vesicle membrane	38	0	0.07	1	1	1	0.23787	0.23787	0.43691			GO:0030594	neurotransmitter receptor activity	43	0	0.04	1	1	1	0.42008	0.42008	0.22333
	GO:0010942	positive regulation of cell death	237	0	0.24	1	1	1	0.05495	0.05495	0.98853			GO:0045335	phagocytic vesicle	33	0	0.06	1	1	1	0.23848	0.23848	0.6949			GO:0050699	WW domain binding	12	0	0.01	1	1	1	0.42183	0.42183	0.42183
	GO:0046434	organophosphate catabolic process	436	1	0.44	0.3622	0.3622	1	0.05503	0.05503	0.75743			GO:0030133	transport vesicle	85	0	0.15	1	1	1	0.23927	0.23927	0.65818			GO:0003950	NAD+ ADP-ribosyltransferase activity	12	0	0.01	1	1	1	0.42321	0.42321	0.42321
	GO:0002756	MyD88-independent toll-like receptor signaling pathway	45	0	0.05	1	1	1	0.05541	0.05541	1			GO:0030864	cortical actin cytoskeleton	22	0	0.04	1	1	1	0.24622	0.24622	0.24622			GO:0004175	endopeptidase activity	205	0	0.17	1	1	1	0.42424	0.42424	0.29836
	GO:0035666	TRIF-dependent toll-like receptor signaling pathway	45	0	0.05	1	1	1	0.05541	0.05541	0.05541			GO:0032991	macromolecular complex	2246	3	3.99	0.805	0.805	1	5.3e-11	0.24874	1			GO:0016410	N-acyltransferase activity	48	0	0.04	1	1	1	0.02425	0.42541	0.33968
	GO:0032480	negative regulation of type I interferon production	18	0	0.02	1	1	1	0.0555	0.0555	0.0555			GO:0005765	lysosomal membrane	145	0	0.26	1	1	1	0.2491	0.2491	0.2491			GO:0004519	endonuclease activity	52	0	0.04	1	1	1	0.42603	0.42603	0.77945
	GO:0071822	protein complex subunit organization	712	2	0.71	0.1554	1	1	0.05579	0.05579	0.05014			GO:0042622	photoreceptor outer segment membrane	13	0	0.02	1	1	1	0.25013	0.25013	0.25013			GO:0000981	sequence-specific DNA binding RNA polymerase II transcription factor activity	166	0	0.14	1	1	1	0.42655	0.42655	0.20341
	GO:0070542	response to fatty acid	29	0	0.03	1	1	1	0.00047	0.05646	0.05646			GO:0005793	endoplasmic reticulum-Golgi intermediate compartment	49	0	0.09	1	1	1	0.25057	0.25057	0.59456			GO:0044769	ATPase activity, coupled to transmembrane movement of ions, rotational mechanism	11	0	0.01	1	1	1	0.42767	0.42767	0.38855
	GO:0007020	microtubule nucleation	10	0	0.01	1	1	1	0.0566	0.0566	0.0566			GO:0030014	CCR4-NOT complex	10	0	0.02	1	1	1	0.25398	0.25398	0.25398			GO:0004709	MAP kinase kinase kinase activity	18	0	0.01	1	1	1	0.42926	0.42926	0.42926
	GO:0051173	positive regulation of nitrogen compound metabolic process	770	0	0.77	1	1	1	0.00087	0.05679	0.95147			GO:0031513	nonmotile primary cilium	58	0	0.1	1	1	1	0.25419	0.25419	0.60574			GO:0005044	scavenger receptor activity	27	1	0.02	0.02228	0.02228	0.02228	0.42945	0.42945	0.42945
	GO:0051091	positive regulation of sequence-specific DNA binding transcription factor activity	103	0	0.1	1	1	1	0.05709	0.05709	0.11663			GO:0060076	excitatory synapse	14	0	0.02	1	1	1	0.26128	0.26128	0.26128			GO:0031435	mitogen-activated protein kinase kinase kinase binding	14	0	0.01	1	1	1	0.43009	0.43009	0.43009
	GO:0002822	regulation of adaptive immune response based on somatic recombination of immune receptors built from...	42	0	0.04	1	1	1	0.05718	0.05718	0.13909			GO:0005798	Golgi-associated vesicle	48	0	0.09	1	1	1	0.26226	0.26226	0.04162			GO:0001786	phosphatidylserine binding	11	0	0.01	1	1	1	0.43611	0.43611	0.43611
	GO:0006898	receptor-mediated endocytosis	76	0	0.08	1	1	1	0.05739	0.05739	0.17427			GO:0005604	basement membrane	53	0	0.09	1	1	1	0.26329	0.26329	0.2467			GO:0008235	metalloexopeptidase activity	23	0	0.02	1	1	1	0.44186	0.44186	0.52886
	GO:0032392	DNA geometric change	18	0	0.02	1	1	1	0.05791	0.05791	0.49035			GO:0005852	eukaryotic translation initiation factor 3 complex	13	0	0.02	1	1	1	0.2641	0.2641	0.2641			GO:0038023	signaling receptor activity	474	0	0.39	1	1	1	0.44276	0.44276	0.07427
	GO:0046823	negative regulation of nucleocytoplasmic transport	37	0	0.04	1	1	1	0.05803	0.05803	0.41688			GO:0030532	small nuclear ribonucleoprotein complex	18	0	0.03	1	1	1	0.26567	0.26567	0.26567			GO:0005520	insulin-like growth factor binding	15	0	0.01	1	1	1	0.4457	0.4457	0.4457
	GO:1901654	response to ketone	54	0	0.05	1	1	1	0.05811	0.05811	0.12589			GO:0070603	SWI/SNF superfamily-type complex	44	0	0.08	1	1	1	0.06473	0.27407	0.2078			GO:0016917	GABA receptor activity	13	0	0.01	1	1	1	0.44722	0.44722	0.94444
	GO:0051220	cytoplasmic sequestering of protein	15	0	0.02	1	1	1	0.05815	0.05815	0.62597			GO:0030135	coated vesicle	164	0	0.29	1	1	1	0.2756	0.2756	0.66445			GO:0015491	cation:cation antiporter activity	15	0	0.01	1	1	1	0.44748	0.44748	0.44748
	GO:0032611	interleukin-1 beta production	14	0	0.01	1	1	1	0.05832	0.05832	0.22296			GO:0031983	vesicle lumen	39	0	0.07	1	1	1	0.27719	0.27719	1			GO:0042287	MHC protein binding	10	1	0.01	0.0083	0.0083	0.0083	0.44941	0.44941	0.44941
	GO:0070936	protein K48-linked ubiquitination	22	0	0.02	1	1	1	0.05845	0.05845	0.05845			GO:0060205	cytoplasmic membrane-bounded vesicle lumen	39	0	0.07	1	1	1	0.27719	0.27719	0.66003			GO:0072509	divalent inorganic cation transmembrane transporter activity	99	0	0.08	1	1	1	0.44955	0.44955	0.6294
	GO:0006397	mRNA processing	258	0	0.26	1	1	1	0.00042	0.05845	0.447			GO:0072686	mitotic spindle	13	0	0.02	1	1	1	0.2796	0.2796	0.2796			GO:0005179	hormone activity	18	0	0.01	1	1	1	0.45033	0.45033	0.45033
	GO:0051345	positive regulation of hydrolase activity	313	0	0.31	1	1	1	0.05847	0.05847	0.06924			GO:0000779	condensed chromosome, centromeric region	39	0	0.07	1	1	1	0.28029	0.28029	0.72604			GO:0015291	secondary active transmembrane transporter activity	120	1	0.1	0.09578	0.09578	1	0.06459	0.45041	0.61335
	GO:0030168	platelet activation	137	0	0.14	1	1	1	0.05873	0.05873	0.02713			GO:0044429	mitochondrial part	391	0	0.7	1	1	1	0.02119	0.28587	1			GO:0016597	amino acid binding	63	0	0.05	1	1	1	0.45876	0.45876	0.61784
	GO:0006304	DNA modification	41	0	0.04	1	1	1	0.05875	0.05875	0.03149			GO:0032592	integral component of mitochondrial membrane	18	0	0.03	1	1	1	0.28724	0.28724	0.28724			GO:0015267	channel activity	225	0	0.19	1	1	1	0.46001	0.46001	0.86126
	GO:0051092	positive regulation of NF-kappaB transcription factor activity	57	0	0.06	1	1	1	0.05896	0.05896	0.05896			GO:0032994	protein-lipid complex	14	0	0.02	1	1	1	0.28798	0.28798	0.16111			GO:0022803	passive transmembrane transporter activity	225	0	0.19	1	1	1	0.46001	0.46001	1
	GO:0031145	anaphase-promoting complex-dependent proteasomal ubiquitin-dependent protein catabolic process	53	0	0.05	1	1	1	0.05904	0.05904	0.05904			GO:0043679	axon terminus	41	0	0.07	1	1	1	0.29105	0.29105	0.05722			GO:0001077	RNA polymerase II core promoter proximal region sequence-specific DNA binding transcription factor a...	48	0	0.04	1	1	1	0.46093	0.46093	0.46093
	GO:0042345	regulation of NF-kappaB import into nucleus	23	0	0.02	1	1	1	0.05917	0.05917	0.18673			GO:0005669	transcription factor TFIID complex	11	0	0.02	1	1	1	0.29273	0.29273	0.29273			GO:0008083	growth factor activity	69	0	0.06	1	1	1	0.46343	0.46343	0.46343
	GO:0042348	NF-kappaB import into nucleus	23	0	0.02	1	1	1	0.05917	0.05917	1			GO:0030119	AP-type membrane coat adaptor complex	29	0	0.05	1	1	1	0.29725	0.29725	0.99983			GO:0016765	transferase activity, transferring alkyl or aryl (other than methyl) groups	26	0	0.02	1	1	1	0.46361	0.46361	0.24493
	GO:0051099	positive regulation of binding	49	0	0.05	1	1	1	0.05931	0.05931	0.91969			GO:0005771	multivesicular body	18	0	0.03	1	1	1	0.29755	0.29755	0.29755			GO:0015085	calcium ion transmembrane transporter activity	65	0	0.05	1	1	1	0.46552	0.46552	0.23037
	GO:0007131	reciprocal meiotic recombination	18	0	0.02	1	1	1	0.05965	0.05965	0.05965			GO:0031252	cell leading edge	186	0	0.33	1	1	1	0.29969	0.29969	0.30162			GO:0032559	adenyl ribonucleotide binding	966	0	0.8	1	1	1	0.00167	0.46653	0.99951
	GO:0035825	reciprocal DNA recombination	18	0	0.02	1	1	1	0.05965	0.05965	1			GO:0005791	rough endoplasmic reticulum	30	0	0.05	1	1	1	0.30786	0.30786	0.08595			GO:0016701	oxidoreductase activity, acting on single donors with incorporation of molecular oxygen	13	0	0.01	1	1	1	0.46686	0.46686	0.31481
	GO:0051145	smooth muscle cell differentiation	32	0	0.03	1	1	1	0.0599	0.0599	0.5679			GO:0016363	nuclear matrix	57	0	0.1	1	1	1	0.31014	0.31014	0.31014			GO:0000049	tRNA binding	24	0	0.02	1	1	1	0.46849	0.46849	0.46849
	GO:0007269	neurotransmitter secretion	56	0	0.06	1	1	1	0.06009	0.06009	0.19541			GO:0030141	secretory granule	135	0	0.24	1	1	1	0.3113	0.3113	0.15306			GO:0015026	coreceptor activity	12	0	0.01	1	1	1	0.46876	0.46876	0.46876
	GO:0061082	myeloid leukocyte cytokine production	12	0	0.01	1	1	1	0.06039	0.06039	0.06039			GO:0005891	voltage-gated calcium channel complex	21	0	0.04	1	1	1	0.31413	0.31413	0.31413			GO:0042165	neurotransmitter binding	12	0	0.01	1	1	1	0.47257	0.47257	0.47257
	GO:0009952	anterior/posterior pattern specification	128	0	0.13	1	1	1	0.06084	0.06084	0.04519			GO:0033116	endoplasmic reticulum-Golgi intermediate compartment membrane	22	0	0.04	1	1	1	0.31429	0.31429	0.31429			GO:0004016	adenylate cyclase activity	10	0	0.01	1	1	1	0.47518	0.47518	0.47518
	GO:0045088	regulation of innate immune response	125	0	0.13	1	1	1	0.06122	0.06122	0.53403			GO:0044445	cytosolic part	72	0	0.13	1	1	1	0.31453	0.31453	0.08101			GO:0031406	carboxylic acid binding	108	0	0.09	1	1	1	0.47857	0.47857	0.8665
	GO:0036294	cellular response to decreased oxygen levels	53	0	0.05	1	1	1	0.06127	0.06127	0.13776			GO:0044459	plasma membrane part	1124	3	2	0.322	0.322	1	0.30229	0.31775	0.90099			GO:0022838	substrate-specific channel activity	215	0	0.18	1	1	1	0.47918	0.47918	0.69614
	GO:0071322	cellular response to carbohydrate stimulus	45	0	0.05	1	1	1	0.06144	0.06144	0.04775			GO:0005578	proteinaceous extracellular matrix	217	1	0.39	0.324	0.324	1	0.31947	0.31947	0.06363			GO:0042813	Wnt-activated receptor activity	15	0	0.01	1	1	1	0.47971	0.47971	0.47971
	GO:0045596	negative regulation of cell differentiation	286	0	0.29	1	1	1	0.02505	0.06152	0.75246			GO:0000118	histone deacetylase complex	37	0	0.07	1	1	1	0.32035	0.32035	0.49019			GO:0000982	RNA polymerase II core promoter proximal region sequence-specific DNA binding transcription factor a...	72	0	0.06	1	1	1	0.48213	0.48213	0.44038
	GO:0055081	anion homeostasis	20	0	0.02	1	1	1	0.06173	0.06173	0.06173			GO:0044463	cell projection part	362	2	0.64	0.134	0.134	1	0.08661	0.32213	0.18559			GO:0022836	gated channel activity	177	0	0.15	1	1	1	0.48964	0.48964	0.56195
	GO:0032479	regulation of type I interferon production	59	0	0.06	1	1	1	0.06187	0.06187	1			GO:0044430	cytoskeletal part	714	3	1.27	0.128	0.128	1	7.7e-05	0.32359	0.90904			GO:0016655	oxidoreductase activity, acting on NAD(P)H, quinone or similar compound as acceptor	10	0	0.01	1	1	1	0.49176	0.49176	0.49176
	GO:0032606	type I interferon production	59	0	0.06	1	1	1	0.06187	0.06187	1			GO:0070062	extracellular vesicular exosome	53	0	0.09	1	1	1	0.32979	0.32979	0.32979			GO:0016891	endoribonuclease activity, producing 5'-phosphomonoesters	13	0	0.01	1	1	1	0.49208	0.49208	0.49208
	GO:0061061	muscle structure development	301	0	0.3	1	1	1	0.06206	0.06206	0.63648			GO:0031672	A band	16	0	0.03	1	1	1	0.33023	0.33023	0.33023			GO:0004879	ligand-activated sequence-specific DNA binding RNA polymerase II transcription factor activity	32	0	0.03	1	1	1	0.4956	0.4956	0.4956
	GO:1901068	guanosine-containing compound metabolic process	320	1	0.32	0.2793	0.2793	1	0.06215	0.06215	0.55182			GO:0005794	Golgi apparatus	723	1	1.29	0.74	0.74	0.74	0.33257	0.33257	0.13644			GO:0098531	direct ligand regulated sequence-specific DNA binding transcription factor activity	32	0	0.03	1	1	1	0.4956	0.4956	1
	GO:0018205	peptidyl-lysine modification	108	0	0.11	1	1	1	0.06223	0.06223	0.09215			GO:0034704	calcium channel complex	30	0	0.05	1	1	1	0.33403	0.33403	0.72383			GO:0030554	adenyl nucleotide binding	977	0	0.81	1	1	1	0.00177	0.49768	0.89024
	GO:0045931	positive regulation of mitotic cell cycle	20	0	0.02	1	1	1	0.06255	0.06255	0.06255			GO:0031253	cell projection membrane	138	0	0.25	1	1	1	0.09161	0.33697	0.14546			GO:0004714	transmembrane receptor protein tyrosine kinase activity	41	0	0.03	1	1	1	0.49918	0.49918	0.25045
	GO:0014812	muscle cell migration	29	0	0.03	1	1	1	0.06259	0.06259	0.02667			GO:0044441	ciliary part	93	1	0.17	0.153	0.153	1	0.34213	0.34213	0.74099			GO:0051183	vitamin transporter activity	10	0	0.01	1	1	1	0.49999	0.49999	0.49999
	GO:0033260	nuclear cell cycle DNA replication	18	0	0.02	1	1	1	0.06262	0.06262	0.76385			GO:0005844	polysome	22	0	0.04	1	1	1	0.34494	0.34494	0.34494			GO:0051184	cofactor transporter activity	10	0	0.01	1	1	1	0.49999	0.49999	0.49999
	GO:0006879	cellular iron ion homeostasis	35	0	0.04	1	1	1	0.06265	0.06265	0.06265			GO:0005884	actin filament	28	0	0.05	1	1	1	0.34537	0.34537	0.11495			GO:0043177	organic acid binding	109	0	0.09	1	1	1	0.50137	0.50137	0.35683
	GO:0014074	response to purine-containing compound	80	0	0.08	1	1	1	0.06281	0.06281	0.06983			GO:0043230	extracellular organelle	55	0	0.1	1	1	1	0.34665	0.34665	1			GO:0001227	RNA polymerase II transcription regulatory region sequence-specific DNA binding transcription factor...	27	0	0.02	1	1	1	0.50329	0.50329	0.16652
	GO:0009141	nucleoside triphosphate metabolic process	399	1	0.4	0.3367	0.3367	1	0.06285	0.06285	1			GO:0065010	extracellular membrane-bounded organelle	55	0	0.1	1	1	1	0.34665	0.34665	0.37361			GO:0019207	kinase regulator activity	73	0	0.06	1	1	1	0.50368	0.50368	0.29213
	GO:0090049	regulation of cell migration involved in sprouting angiogenesis	12	0	0.01	1	1	1	0.06292	0.06292	0.06292			GO:0030027	lamellipodium	82	0	0.15	1	1	1	0.34734	0.34734	0.34734			GO:0034061	DNA polymerase activity	16	0	0.01	1	1	1	0.00467	0.50556	0.50556
	GO:0002712	regulation of B cell mediated immunity	15	0	0.02	1	1	1	0.06303	0.06303	1			GO:0005657	replication fork	30	0	0.05	1	1	1	0.35297	0.35297	0.58208			GO:0005262	calcium channel activity	53	0	0.04	1	1	1	0.5058	0.5058	0.45325
	GO:0002889	regulation of immunoglobulin mediated immune response	15	0	0.02	1	1	1	0.06303	0.06303	0.67183			GO:0005776	autophagic vacuole	18	0	0.03	1	1	1	0.35653	0.35653	0.35653			GO:0016746	transferase activity, transferring acyl groups	136	0	0.11	1	1	1	0.27263	0.51051	0.60832
	GO:0014068	positive regulation of phosphatidylinositol 3-kinase signaling	36	0	0.04	1	1	1	0.06304	0.06304	0.06304			GO:0000781	chromosome, telomeric region	33	0	0.06	1	1	1	0.35922	0.35922	0.7801			GO:0043531	ADP binding	16	0	0.01	1	1	1	0.51167	0.51167	0.51167
	GO:0045737	positive regulation of cyclin-dependent protein kinase activity	12	0	0.01	1	1	1	0.06331	0.06331	0.06331			GO:0044420	extracellular matrix part	97	1	0.17	0.159	0.159	1	0.36038	0.36038	0.88104			GO:0030159	receptor signaling complex scaffold activity	12	0	0.01	1	1	1	0.51195	0.51195	0.51195
	GO:0055086	nucleobase-containing small molecule metabolic process	658	1	0.66	0.4978	0.4978	1	0.06361	0.06361	1			GO:0016020	membrane	4010	6	7.13	0.8	0.8	0.656	0.26776	0.36751	0.00074			GO:0004869	cysteine-type endopeptidase inhibitor activity	13	0	0.01	1	1	1	0.51334	0.51334	0.51334
	GO:0007229	integrin-mediated signaling pathway	49	0	0.05	1	1	1	0.06372	0.06372	0.06372			GO:0044391	ribosomal subunit	34	0	0.06	1	1	1	0.36797	0.36797	1			GO:0019887	protein kinase regulator activity	60	0	0.05	1	1	1	0.51353	0.51353	0.28532
	GO:0006353	DNA-templated transcription, termination	45	0	0.05	1	1	1	0.06375	0.06375	0.09639			GO:0031225	anchored component of membrane	51	0	0.09	1	1	1	0.3697	0.3697	0.3697			GO:0001085	RNA polymerase II transcription factor binding	58	0	0.05	1	1	1	0.5163	0.5163	0.16275
	GO:0034138	toll-like receptor 3 signaling pathway	49	0	0.05	1	1	1	0.06395	0.06395	0.06395			GO:0005790	smooth endoplasmic reticulum	10	0	0.02	1	1	1	0.36977	0.36977	0.36977			GO:0035091	phosphatidylinositol binding	106	0	0.09	1	1	1	0.51718	0.51718	0.37372
	GO:0000271	polysaccharide biosynthetic process	80	0	0.08	1	1	1	0.06399	0.06399	0.1888			GO:0055037	recycling endosome	51	0	0.09	1	1	1	0.3721	0.3721	0.76586			GO:0005216	ion channel activity	207	0	0.17	1	1	1	0.51755	0.51755	1
	GO:0061351	neural precursor cell proliferation	69	1	0.07	0.0671	0.0671	0.067	0.06424	0.06424	0.46344			GO:0030315	T-tubule	19	0	0.03	1	1	1	0.37434	0.37434	0.37434			GO:0051861	glycolipid binding	13	0	0.01	1	1	1	0.51847	0.51847	0.51847
	GO:0006631	fatty acid metabolic process	180	0	0.18	1	1	1	0.03909	0.06453	0.41175			GO:0034358	plasma lipoprotein particle	13	0	0.02	1	1	1	0.37455	0.37455	0.37455			GO:0030331	estrogen receptor binding	16	0	0.01	1	1	1	0.51986	0.51986	0.51986
	GO:0006297	nucleotide-excision repair, DNA gap filling	13	0	0.01	1	1	1	0.06484	0.06484	0.06484			GO:0033176	proton-transporting V-type ATPase complex	13	0	0.02	1	1	1	0.37639	0.37639	0.37639			GO:0019903	protein phosphatase binding	50	0	0.04	1	1	1	0.52122	0.52122	0.1955
	GO:0032201	telomere maintenance via semi-conservative replication	13	0	0.01	1	1	1	0.06484	0.06484	0.06484			GO:0098562	cytoplasmic side of membrane	40	0	0.07	1	1	1	0.38363	0.38363	0.63791			GO:0046961	proton-transporting ATPase activity, rotational mechanism	10	0	0.01	1	1	1	0.5221	0.5221	0.5221
	GO:0090208	positive regulation of triglyceride metabolic process	11	0	0.01	1	1	1	0.06521	0.06521	0.06521			GO:0043005	neuron projection	422	1	0.75	0.537	0.537	1	0.39116	0.39116	0.01238			GO:1901981	phosphatidylinositol phosphate binding	52	0	0.04	1	1	1	0.5237	0.5237	0.15423
	GO:0016049	cell growth	222	0	0.22	1	1	1	0.06547	0.06547	0.37829			GO:0034774	secretory granule lumen	32	0	0.06	1	1	1	0.39193	0.39193	0.33759			GO:0005310	dicarboxylic acid transmembrane transporter activity	18	0	0.01	1	1	1	0.03606	0.52634	0.52634
	GO:0031328	positive regulation of cellular biosynthetic process	800	0	0.8	1	1	1	0.00094	0.06565	0.46047			GO:0070469	respiratory chain	15	0	0.03	1	1	1	0.39218	0.39218	0.95743			GO:0005217	intracellular ligand-gated ion channel activity	13	0	0.01	1	1	1	0.52799	0.52799	0.52799
	GO:0035412	regulation of catenin import into nucleus	16	0	0.02	1	1	1	0.06572	0.06572	0.06572			GO:0045121	membrane raft	115	0	0.2	1	1	1	0.39485	0.39485	0.15843			GO:0005267	potassium channel activity	74	0	0.06	1	1	1	0.53235	0.53235	0.13622
	GO:0002286	T cell activation involved in immune response	24	0	0.02	1	1	1	0.06592	0.06592	0.13612			GO:0031970	organelle envelope lumen	23	0	0.04	1	1	1	0.39607	0.39607	0.46602			GO:0015301	anion:anion antiporter activity	16	0	0.01	1	1	1	0.53243	0.53243	0.53243
	GO:0019637	organophosphate metabolic process	851	1	0.85	0.5945	0.5945	1	0.06599	0.06599	0.12848			GO:0030427	site of polarized growth	67	1	0.12	0.113	0.113	1	0.39753	0.39753	0.4529			GO:0008173	RNA methyltransferase activity	23	0	0.02	1	1	1	0.53351	0.53351	0.75509
	GO:0007224	smoothened signaling pathway	76	0	0.08	1	1	1	0.06601	0.06601	0.10495			GO:0043227	membrane-bounded organelle	5498	7	9.78	0.959	0.959	1	9.2e-08	0.39793	1			GO:0015079	potassium ion transmembrane transporter activity	88	0	0.07	1	1	1	0.53352	0.53352	0.11092
	GO:0007041	lysosomal transport	30	0	0.03	1	1	1	0.06606	0.06606	0.07676			GO:0030117	membrane coat	59	0	0.1	1	1	1	0.40106	0.40106	0.18394			GO:0051427	hormone receptor binding	74	0	0.06	1	1	1	0.0268	0.53709	0.02557
	GO:0003006	developmental process involved in reproduction	261	1	0.26	0.2337	0.2337	1	0.06623	0.06623	0.39275			GO:0048475	coated membrane	59	0	0.1	1	1	1	0.40106	0.40106	1			GO:0016298	lipase activity	60	0	0.05	1	1	1	0.53912	0.53912	0.49031
ANCESTRAL MYSTICETI	GO:0044763	single-organism cellular process	5983	16	16.52	0.702	0.856	1	3.1e-10	4.7e-06	0.88856															ANCESTRAL MYSTICETI	GO:0005515	protein binding	5723	16	15	0.4198	0.4198	0.5381	1.1e-11	4.4e-08	2.1e-05
	GO:0060445	branching involved in salivary gland morphogenesis	20	1	0.06	0.054	0.054	0.054	0.00019	0.00019	0.00019																GO:0003713	transcription coactivator activity	168	0	0.44	1	1	1	5.9e-05	0.00011	0.00038
	GO:0008202	steroid metabolic process	153	0	0.42	1	1	1	1.8e-05	0.00034	0.13885																GO:0043168	anion binding	1576	5	4.13	0.3986	0.3986	1	2.8e-06	0.00014	0.39922
	GO:0071398	cellular response to fatty acid	16	0	0.04	1	1	1	0.00052	0.00052	0.00052																GO:0003723	RNA binding	522	2	1.37	0.4013	0.4013	0.697	8e-05	0.00038	0.00032
	GO:0042168	heme metabolic process	16	0	0.04	1	1	1	0.00063	0.00063	0.01421																GO:0050662	coenzyme binding	146	0	0.38	1	1	1	0.00061	0.00061	0.03417
	GO:0000398	mRNA splicing, via spliceosome	133	0	0.37	1	1	1	2.9e-05	0.00075	0.0057																GO:0044212	transcription regulatory region DNA binding	237	0	0.62	1	1	1	0.00062	0.00062	0.04427
	GO:0044281	small molecule metabolic process	1652	5	4.56	0.492	0.8	1	2.2e-07	0.00077	0.00302																GO:0019899	enzyme binding	689	1	1.81	0.8484	0.8484	0.8484	7.2e-05	0.00113	0.06967
	GO:0060602	branch elongation of an epithelium	13	0	0.04	1	1	1	0.00099	0.00099	0.00099																GO:0003824	catalytic activity	3224	7	8.45	0.8022	0.8022	1	4.1e-05	0.00131	0.56854
	GO:0015031	protein transport	790	0	2.18	1	1	1	0.00075	0.001	0.08729																GO:0050681	androgen receptor binding	22	0	0.06	1	1	1	0.00182	0.00182	0.00182
	GO:0042771	intrinsic apoptotic signaling pathway in response to DNA damage by p53 class mediator	21	0	0.06	1	1	1	0.00113	0.00113	0.00113																GO:0016922	ligand-dependent nuclear receptor binding	15	0	0.04	1	1	1	0.00204	0.00204	0.00204
	GO:0006521	regulation of cellular amino acid metabolic process	41	0	0.11	1	1	1	0.0013	0.0013	0.0013																GO:0005524	ATP binding	944	3	2.47	0.4568	0.4568	0.4568	0.00231	0.00231	0.00231
	GO:0045226	extracellular polysaccharide biosynthetic process	10	0	0.03	1	1	1	0.00147	0.00147	0.00147																GO:0017016	Ras GTPase binding	85	0	0.22	1	1	1	0.00248	0.00248	0.15146
	GO:0046148	pigment biosynthetic process	34	0	0.09	1	1	1	0.00165	0.00165	0.03835																GO:0004402	histone acetyltransferase activity	32	0	0.08	1	1	1	0.00265	0.00265	0.00265
	GO:0055114	oxidation-reduction process	460	1	1.27	0.73	0.73	0.73	0.00192	0.00192	0.04991																GO:0019838	growth factor binding	67	0	0.18	1	1	1	0.00299	0.00299	0.01768
	GO:0071495	cellular response to endogenous stimulus	538	0	1.49	1	1	1	0.00211	0.00211	0.10346																GO:0005313	L-glutamate transmembrane transporter activity	11	0	0.03	1	1	1	0.00319	0.00319	0.00319
	GO:0021513	spinal cord dorsal/ventral patterning	13	0	0.04	1	1	1	0.00214	0.00214	0.00214																GO:0036094	small molecule binding	1614	4	4.23	0.6347	0.6347	1	4.3e-06	0.00345	0.2994
	GO:0042060	wound healing	366	1	1.01	0.645	0.645	0.645	0.00218	0.00218	0.00179																GO:0001105	RNA polymerase II transcription coactivator activity	17	0	0.04	1	1	1	0.00366	0.00366	0.00366
	GO:0030521	androgen receptor signaling pathway	38	0	0.1	1	1	1	0.00219	0.00219	0.00429																GO:0042623	ATPase activity, coupled	184	1	0.48	0.3863	0.3863	1	0.00379	0.00379	0.43694
	GO:0043949	regulation of cAMP-mediated signaling	13	0	0.04	1	1	1	0.00231	0.00231	0.00231																GO:0008170	N-methyltransferase activity	45	0	0.12	1	1	1	0.00392	0.00392	0.09955
	GO:0051649	establishment of localization in cell	1169	0	3.23	1	1	1	3.9e-06	0.00232	0.37514																GO:0033764	steroid dehydrogenase activity, acting on the CH-OH group of donors, NAD or NADP as acceptor	18	0	0.05	1	1	1	0.00395	0.00395	0.00395
	GO:0031670	cellular response to nutrient	17	0	0.05	1	1	1	0.0026	0.0026	0.0026																GO:0043178	alcohol binding	42	0	0.11	1	1	1	0.00469	0.00469	0.03193
	GO:0051656	establishment of organelle localization	135	0	0.37	1	1	1	0.00287	0.00287	0.45067																GO:0032403	protein complex binding	371	0	0.97	1	1	1	0.0049	0.0049	0.03792
	GO:0000209	protein polyubiquitination	108	0	0.3	1	1	1	0.00288	0.00288	0.00367																GO:0030145	manganese ion binding	32	0	0.08	1	1	1	0.00697	0.00697	0.00697
	GO:0006779	porphyrin-containing compound biosynthetic process	21	0	0.06	1	1	1	0.00334	0.00334	0.07639																GO:0042803	protein homodimerization activity	349	0	0.91	1	1	1	0.0073	0.0073	0.0073
	GO:0006915	apoptotic process	931	2	2.57	0.746	0.746	0.483	0.00141	0.00339	0.04912																GO:0004708	MAP kinase kinase activity	14	0	0.04	1	1	1	0.00737	0.00737	0.00737
	GO:0006337	nucleosome disassembly	11	0	0.03	1	1	1	0.00345	0.00345	0.00345																GO:0003887	DNA-directed DNA polymerase activity	15	0	0.04	1	1	1	0.00798	0.00798	0.00798
	GO:0051028	mRNA transport	75	0	0.21	1	1	1	0.00351	0.00351	0.08786																GO:0019905	syntaxin binding	24	0	0.06	1	1	1	0.00805	0.00805	0.03896
	GO:1901361	organic cyclic compound catabolic process	594	3	1.64	0.223	0.757	1	0.0036	0.0036	0.09116																GO:0015294	solute:cation symporter activity	50	0	0.13	1	1	1	0.00911	0.00911	0.46568
	GO:0016192	vesicle-mediated transport	617	0	1.7	1	1	1	0.00029	0.00383	0.17822																GO:1901265	nucleoside phosphate binding	1468	4	3.85	0.5529	0.5529	1	4.9e-05	0.00915	1
	GO:0002479	antigen processing and presentation of exogenous peptide antigen via MHC class I, TAP-dependent	41	0	0.11	1	1	1	0.00389	0.00389	0.00389																GO:0003743	translation initiation factor activity	38	0	0.1	1	1	1	0.00924	0.00924	0.00924
	GO:0006066	alcohol metabolic process	209	1	0.58	0.443	0.443	1	0.00393	0.00393	0.07585																GO:0001664	G-protein coupled receptor binding	92	0	0.24	1	1	1	0.00973	0.00973	0.04223
	GO:0032787	monocarboxylic acid metabolic process	265	0	0.73	1	1	1	0.00393	0.00393	0.22241																GO:0004540	ribonuclease activity	38	0	0.1	1	1	1	0.01025	0.01025	0.06491
	GO:0044712	single-organism catabolic process	836	5	2.31	0.073	0.316	1	0.00163	0.00402	0.00103																GO:0000166	nucleotide binding	1467	4	3.84	0.5523	0.5523	0.5356	5.5e-05	0.0103	0.04515
	GO:0006892	post-Golgi vesicle-mediated transport	54	0	0.15	1	1	1	0.00403	0.00403	0.01725																GO:0031625	ubiquitin protein ligase binding	94	0	0.25	1	1	1	0.01067	0.01067	0.01067
	GO:0065008	regulation of biological quality	1671	1	4.61	0.994	0.994	1	4.7e-05	0.00415	0.55894																GO:0044389	small conjugating protein ligase binding	94	0	0.25	1	1	1	0.01067	0.01067	1
	GO:0044711	single-organism biosynthetic process	882	1	2.43	0.925	0.925	1	0.0008	0.00429	0.23036																GO:0017137	Rab GTPase binding	29	0	0.08	1	1	1	0.01082	0.01082	0.01082
	GO:0044765	single-organism transport	1763	0	4.87	1	1	1	0.00074	0.00433	0.51073																GO:0043425	bHLH transcription factor binding	16	0	0.04	1	1	1	0.01191	0.01191	0.01191
	GO:0045765	regulation of angiogenesis	88	0	0.24	1	1	1	0.00454	0.00454	0.11661																GO:0015081	sodium ion transmembrane transporter activity	81	0	0.21	1	1	1	0.01285	0.01285	0.30244
	GO:0050878	regulation of body fluid levels	356	0	0.98	1	1	1	0.00471	0.00471	0.76605																GO:0008536	Ran GTPase binding	13	0	0.03	1	1	1	0.01374	0.01374	0.01374
	GO:0045944	positive regulation of transcription from RNA polymerase II promoter	479	1	1.32	0.745	0.745	0.745	0.00471	0.00471	0.00471																GO:0097367	carbohydrate derivative binding	1327	3	3.48	0.699	0.699	1	0.00019	0.01579	0.87562
	GO:0071407	cellular response to organic cyclic compound	164	0	0.45	1	1	1	0.00472	0.00472	0.0165																GO:0016830	carbon-carbon lyase activity	36	0	0.09	1	1	1	0.01645	0.01645	0.23665
	GO:0006520	cellular amino acid metabolic process	297	2	0.82	0.197	0.197	1	0.00027	0.00505	0.19542																GO:0000976	transcription regulatory region sequence-specific DNA binding	109	0	0.29	1	1	1	0.01731	0.01731	0.3136
	GO:0045814	negative regulation of gene expression, epigenetic	25	0	0.07	1	1	1	0.00507	0.00507	0.12611																GO:0060589	nucleoside-triphosphatase regulator activity	191	2	0.5	0.0884	0.0884	1	0.01806	0.01806	0.48158
	GO:0033119	negative regulation of RNA splicing	12	0	0.03	1	1	1	0.00507	0.00507	0.41881																GO:0008757	S-adenosylmethionine-dependent methyltransferase activity	77	0	0.2	1	1	1	0.01834	0.01834	0.18407
	GO:0044270	cellular nitrogen compound catabolic process	568	2	1.57	0.472	1	1	0.00513	0.00513	0.03865																GO:0016879	ligase activity, forming carbon-nitrogen bonds	216	1	0.57	0.4368	0.4368	0.4368	0.01913	0.01913	0.03701
	GO:0016050	vesicle organization	77	0	0.21	1	1	1	0.00521	0.00521	0.2384																GO:0015399	primary active transmembrane transporter activity	64	0	0.17	1	1	1	0.01946	0.01946	1
	GO:0000819	sister chromatid segregation	41	0	0.11	1	1	1	0.00531	0.00531	0.07465																GO:0015405	P-P-bond-hydrolysis-driven transmembrane transporter activity	64	0	0.17	1	1	1	0.01946	0.01946	0.29468
	GO:0002718	regulation of cytokine production involved in immune response	21	0	0.06	1	1	1	0.00532	0.00532	0.00518																GO:0000287	magnesium ion binding	125	0	0.33	1	1	1	0.01949	0.01949	0.01949
	GO:0048844	artery morphogenesis	33	0	0.09	1	1	1	0.00546	0.00546	0.17005																GO:0004725	protein tyrosine phosphatase activity	58	0	0.15	1	1	1	0.02047	0.02047	0.07084
	GO:0030218	erythrocyte differentiation	57	0	0.16	1	1	1	0.00566	0.00566	0.13681																GO:0051015	actin filament binding	45	0	0.12	1	1	1	0.02085	0.02085	0.02085
	GO:0006364	rRNA processing	58	0	0.16	1	1	1	0.0057	0.0057	0.0057																GO:0030695	GTPase regulator activity	187	2	0.49	0.0852	0.0852	1	0.02132	0.02132	0.47782
	GO:0043500	muscle adaptation	30	0	0.08	1	1	1	0.00594	0.00594	0.10493																GO:0005057	receptor signaling protein activity	89	0	0.23	1	1	1	0.02144	0.02144	0.35932
	GO:0051443	positive regulation of ubiquitin-protein ligase activity	53	0	0.15	1	1	1	0.00599	0.00599	0.03004																GO:0030234	enzyme regulator activity	428	3	1.12	0.0989	0.0989	1	0.02176	0.02176	0.47897
	GO:0060428	lung epithelium development	25	0	0.07	1	1	1	0.00606	0.00606	0.20385																GO:0003705	RNA polymerase II distal enhancer sequence-specific DNA binding transcription factor activity	51	1	0.13	0.1256	0.1256	0.1256	0.02176	0.02176	0.02176
	GO:1901797	negative regulation of signal transduction by p53 class mediator	15	0	0.04	1	1	1	0.0061	0.0061	0.16726																GO:0004672	protein kinase activity	382	0	1	1	1	1	0.00603	0.02196	0.09108
	GO:0016568	chromatin modification	295	0	0.81	1	1	1	0.00615	0.00615	0.4558																GO:0008047	enzyme activator activity	234	2	0.61	0.1242	0.1242	1	0.02261	0.02261	0.0572
	GO:0039528	cytoplasmic pattern recognition receptor signaling pathway in response to virus	10	1	0.03	0.027	0.027	0.027	0.00616	0.00616	0.00616																GO:0017022	myosin binding	19	0	0.05	1	1	1	0.02301	0.02301	0.02301
	GO:0009083	branched-chain amino acid catabolic process	10	0	0.03	1	1	1	0.00627	0.00627	0.00627																GO:0017111	nucleoside-triphosphatase activity	476	2	1.25	0.3571	0.3571	1	0.0004	0.02328	0.52556
	GO:0006775	fat-soluble vitamin metabolic process	25	0	0.07	1	1	1	0.00675	0.00675	0.30045																GO:0043492	ATPase activity, coupled to movement of substances	63	0	0.17	1	1	1	0.02335	0.02335	0.15586
	GO:0016032	viral process	346	1	0.96	0.624	0.624	1	0.00678	0.00678	0.00501																GO:0005416	cation:amino acid symporter activity	10	0	0.03	1	1	1	0.02388	0.02388	0.02388
	GO:0048024	regulation of mRNA splicing, via spliceosome	25	0	0.07	1	1	1	0.00679	0.00679	0.3202																GO:0004532	exoribonuclease activity	18	0	0.05	1	1	1	0.02431	0.02431	1
	GO:0051603	proteolysis involved in cellular protein catabolic process	304	1	0.84	0.575	0.575	1	0.00701	0.00701	0.216																GO:0016896	exoribonuclease activity, producing 5'-phosphomonoesters	18	0	0.05	1	1	1	0.02431	0.02431	0.2237
	GO:0010594	regulation of endothelial cell migration	50	0	0.14	1	1	1	0.00726	0.00726	0.73763																GO:0051539	4 iron, 4 sulfur cluster binding	20	0	0.05	1	1	1	0.02463	0.02463	0.02463
	GO:0010604	positive regulation of macromolecule metabolic process	1187	2	3.28	0.861	0.861	1	5.1e-05	0.00757	0.42015																GO:0008026	ATP-dependent helicase activity	78	1	0.2	0.1859	0.1859	0.1859	0.02488	0.02488	0.04266
	GO:0006694	steroid biosynthetic process	92	0	0.25	1	1	1	0.00775	0.00775	0.0391																GO:0070035	purine NTP-dependent helicase activity	78	1	0.2	0.1859	0.1859	1	0.02488	0.02488	1
	GO:0010634	positive regulation of epithelial cell migration	44	0	0.12	1	1	1	0.00788	0.00788	0.33523																GO:0016278	lysine N-methyltransferase activity	30	0	0.08	1	1	1	0.02502	0.02502	1
	GO:0019439	aromatic compound catabolic process	572	3	1.58	0.207	0.742	1	0.00793	0.00793	0.0124																GO:0016279	protein-lysine N-methyltransferase activity	30	0	0.08	1	1	1	0.02502	0.02502	0.19758
	GO:0006977	DNA damage response, signal transduction by p53 class mediator resulting in cell cycle arrest	43	0	0.12	1	1	1	0.00821	0.00821	0.00821																GO:0016773	phosphotransferase activity, alcohol group as acceptor	465	0	1.22	1	1	1	0.0079	0.02507	0.16585
	GO:0044093	positive regulation of molecular function	697	2	1.92	0.585	1	1	0.00468	0.00834	0.45288																GO:0003924	GTPase activity	154	0	0.4	1	1	1	0.02585	0.02585	0.02585
	GO:0035904	aorta development	15	0	0.04	1	1	1	0.00845	0.00845	0.41618																GO:0030276	clathrin binding	14	0	0.04	1	1	1	0.0264	0.0264	0.0264
	GO:0033158	regulation of protein import into nucleus, translocation	10	0	0.03	1	1	1	0.00846	0.00846	0.00846																GO:0005083	small GTPase regulator activity	112	1	0.29	0.2561	0.2561	1	0.02781	0.02781	0.02224
	GO:0010719	negative regulation of epithelial to mesenchymal transition	10	0	0.03	1	1	1	0.00862	0.00862	0.00862																GO:0042626	ATPase activity, coupled to transmembrane movement of substances	62	0	0.16	1	1	1	0.02796	0.02796	0.17192
	GO:0006271	DNA strand elongation involved in DNA replication	22	0	0.06	1	1	1	0.00863	0.00863	0.00863																GO:0005086	ARF guanyl-nucleotide exchange factor activity	10	0	0.03	1	1	1	0.02953	0.02953	0.02953
	GO:1901565	organonitrogen compound catabolic process	565	3	1.56	0.202	0.737	1	0.00308	0.00871	0.05551																GO:0052689	carboxylic ester hydrolase activity	44	0	0.12	1	1	1	0.02964	0.02964	0.04663
	GO:0046700	heterocycle catabolic process	571	2	1.58	0.475	1	1	0.00873	0.00873	0.14477																GO:0016705	oxidoreductase activity, acting on paired donors, with incorporation or reduction of molecular oxyge...	87	0	0.23	1	1	1	0.03022	0.03022	0.14224
	GO:0050896	response to stimulus	3823	9	10.55	0.809	0.913	1	3.5e-07	0.00884	0.91923																GO:0015370	solute:sodium symporter activity	36	0	0.09	1	1	1	0.03057	0.03057	0.17994
	GO:0006475	internal protein amino acid acetylation	81	0	0.22	1	1	1	0.00885	0.00885	0.34084																GO:0008234	cysteine-type peptidase activity	88	1	0.23	0.2072	0.2072	0.2072	0.03081	0.03081	0.43726
	GO:0018394	peptidyl-lysine acetylation	81	0	0.22	1	1	1	0.00885	0.00885	1																GO:0015296	anion:cation symporter activity	29	0	0.08	1	1	1	0.03166	0.03166	0.03166
	GO:0071363	cellular response to growth factor stimulus	371	0	1.02	1	1	1	0.00901	0.00901	0.35185																GO:0004702	receptor signaling protein serine/threonine kinase activity	54	0	0.14	1	1	1	0.03168	0.03168	0.04249
	GO:0019319	hexose biosynthetic process	51	0	0.14	1	1	1	0.00939	0.00939	0.66667																GO:0004180	carboxypeptidase activity	24	0	0.06	1	1	1	0.03192	0.03192	0.13309
	GO:0006904	vesicle docking involved in exocytosis	16	0	0.04	1	1	1	0.00945	0.00945	0.00945																GO:0000175	3'-5'-exoribonuclease activity	17	0	0.04	1	1	1	0.0321	0.0321	0.0321
	GO:0010092	specification of organ identity	24	0	0.07	1	1	1	0.00961	0.00961	0.00775																GO:0004386	helicase activity	119	1	0.31	0.2698	0.2698	1	0.03216	0.03216	0.8704
	GO:0071310	cellular response to organic substance	948	0	2.62	1	1	1	4e-05	0.0097	0.44976																GO:0070064	proline-rich region binding	12	0	0.03	1	1	1	0.03265	0.03265	0.03265
	GO:0006913	nucleocytoplasmic transport	273	0	0.75	1	1	1	0.01041	0.0099	0.07253																GO:0008013	beta-catenin binding	32	0	0.08	1	1	1	0.03374	0.03374	0.03374
	GO:0007165	signal transduction	2615	6	7.22	0.779	0.928	1	0.00082	0.00992	0.0189																GO:0005001	transmembrane receptor protein tyrosine phosphatase activity	11	0	0.03	1	1	1	0.03429	0.03429	0.03429
	GO:0006783	heme biosynthetic process	10	0	0.03	1	1	1	0.01029	0.01029	0.01029																GO:0019198	transmembrane receptor protein phosphatase activity	11	0	0.03	1	1	1	0.03429	0.03429	1
	GO:0046903	secretion	474	0	1.31	1	1	1	0.00547	0.01043	0.43759																GO:0042625	ATPase activity, coupled to transmembrane movement of ions	41	0	0.11	1	1	1	0.03429	0.03429	1
	GO:0006094	gluconeogenesis	47	0	0.13	1	1	1	0.01051	0.01051	0.01099																GO:0001012	RNA polymerase II regulatory region DNA binding	70	0	0.18	1	1	1	0.03555	0.03555	0.26698
	GO:0008203	cholesterol metabolic process	68	0	0.19	1	1	1	0.0106	0.0106	0.01131																GO:0001047	core promoter binding	43	0	0.11	1	1	1	0.03645	0.03645	0.17424
	GO:0042092	type 2 immune response	12	0	0.03	1	1	1	0.0107	0.0107	0.10005																GO:0004674	protein serine/threonine kinase activity	278	0	0.73	1	1	1	0.03746	0.03746	0.38244
[truncated: 910 more rows]
