# Supplementary material for: A phylogenomic analysis of the role and timing of molecular adaptation in the aquatic transition of cetartiodactyl mammals
Source: R Soc Open Sci. 2015 Sep 30;2(9):150156. doi: 10.1098/rsos.150156 (PMC4593674; doi:10.1098/rsos.150156)
Supplement: Table S9. Separate .xls file with a list of a subset of genes under selection grouped by distinct categories, based on organ/organ system or biological process. [file rsos150156supp4.xlsx]

## Sheet: Table S9
Table S9. Subset of genes with functions potentially associated with whippomorph traits
	Function	Selection in Foote et al. 2015?	Also under selection on:
1. Whippomorph ancestral branch
XRCC6	DNA repair; telomere
CPT1A	fatty acid oxidiation; type II diabetes
FGFR2	tissue repair; cranial bone development
2. Hippo terminal branch
a. Nervous system or brain-related
TTC3	neuronal differentiation; Down syndrome
PER1	circadian clock
TSEN54	pontocerebellar hypoplasia type 2
EML1	neurodegenerative disorders
BPTF	Alzheimer’s disease; expressed in fetal brain
STXBP5	neurotransmission
b. Metabolism
CPXM1	obesity
PON3	lipid transport; involved in cardiovascular disorders, diabetes and obesity
CKMT2	energy transduction; blood pressure
AGL	glycogen storage
CYP8B1	bile acid biosynthesis; lipid metabolism
HMGCR	cholesterol synthesis
PDK4	glucose metabolism
NDUFV1	mitochondrial respiratory chain
c. Heart
CYP2J2	coronary artery disease; myocardial infarction
d. Blood
SLC22A17	iron homeostasis and transport
ALB	serum albumin, the main protein of plasma
e. DNA damage
BCCIP	DNA damage
PDS5B	DNA repair
3. Ancestral cetacean branch
a. Nervous system or brain-related
AMACR	Refsum disease
CXorf36	mental retardation
DDIT4	regulator of Schwann cell myelination
SEMA7A	immune function; neuronal growth
KIF24	centriolar protein; frontotemporal lobar degeneration
RIC3	acetylcholine receptor chaperone
KIF11	microcephaly	Yes
MARS2	neurodegenerative ataxia	Yes
TRAPPC9	intellectual disability; postnatal microcephaly
TSEN2	pontocerebellar hypoplasia
SLC6A4	serotonin transporter
PRPH	neuronal cytoskeletal protein; ALS
ATL1	axonal development
PCDHB3	neuronal connectiveness in the brain
PIEZO2	mechanically activated currents in neurons
TENM2	neural development
SYT14	autosomal recessive spinocerebellar ataxia-11; neurodevelopmental abnormalities
CASS4	Alzheimer's disease
MAOB	metabolism of neuroactive amines	Yes
CSPG4	inhibits neurite growth
MELK	regulates multipotent neural progenitor proliferation
SLC6A9	presynaptic terminals
NAV3	axon guidance
SLC19A3	thiamine transporter; encephalopathy
COMT	neurotransmitter synthesis; schizophrenia; cognition
b. Muscle or cardiac related
SMTNL1	muscle contraction
MYO18B	intracellular trafficking of the muscle cell
APLNR	heart morphogenesis
NKX2-5	cardiac development	Yes
MYOZ1	skeletal/cardiac muscle
c. Metabolism
VPS13C	insulin processing		Odontoceti
FOXL1	intestinal glucose uptake	Yes
SLC9B2	insulin production in beta-cells	Yes
MARCH6	associated with body mass index, cholesterol
FOXA1	glucose homeostasis
BBS12	adipocyte differentiation
IKBKB	obesity, insulin resistance
LIPE	hydrolyzes stored triglycerides to free fatty acids; diabetes and obesity
AIMP1	glucose homeostasis
d. Blood
MMRN1	blood clotting		Odontoceti
VWF	adhesion of platelets
GCNT2	maturation of erythroid cells
EFEMP2	coagulation	Yes
F5	coagulation
e. Skin
KRT13	basal epithelial keratin	Yes	Odontoceti
KRT15	basal epithelial keratin
f. Kidney
COL4A2	collagen at basement membranes esp. glomerulus		Mysticeti, Odontoceti
PRKX	renal epithelial development
COL4A1	collagen found at basement membranes esp. glomerulus	Yes
DSTYK	development of kidney and urinary tract
g. Lung
TMEM67	essential for degradation of surfactant protein C (SFTPC)
INTS12	lung function
h. Cartilage and Skeleton
CYP26B1	regulator of osteogenesis and axial skeleton
JAG2	limb development; regulates hair cells of inner ear
i. Hearing
USH1C	development and maintenance of cochlear hair cell bundles		Odontoceti
TECTA	component of the tectorial membrane in the inner ear
JAG2	regulates hair cells of inner ear; limb development
j. Vision
RGR	receptor for all-trans- and 11-cis-retinal	Yes
CYP1B1	eye development; primary congenital glaucoma
LRIT2	associated with retinal photoreceptors
k. DNA repair/ cancer
CYP2W1	tumour specific gene
TRIT1	tumour repressor
EP300	hypoxia and cancer
MGME1	mtDNA repair	Yes
CDH1	cancer supressor
MEIOB	DNA repair during meiotic recombination
4. Ancestral mysticete branch
a. Nervous system or brain-related
CSMD1	schizophrenia
DRD2	dopamine receptor; schizophrenia
PCDHA2	neuronal connectiveness in the brain
DNAJC6	Parkinson’s disease
DAGLA	axonal growth; synaptic signaling
EPHA2	nervous system development
KIF3C	neural development
KCNG4	potassium channel expressed in brain; seizures and migraines
RAB3GAP2	neurodevelopment; Warburg Micro syndrome
ULK2	neuronal differentiation
KATNAL2	autism
EPHA4	axonal guidance
PCDH8	neuronal connectiveness in the brain
ZNRF1	neural cell differentiation
QARS	brain development; microcephaly and seizures
b. Muscle or cardiac related
FLNC	binds to actin in muscle cells
MYOF	muscle repair and recovery
UNC45B	striated muscle; lens development
ATP2A1	calcium pump in muscle cells; fast-twitch muscle contraction	Yes
c. Metabolism
NPC1	cholesterol transporter
FAAH	fatty acid metabolism; obesity
SH2B1	neuronal protein associated with obesity, weight, and glucose homeostasis
LMF1	controls triglyceride levels in the blood
SREBF1	sterol biosynthesis
UBR1	pancreatic homeostasis
ABCA1	cholesterol transport pump
MDH2	metabolism in mitochondria
AGL	glycogen storage
d. Blood
EDRF1	regulation of haemoglobin expression
SPTB	plasma membrane of erythrocytes		Odontoceti
e. Skin
TGM1	skin keratinocytes	Yes
PPL	epidermal cornified envelope in keratinocytes
ITGB4	regulation of keratinocyte formation
f. Kidney
ABCG2	urate and B-vitamin excretion
COL4A2	collagen at basement membranes esp. glomerulus		Cetacea, Odontoceti
g. Lung
TMPRSS11D	mucous membrane; mucous or bronchial secretions	Yes
h. Cartilage and Skeleton
FGD1	faciogenital dysplasia 1
MN1	development of membranous bones of cranial skeleton
HOXD3	associated with severe limb and genital abnormalities
g. Growth
ALDH1A2	synthesizes retinoic acid (Vitamin A)
GHRHR	growth hormone releasing hormone receptor
DUOX2	thyroid hormone synthesis
h. Hearing
TNC	nonsyndromic hearing loss
i. Vision
AIPL1	retinal diseases; retinal neurons
UNC45B	striated muscle; lens development
PRPF4	retinitis pigmentosa
j. DNA repair/ cancer
BRD7	cancer inhibitor
ERCC5	DNA repair		Odontoceti
TELO2	checkpoint in cell cycle; regulator of the DNA damage response
FRK	cell cycle; tumour suppression; obesity
CNTLN	centrosome protein
UBA3	cell cycle progression
PARD6A	assymetrical cell division; related to cancer
MTUS1	tumour suppressor; regulator of angiotensin system
RAD52	DNA damage repair
CNTROB	centriole duplication
SMC6	DNA damage gene
MN1	development of membranous bones of cranial skeleton; tumour repression
k. Hypoxia
MGEA5	associated with OGT (a hypoxia gene)
3. Ancestral odontocete branch
a. Nervous system or brain-related
PCDHB6	neuronal connectiveness in the brain
LPPR4	axonal development
PCDH10	neuronal receptor	Yes
STON2	involved in neurotransmission; schizophrenia
PRDM13	expressed in neurons; sleep
DSCAM	plays a role in neuronal self-avoidance and axonal guidance; Down Syndrome	Yes
b. Muscle or cardiac related
PLEKHA7	hypertension
RYR2	cardiac muscle contraction
TRIM55	sarcomere assembly
MYOM3	myofibrils in striated muscle	Yes
c. Metabolism
VPS13C	insulin processing		Cetacea
IFIH1	diabetes
SLC27A2	fatty acid transporter; bile acid metabolism; obesity related
NPC1L1	cholesterol homeostasis; lipid metabolism
PNLIP	pancreatic lipase
FRMD4B	insulin signaling
ASGR1	insulin secretion
d. Blood
PTGIS	inhibits blood clotting; blood pressure homeostasis
ARFGEF1	cell polarity during wound healing
SERPINC1	inhibits thrombin and regulates blood coagulation cascade	Yes
SPTB	plasma membrane of erythrocytes		Odontoceti
e. Skin
GPR50	melatonin receptor function
HR	hair growth
KRT13	basal epithelial keratin		Cetacea
RECQL4	Rothmund-Thomson syndrome with sparse skin/teeth/nail abnormalities
f. Kidney
AQP2	permeability to water in renal collecting duct
SLC9A4	pH regulation; specialized role in the kidney rectifying effects of hyperosmolarity
SLC5A12	reabsorbs lactate in the kidney
COL4A2	collagen at basement membranes esp. glomerulus		Cetacea, Mysticeti
g. Lung
DNAH10	respiratory cilia
h. Cartilage and Skeleton
SCIN	chondrocyte proliferation and differentiation	Yes
COL2A1	collagen in cartilaginous tissues
FBN2	osteoblast maturation; causes limb abnormalities
i. Hearing
USH1C	development and maintenance of cochlear hair cell bundles		Cetacea
j. Vision
OPTC	extracellular matrix of the eye; glaucoma
COL8A1	collagen of corneal epithelium
k. DNA damage
ERCC5	DNA repair		Mysticeti
